# Supplementary material for: Transcription factors Rv0081 and Rv3334 connect the early and the enduring hypoxic response of Mycobacterium tuberculosis
Source: Virulence. 2018 Sep 26;9(1):1468–82. doi: 10.1080/21505594.2018.1514237 (PMC6177252; doi:10.1080/21505594.2018.1514237)
Supplement: Supplemental Material [file kvir-09-01-1514237-s001.zip]

Archive with 7 entries (7 files):
- Dataset S1.xlsx
- Dataset S2.xlsx
- Dataset S3.xlsx
- Dataset S4.xlsx
- Dataset S5.xlsx
- Dataset S6.xlsx
- Supplementary Legend.docx
