# Supplementary material for: Transcription factors Rv0081 and Rv3334 connect the early and the enduring hypoxic response of Mycobacterium tuberculosis
Source: Virulence. 2018 Sep 26;9(1):1468–82. doi: 10.1080/21505594.2018.1514237 (PMC6177252; doi:10.1080/21505594.2018.1514237)
Supplement: Supplemental Material [file kvir-09-01-1514237-s001.zip › Dataset S1.xlsx]

## Sheet: Sheet1
gene	description	ΔRv0081(hypoxia)FPKM	WT (hypoxia) FPKM	Log2 (ΔRv0081/WT)	P-value	Q-value	UP/DOWN
Rv0081	HTH-type transcriptional regulator	0.296397	167.925	-9.14607	6.51582e-139	5.22047e-136	DOWN
Rv2913c	D-amino acid aminohydrolase	19.7174	2746.61	-7.12204	3.55118e-166	1.4226e-162	DOWN
Rv3054c	hypothetical protein	10.6869	1217.47	-6.83189	1.42518e-151	1.90309e-148	DOWN
hsp	heat shock protein	67.1101	7622.29	-6.82755	2.11248e-157	4.23129e-154	DOWN
Rv2912c	TetR family HTH-type transcriptional regulator	21.2758	2204.99	-6.69541	1.60244e-150	1.60484e-147	DOWN
Rv2466c	hypothetical protein	47.171	3195.14	-6.08184	2.71042e-135	1.80966e-132	DOWN
lipX	lipase LipX	53.1565	3169.14	-5.8977	1.16557e-127	6.67039e-125	DOWN
mymT	metallothionein	1014.32	56231.1	-5.79279	6.721e-127	3.36554e-124	DOWN
alkB	transmembrane alkane 1-monooxygenase AlkB	48.8563	2389.47	-5.612	1.43743e-121	6.39814e-119	DOWN
rubA	rubredoxin RubA	42.8125	2062.37	-5.59013	4.33294e-116	1.57798e-113	DOWN
Rv3463	hypothetical protein	24.5527	1176.75	-5.58278	1.44205e-120	5.77684e-118	DOWN
Rv0791c	hypothetical protein	43.7197	1866.28	-5.41574	8.03073e-116	2.68092e-113	DOWN
aldA	aldehyde dehydrogenase AldA	39.2008	1665.37	-5.40882	1.20641e-115	3.7176e-113	DOWN
cysK2	cysteine synthase CysK	26.8071	1095.96	-5.35343	6.01467e-114	1.72106e-111	DOWN
rubB	rubredoxin RubB	23.4702	950.577	-5.3399	5.12948e-106	1.28429e-103	DOWN
Rv0849	MFS-type transporter	8.69776	335.163	-5.26807	2.16327e-108	5.77737e-106	DOWN
cysD	sulfate adenylyltransferase subunit 2	32.4498	1086.43	-5.06524	1.2873e-105	2.98338e-103	DOWN
lpqS	lipoprotein LpqS	84.8288	2838.5	-5.06443	1.34051e-105	2.98338e-103	DOWN
Rv0790c	hypothetical protein	37.7583	1245.05	-5.04327	6.02548e-105	1.27043e-102	DOWN
Rv0792c	transcriptional regulator	44.0404	1441.44	-5.03254	1.07839e-104	2.16002e-102	DOWN
Rv0654	carotenoid cleavage oxygenase	46.0048	1454.56	-4.98265	2.35543e-103	4.49326e-101	DOWN
Rv0767c	HTH-type transcriptional regulator	17.681	552.179	-4.96487	7.35997e-100	1.17936e-97	DOWN
csoR	copper-sensing transcriptional repressor CsoR	168.734	5166.79	-4.93645	5.14164e-102	9.36245e-100	DOWN
Rv2662	hypothetical protein	9.17745	272.786	-4.89353	4.73789e-89	5.42286e-87	DOWN
Rv3249c	TetR family transcriptional regulator	115.662	3436.23	-4.89284	8.67369e-101	1.51073e-98	DOWN
Rv0968	hypothetical protein	161.658	4714.8	-4.86618	5.68153e-100	9.48343e-98	DOWN
Rv0769	oxidoreductase	30.6196	881.847	-4.848	2.80173e-99	4.31682e-97	DOWN
Rv1286	bifunctional sulfate adenyltransferase subunit 1 CysN/adenylylsulfate kinase CysC	45.3578	1249.33	-4.78366	1.09751e-97	1.62837e-95	DOWN
Rv2963	integral membrane protein	33.9481	894.525	-4.71972	9.06172e-96	1.29647e-93	DOWN
Rv0140	hypothetical protein	96.6712	2505.31	-4.69576	4.60686e-95	6.36382e-93	DOWN
cyp123	cytochrome P450 Cyp123	21.8511	533.223	-4.60896	1.65294e-92	2.20722e-90	DOWN
clpB	chaperone protein ClpB	128.1	3017.99	-4.55825	2.22984e-91	2.88153e-89	DOWN
Rv0770	oxidoreductase	21.7462	498.599	-4.51904	7.74375e-90	9.69421e-88	DOWN
Rv0765c	oxidoreductase	34.0259	772.633	-4.50508	1.37156e-89	1.66499e-87	DOWN
cadI	cadmium inducible protein CadI	110.469	2493.63	-4.49653	1.71847e-89	2.02476e-87	DOWN
Rv3094c	hypothetical protein	20.6003	452.759	-4.45801	3.41033e-88	3.79494e-86	DOWN
Rv3289c	transmembrane protein	36.9734	806.284	-4.44673	8.62166e-86	8.85599e-84	DOWN
trxB1	thioredoxin	80.5459	1755.05	-4.44556	6.2382e-88	6.75412e-86	DOWN
PPE17	PPE family protein PPE17	83.5328	1798.21	-4.42808	1.20485e-87	1.27017e-85	DOWN
Rv0793	monooxygenase	6.85095	143.213	-4.38571	2.30579e-73	1.81118e-71	DOWN
Rv3093c	oxidoreductase	21.2327	422.047	-4.31304	4.40103e-84	4.40763e-82	DOWN
ctpV	copper transporter ATPase V	106.375	2080.35	-4.2896	7.43433e-84	7.26389e-82	DOWN
sigE	ECF RNA polymerase sigma factor SigE	271.512	5206.33	-4.26118	4.64503e-83	4.43047e-81	DOWN
cyp51	lanosterol 14-alpha demethylase	41.2647	779.98	-4.24046	2.37518e-82	2.21278e-80	DOWN
Rv1586c	phage integrase	44.459	836.388	-4.23363	3.51238e-82	3.19786e-80	DOWN
Rv0771	4-carboxymuconolactone decarboxylase	15.6725	292.307	-4.22118	2.78064e-77	2.37005e-75	DOWN
Rv0991c	hypothetical protein	127.087	2358.03	-4.2137	1.50475e-81	1.33957e-79	DOWN
Rv0846c	oxidase	30.2289	553.73	-4.19518	4.70005e-81	4.09313e-79	DOWN
Rv2012	hypothetical protein	11.638	198.318	-4.0909	6.19311e-73	4.77108e-71	DOWN
Rv2622	methyltransferase	16.795	281.779	-4.06846	2.14677e-75	1.71999e-73	DOWN
Rv2642	ArsR family transcriptional regulator	59.0495	974.246	-4.04429	1.20996e-76	1.00982e-74	DOWN
Rv1585c	phage protein	48.8194	787.114	-4.01105	8.78835e-76	7.18493e-74	DOWN
Rv0763c	ferredoxin	16.1381	253.216	-3.97182	1.86344e-66	1.28706e-64	DOWN
Rv2011c	hypothetical protein	7.49612	110.062	-3.87602	6.54004e-64	4.29498e-62	DOWN
Rv1995	hypothetical protein	5.85882	85.5297	-3.86774	9.42199e-66	6.39737e-64	DOWN
lat	L-lysine-epsilon aminotransferase	130.278	1866.95	-3.84102	1.49701e-71	1.13151e-69	DOWN
Rv3334	MerR family transcriptional regulator	72.6199	1017.84	-3.809	2.22999e-70	1.65433e-68	DOWN
Rv0762c	hypothetical protein	32.402	449.082	-3.79283	1.74666e-68	1.24949e-66	DOWN
Rv2621c	transcriptional regulator	56.333	766.516	-3.76626	2.7547e-69	2.00643e-67	DOWN
ethA	monooxygenase EthA	170.195	2181.4	-3.68	2.9393e-67	2.06576e-65	DOWN
Rv1584c	phage protein	11.4393	143.901	-3.653	3.18546e-56	1.72445e-54	DOWN
Rv2620c	transmembrane protein	24.6055	307.134	-3.64181	2.49156e-63	1.60987e-61	DOWN
Rv0836c	hypothetical protein	4.69096	58.2485	-3.63427	2.94374e-57	1.61543e-55	DOWN
Rv1895	zinc-binding alcohol dehydrogenase	24.068	288.26	-3.58219	3.01321e-64	2.01182e-62	DOWN
Rv1583c	phage protein	9.86749	117.394	-3.57253	2.20879e-57	1.22895e-55	DOWN
arsC	arsenic-transport integral membrane protein ArsC	19.2754	218.311	-3.50155	3.89666e-62	2.47778e-60	DOWN
papA4	polyketide synthase associated protein PapA	3.52513	38.9952	-3.46755	1.89598e-48	8.53404e-47	DOWN
Rv0990c	hypothetical protein	19.0414	206.063	-3.43588	1.94429e-58	1.16251e-56	DOWN
Rv3833	AraC family transcriptional regulator	29.5685	319.383	-3.43316	3.10904e-60	1.94606e-58	DOWN
Rv0970	integral membrane protein	95.047	1010.32	-3.41002	5.476e-60	3.3749e-58	DOWN
Rv0789c	hypothetical protein	32.6105	340.305	-3.38342	8.03858e-59	4.87918e-57	DOWN
Rv3531c	hypothetical protein	23.0726	233.254	-3.33765	8.27104e-58	4.7334e-56	DOWN
clgR	transcriptional regulator ClgR	826.651	8285.77	-3.32529	5.56367e-58	3.23015e-56	DOWN
groEL1	chaperonin GroEL	339.982	3407.5	-3.32518	5.28502e-58	3.1135e-56	DOWN
dnaK	chaperone protein DnaK	926.048	9217.99	-3.31529	9.10604e-58	5.13786e-56	DOWN
Rv0837c	hypothetical protein	6.7579	67.1016	-3.3117	1.49444e-53	7.57814e-52	DOWN
mbtI	salicylate synthase	6.31113	62.5492	-3.30902	3.6107e-54	1.85442e-52	DOWN
Rv2016	hypothetical protein	41.8698	390.321	-3.22068	9.24517e-55	4.93815e-53	DOWN
Rv1582c	phage protein	13.1199	121.744	-3.21402	2.05347e-54	1.06834e-52	DOWN
fadD19	long-chain-fatty-acid--CoA ligase FadD19	31.9041	294.448	-3.2062	1.02531e-54	5.40446e-53	DOWN
Rv1674c	transcriptional regulator	7.34156	64.2313	-3.12912	1.4298e-47	6.15891e-46	DOWN
Rv1673c	hypothetical protein	9.68192	83.7274	-3.11234	1.60379e-49	7.55857e-48	DOWN
Rv3168	aminoglycoside phosphotransferase	15.7847	134.606	-3.09214	1.72517e-50	8.63881e-49	DOWN
Rv3839	hypothetical protein	3.81677	32.4148	-3.08623	8.59611e-44	3.27962e-42	DOWN
usfY	protein UsfY	115.643	940.268	-3.0234	4.25528e-50	2.07886e-48	DOWN
Rv2516c	hypothetical protein	89.0138	723.425	-3.02274	3.47213e-50	1.7172e-48	DOWN
Rv1875	hypothetical protein	120.228	962.406	-3.00087	1.42658e-49	6.80345e-48	DOWN
groES	chaperonin GroES	1233.23	9823.41	-2.99378	1.21511e-49	5.86473e-48	DOWN
fxsA	transmembrane protein FxsA	133.801	1058.83	-2.98432	3.11453e-49	1.45079e-47	DOWN
cyp125	steroid C26-monooxygenase	48.2778	381.886	-2.98371	3.42893e-49	1.57888e-47	DOWN
ethR	HTH-type transcriptional repressor EthR	88.23	697.334	-2.98251	3.869e-49	1.76127e-47	DOWN
Rv3530c	oxidoreductase	18.3063	143.834	-2.97399	3.03169e-47	1.2651e-45	DOWN
Rv0678	hypothetical protein	63.3154	493.096	-2.96124	2.13318e-48	9.49504e-47	DOWN
PE20	PE family protein PE20	61.8123	473.747	-2.93815	1.70677e-47	7.27375e-46	DOWN
fadA5	acetyl-CoA acetyltransferase FadA	37.5225	285.191	-2.9261	1.13143e-47	4.98079e-46	DOWN
echA19	enoyl-CoA hydratase EchA19	34.1307	258.723	-2.92227	2.32402e-47	9.80003e-46	DOWN
PPE3	PPE family protein PPE3	145.121	1092.32	-2.91206	1.29709e-47	5.64798e-46	DOWN
Rv0653c	transcriptional regulator	19.6396	147.054	-2.90451	1.72629e-45	6.98538e-44	DOWN
cyp130	cytochrome P450 Cyp130	34.7453	256.419	-2.88361	1.27368e-46	5.26017e-45	DOWN
Rv1581c	phage protein	13.8589	101.454	-2.87195	4.30208e-42	1.56674e-40	DOWN
kstD	3-oxosteroid 1-dehydrogenase	31.0959	225.574	-2.8588	4.3204e-46	1.76607e-44	DOWN
Rv1255c	HTH-type transcriptional regulator	27.063	196.28	-2.85852	1.05154e-44	4.17077e-43	DOWN
rpmG1	50S ribosomal protein L33	1.9626	14.003	-2.8349	2.83528e-17	4.5072e-16	DOWN
Rv3169	hypothetical protein	42.3899	299.393	-2.82025	3.95264e-45	1.58343e-43	DOWN
Rv1894c	hypothetical protein	70.9934	492.384	-2.79403	1.23929e-44	4.86724e-43	DOWN
Rv2517c	hypothetical protein	85.1515	590.43	-2.79366	4.29288e-44	1.66964e-42	DOWN
Rv2659c	prophage integrase	18.7663	129.382	-2.78542	6.92371e-44	2.66696e-42	DOWN
rpmB2	50S ribosomal protein L28	27.9749	190.306	-2.76611	2.42615e-40	8.45145e-39	DOWN
Rv2962c	PGL/p-HBAD biosynthesis rhamnosyltransferase	32.9893	222.492	-2.75369	1.63578e-43	6.182e-42	DOWN
Rv2035	hypothetical protein	23.7359	158.071	-2.73543	3.63112e-41	1.28728e-39	DOWN
mmsA	methylmalonate-semialdehyde dehydrogenase	78.2148	515.964	-2.72176	5.60651e-43	2.09904e-41	DOWN
rrf	5S ribosomal RNA	1.03741	6.80777	-2.7142	4.09254e-08	3.67595e-07	DOWN
Rv2017	transcriptional regulator	31.2552	204.634	-2.71088	2.28819e-42	8.40964e-41	DOWN
Rv2707	transmembrane alanine/leucine-rich protein	161.506	1050.62	-2.70158	1.56121e-42	5.79092e-41	DOWN
rpsN2	30S ribosomal protein S14	10.3043	66.5829	-2.69191	2.77844e-35	8.3063e-34	DOWN
Rv3529c	hypothetical protein	14.0335	90.3004	-2.68586	1.28833e-40	4.52724e-39	DOWN
Rv2989	transcriptional regulator	156.308	995.035	-2.67036	9.37007e-42	3.35147e-40	DOWN
grpE	protein GrpE	1325.9	8436.16	-2.66961	7.24921e-42	2.61625e-40	DOWN
Rv2034	ArsR family HTH-type transcriptional repressor	36.0866	229.081	-2.66632	1.31071e-39	4.41237e-38	DOWN
Rv1048c	hypothetical protein	15.761	99.1709	-2.65356	5.15491e-40	1.75005e-38	DOWN
Rv3167c	TetR family transcriptional regulator	10.1665	63.9241	-2.65254	1.1335e-37	3.60382e-36	DOWN
Rv1580c	phage protein	16.482	103.379	-2.64898	3.01297e-36	9.2137e-35	DOWN
Rv2658c	prophage protein	30.754	190.424	-2.63037	1.0983e-38	3.57708e-37	DOWN
Rv3538	dehydrogenase	20.607	124.727	-2.59757	9.79922e-39	3.24427e-37	DOWN
Rv2052c	hypothetical protein	96.9322	585.509	-2.59464	4.92023e-40	1.68465e-38	DOWN
Rv2619c	hypothetical protein	91.0449	542.859	-2.57593	3.28868e-39	1.09787e-37	DOWN
Rv1999c	transporter	4.174	24.6951	-2.56472	3.28436e-35	9.74604e-34	DOWN
PPE37	PPE family protein PPE37	3.48787	20.4915	-2.55461	1.34528e-34	3.93372e-33	DOWN
kstR	HTH-type transcriptional regulator KstR	78.7425	460.062	-2.54662	1.08266e-38	3.55503e-37	DOWN
leuD	3-isopropylmalate dehydratase small subunit	77.2539	444.015	-2.52293	3.84292e-38	1.23158e-36	DOWN
Rv1073	hypothetical protein	380.105	2179.81	-2.51973	2.28138e-38	7.37034e-37	DOWN
Rv1519	hypothetical protein	6.62817	37.6243	-2.50498	6.41223e-28	1.48482e-26	DOWN
Rv3402c	hypothetical protein	10.6335	59.9667	-2.49555	5.50936e-36	1.67201e-34	DOWN
purU	formyltetrahydrofolate deformylase	27.3103	153.579	-2.49146	3.79843e-37	1.18879e-35	DOWN
hsaE	hydratase	75.2878	417.369	-2.47084	4.90534e-37	1.52332e-35	DOWN
sigB	RNA polymerase sigma factor SigB	917.632	5079.57	-2.46872	3.04291e-37	9.59835e-36	DOWN
mmpS5	membrane protein MmpS5	191.733	1051.07	-2.45469	9.5143e-37	2.93187e-35	DOWN
PE8	PE family protein PE8	5.31076	29.0807	-2.45307	5.67839e-32	1.47712e-30	DOWN
mbtB	phenyloxazoline synthase	8.38741	44.2986	-2.40096	2.73037e-35	8.22396e-34	DOWN
rpsR2	30S ribosomal protein S18	24.0656	125.87	-2.38688	6.40654e-32	1.65578e-30	DOWN
Rv1579c	phage protein	18.4506	95.8388	-2.37694	2.35682e-31	5.9756e-30	DOWN
Rv0106	hypothetical protein	24.3483	125.466	-2.3654	2.10597e-34	6.07819e-33	DOWN
Rv2694c	hypothetical protein	238.059	1223.48	-2.36159	1.09789e-34	3.23393e-33	DOWN
groEL2	molecular chaperone GroEL	1743.6	8831.4	-2.34058	2.10901e-34	6.07819e-33	DOWN
35kd_ag	alanine-rich protein	504.69	2542.31	-2.33267	3.40018e-34	9.72936e-33	DOWN
iniB	isoniazid inducible protein IniB	197.081	979.879	-2.31381	9.1565e-34	2.60149e-32	DOWN
leuC	3-isopropylmalate dehydratase large subunit	215.589	1070.21	-2.31153	1.01674e-33	2.86835e-32	DOWN
fadE9	acyl-CoA dehydrogenase FadE9	65.2112	323.02	-2.30843	1.71303e-33	4.79889e-32	DOWN
hsaG	acetaldehyde dehydrogenase	52.7574	260.128	-2.30177	3.18121e-33	8.78891e-32	DOWN
htpX	protease HtpX	144.19	709.221	-2.29827	2.36597e-33	6.58199e-32	DOWN
Rv3047c	hypothetical protein	41.264	202.34	-2.29383	1.9975e-31	5.09682e-30	DOWN
Rv0839	hypothetical protein	117.567	574.612	-2.28911	4.09234e-33	1.12287e-31	DOWN
Rv2036	hypothetical protein	55.3261	269.531	-2.28442	9.92959e-33	2.6877e-31	DOWN
hsaF	4-hydroxy-2-oxovalerate aldolase	61.217	297.504	-2.28091	7.48168e-33	2.03888e-31	DOWN
Rv3549c	short-chain type dehydrogenase/reductase	52.0711	251.124	-2.26984	1.8032e-32	4.81574e-31	DOWN
nrdF2	ribonucleoside-diphosphate reductase subunit beta NrdF2	110.339	527.375	-2.25688	1.94916e-32	5.13707e-31	DOWN
Rv0250c	hypothetical protein	751.668	3588.17	-2.25508	1.78426e-32	4.79713e-31	DOWN
kshA	3-ketosteroid-9-alpha-hydroxylase oxygenase subunit	149.123	711.663	-2.2547	1.90563e-32	5.05559e-31	DOWN
fadE22	acyl-CoA dehydrogenase FadE22	97.2348	458.871	-2.23854	4.07879e-32	1.06795e-30	DOWN
panB	3-methyl-2-oxobutanoate hydroxymethyltransferase	111.933	520.441	-2.21709	1.45609e-31	3.73917e-30	DOWN
moeB1	adenylyltransferase/sulfurtransferase	261.628	1197.4	-2.19431	3.38684e-31	8.53314e-30	DOWN
fadE26	acyl-CoA dehydrogenase FadE26	17.8656	81.5387	-2.1903	1.99684e-30	4.93787e-29	DOWN
dnaJ1	chaperone protein DnaJ	660.262	3000.73	-2.1842	5.15552e-31	1.29081e-29	DOWN
Rv3095	HTH-type transcriptional regulator	141.639	642.425	-2.18131	9.79783e-31	2.43789e-29	DOWN
glbN	hemoglobin GlbN	8.91587	39.5838	-2.15046	3.30607e-25	7.15897e-24	DOWN
mmpL5	transmembrane transport protein MmpL5	93.4202	405.17	-2.11672	1.47151e-29	3.61648e-28	DOWN
cysT	sulfate ABC transporter permease CysT	23.6053	101.997	-2.11134	1.00323e-28	2.40655e-27	DOWN
Rv3486	hypothetical protein	34.5043	148.644	-2.10701	5.12007e-28	1.1925e-26	DOWN
yrbE2A	hypothetical protein	149.422	635.711	-2.08898	6.57418e-29	1.58652e-27	DOWN
hsaA	flavin-dependent monooxygenase oxygenase subunit HsaA	276.858	1177.12	-2.08805	5.64591e-29	1.37076e-27	DOWN
Rv1287	HTH-type transcriptional regulator	78.6261	334.045	-2.08696	1.38132e-28	3.29378e-27	DOWN
Rv2663	hypothetical protein	42.2454	179.199	-2.0847	7.77666e-27	1.75018e-25	DOWN
Rv0083	oxidoreductase	22.4947	94.8296	-2.07575	2.10408e-28	4.98755e-27	DOWN
G2	ncRNA	8.33584	34.6045	-2.05356	3.73522e-20	6.53418e-19	DOWN
mce2R	HTH-type transcriptional regulator Mce2R	147.548	612.202	-2.05282	3.77008e-28	8.83214e-27	DOWN
metC	O-acetylhomoserine sulfhydrylase	104.485	433.344	-2.05222	3.56852e-28	8.4091e-27	DOWN
Rv1993c	hypothetical protein	107.882	444.221	-2.04183	1.53039e-27	3.50327e-26	DOWN
PPE29	PPE family protein PPE29	5.61428	22.6078	-2.00965	1.16775e-24	2.43647e-23	DOWN
Rv3060c	GntR family transcriptional regulator	81.0768	325.899	-2.00706	3.09064e-27	7.03472e-26	DOWN
Rv2990c	hypothetical protein	292.299	1170.5	-2.0016	3.39321e-27	7.67978e-26	DOWN
gluU	tRNA	1.63427	6.53939	-2.00051	0.000128569	0.000690414	DOWN
yrbE3A	integral membrane protein	9.61118	38.1661	-1.98951	1.84503e-24	3.82964e-23	DOWN
Rv0348	transcriptional regulator	16.2099	64.3508	-1.98908	4.47249e-25	9.5302e-24	DOWN
Rv0588	hypothetical protein	110.862	439.723	-1.98783	8.03711e-27	1.7987e-25	DOWN
Rv3354	hypothetical protein	30.81	121.718	-1.98208	3.59438e-25	7.74144e-24	DOWN
Rv3178a	hypothetical protein	1.79713	6.94953	-1.95122	5.14056e-11	5.83373e-10	DOWN
Rv0329c	hypothetical protein	8.15495	31.3986	-1.94495	1.40104e-22	2.71138e-21	DOWN
cmtR	HTH-type transcriptional regulator CmtR	56.8128	217.105	-1.93411	3.71288e-25	7.95391e-24	DOWN
Rv0190	hypothetical protein	505.341	1910.03	-1.91826	1.7171e-25	3.7795e-24	DOWN
fadE28	acyl-CoA dehydrogenase FadE28	58.1495	219.087	-1.91367	3.02455e-25	6.62096e-24	DOWN
kshB	3-ketosteroid-9-alpha-hydroxylase reductase subunit	55.6101	207.847	-1.9021	5.06395e-25	1.07334e-23	DOWN
Rv1072	transmembrane protein	2693.33	10047.6	-1.89939	3.20585e-25	6.9797e-24	DOWN
hspR	heat shock protein transcriptional repressor HspR	371.609	1372.03	-1.88446	7.94772e-25	1.67571e-23	DOWN
Rv3371	diacyglycerol O-acyltransferase	55.8595	206.129	-1.88367	1.02867e-24	2.15751e-23	DOWN
Rv1578c	phage protein	24.643	89.7182	-1.86422	7.16051e-23	1.40613e-21	DOWN
Rv2515c	hypothetical protein	11.8815	43.1627	-1.86107	3.76695e-23	7.50766e-22	DOWN
Rv2617c	transmembrane protein	65.5086	237.973	-1.86104	5.9e-24	1.21207e-22	DOWN
rsbW	anti-sigma factor RsbW	94.3248	342.359	-1.8598	4.3554e-24	8.99368e-23	DOWN
Rv0347	membrane protein	38.422	138.637	-1.85131	6.83526e-24	1.39704e-22	DOWN
Rv3161c	dioxygenase	69.8515	249.914	-1.83907	7.23838e-24	1.47193e-22	DOWN
Rv1405c	methyltransferase	13.7177	49.0684	-1.83876	2.12349e-22	4.08977e-21	DOWN
cysW	sulfate ABC transporter permease CysW	36.9803	132.01	-1.83581	1.6989e-23	3.42e-22	DOWN
yrbE3B	integral membrane protein	6.05724	21.5989	-1.83422	1.71012e-20	3.01796e-19	DOWN
cyp135A1	cytochrome P450 Cyp135A1	4.36827	15.3326	-1.81147	1.32573e-20	2.36038e-19	DOWN
Rv1805c	hypothetical protein	1.2734	4.44454	-1.80335	2.16695e-08	1.99101e-07	DOWN
irtA	iron ABC transporter ATP-binding protein/permease IrtA	19.9505	69.3489	-1.79745	5.70384e-23	1.12559e-21	DOWN
Rv2699c	hypothetical protein	122.457	425.069	-1.79542	8.05224e-23	1.57352e-21	DOWN
Rv2743c	transmembrane alanine-rich protein	230.333	797.833	-1.79237	4.36806e-23	8.6626e-22	DOWN
Rv1936	monooxygenase	15.1705	52.3134	-1.78591	6.05507e-22	1.14418e-20	DOWN
fdxD	ferredoxin FdxD	56.724	194.729	-1.77944	2.98542e-21	5.46101e-20	DOWN
mbtA	bifunctional salicyl-AMP ligase/salicyl-S-ArCP synthetase	4.87827	16.6547	-1.77149	1.27827e-20	2.28605e-19	DOWN
Rv0331	dehydrogenase/reductase	22.8419	77.6399	-1.76511	4.23921e-22	8.04846e-21	DOWN
hsaD	4,5:9,10-diseco-3-hydroxy-5,9,17-trioxoandrosta-1(10),2-diene-4-oate hydrolase	105.882	356.963	-1.75332	2.84914e-22	5.43506e-21	DOWN
PPE15	PPE family protein PPE15	6.261	21.011	-1.74668	5.72263e-20	9.92418e-19	DOWN
scoA	succinyl-CoA:3-ketoacid-CoA transferase subunit A	75.2484	250.587	-1.73558	7.71945e-22	1.44505e-20	DOWN
hycP	hydrogenase HycP	40.2317	133.175	-1.72692	2.14818e-21	3.94753e-20	DOWN
Rv3517	hypothetical protein	12.0727	39.9177	-1.72528	3.53922e-20	6.21848e-19	DOWN
Rv1218c	tetronasin ABC transporter ATP-binding protein	22.1242	73.1363	-1.72496	3.31855e-21	6.04278e-20	DOWN
nrdI	NrdI protein	1016.01	3352.88	-1.72249	7.90786e-22	1.47344e-20	DOWN
rpiB	ribose-5-phosphate isomerase B	181.313	597.256	-1.71987	1.20653e-21	2.23767e-20	DOWN
nrdH	glutaredoxin electron transport protein NrdH	1462.29	4780.99	-1.70908	1.4293e-21	2.63861e-20	DOWN
Rv1706A	hypothetical protein	3.44935	11.1388	-1.6912	6.17705e-09	5.93412e-08	DOWN
fadE27	acyl-CoA dehydrogenase FadE27	25.2467	81.3155	-1.68743	1.04742e-20	1.8816e-19	DOWN
Rv3548c	short-chain type dehydrogenase/reductase	51.6903	165.866	-1.68205	8.23652e-21	1.49301e-19	DOWN
hsaC	extradiol dioxygenase	94.3734	300.53	-1.67106	9.52408e-21	1.71863e-19	DOWN
cysA1	sulfate ABC transporter ATP-binding protein CysA	57.0226	180.517	-1.66253	1.59622e-20	2.8294e-19	DOWN
Rv0841	transmembrane protein	2.38473	7.46514	-1.64634	1.33868e-08	1.25046e-07	DOWN
PE_PGRS11	PE-PGRS family protein PE_PGRS11	12.4794	38.832	-1.6377	1.13144e-19	1.92875e-18	DOWN
Rv1150	pseudo	2.19224	6.81471	-1.63625	7.57525e-12	9.33737e-11	DOWN
mce2A	Mce family protein Mce2A	107.664	333.872	-1.63276	4.05137e-20	7.05644e-19	DOWN
Rv3742c	oxidoreductase	26.8569	83.0826	-1.62925	1.40633e-18	2.30892e-17	DOWN
Rv3406	dioxygenase	16.5448	51.1136	-1.62733	5.66252e-19	9.41247e-18	DOWN
fadE34	acyl-CoA dehydrogenase FadE34	11.4184	35.1863	-1.62365	1.72879e-19	2.92434e-18	DOWN
ctpG	cation transporter ATPase G	56.3565	173.578	-1.62293	6.06674e-20	1.04756e-18	DOWN
Rv2050	RNA polymerase-binding protein RbpA	365.682	1125.18	-1.6215	6.53452e-20	1.12349e-18	DOWN
Rv3527	hypothetical protein	112.641	346.002	-1.61905	1.05549e-19	1.80697e-18	DOWN
mbtC	polyketide synthetase	12.5371	38.4618	-1.61722	6.45426e-19	1.06842e-17	DOWN
Rv1288	hypothetical protein	26.0941	79.4441	-1.60622	2.31502e-19	3.89662e-18	DOWN
PPE48	pseudo	0.490955	1.49302	-1.60457	0.00281319	0.0106017	DOWN
Rv0797	insertion sequence element IS1547 transposase	0.373565	1.1335	-1.60135	1.02248e-06	7.68494e-06	DOWN
glyV	tRNA	4.08101	12.3714	-1.60001	1.45728e-05	9.13591e-05	DOWN
Rv3837c	phosphoglycerate mutase	221.765	670.511	-1.59623	1.73007e-19	2.92434e-18	DOWN
hycQ	hydrogenase HycQ	38.7233	116.392	-1.58772	3.50464e-19	5.87431e-18	DOWN
Rv2635	hypothetical protein	1.26248	3.69327	-1.54863	2.19364e-05	0.000132545	DOWN
PPE62	PPE family protein PPE62	19.7042	57.6344	-1.54843	2.40995e-18	3.90861e-17	DOWN
Rv2693c	integral membrane protein	81.7952	239.057	-1.54727	1.79655e-18	2.93754e-17	DOWN
Rv1576c	phage capsid protein	59.6894	173.547	-1.53978	1.97153e-18	3.21054e-17	DOWN
echA20	enoyl-CoA hydratase EchA20	28.9333	83.1557	-1.52308	1.10782e-17	1.78948e-16	DOWN
Rv0330c	hypothetical protein	9.29245	26.465	-1.50996	6.51334e-16	9.8092e-15	DOWN
Rv0465c	HTH-type transcriptional regulator	38.7762	109.036	-1.49156	1.58611e-17	2.53146e-16	DOWN
PPE23	PPE family protein PPE23	10.5571	29.6819	-1.49137	1.58552e-16	2.48109e-15	DOWN
metA	homoserine O-acetyltransferase	168.689	473.623	-1.48937	1.15486e-17	1.85799e-16	DOWN
PPE30	PPE family protein PPE30	6.39144	17.929	-1.48808	5.28664e-16	7.9918e-15	DOWN
Rv1167c	transcriptional regulator	189.31	530.627	-1.48695	1.4169e-17	2.27044e-16	DOWN
echA13	enoyl-CoA hydratase EchA13	7.5869	21.1701	-1.48045	1.32879e-15	1.97886e-14	DOWN
Rv2654c	antitoxin	3.94918	10.9447	-1.47061	3.12397e-09	3.06731e-08	DOWN
Rv0260c	transcriptional regulator	3.04885	8.39781	-1.46175	1.33461e-13	1.75294e-12	DOWN
Rv1577c	phage prohead protease	73.4911	201.745	-1.45689	7.74612e-17	1.22169e-15	DOWN
hycD	formate hydrogenlyase HycD	58.2107	159.486	-1.45408	6.67797e-17	1.05739e-15	DOWN
serX	tRNA	4.89768	13.3885	-1.45082	8.6622e-06	5.58759e-05	DOWN
mce3A	Mce family protein Mce3A	6.26808	16.8538	-1.42698	6.62048e-15	9.40483e-14	DOWN
fadE24	acyl-CoA dehydrogenase FadE24	325.274	872.128	-1.42288	1.34303e-16	2.10987e-15	DOWN
cyp138	cytochrome P450 Cyp138	28.2521	75.6312	-1.42062	3.05349e-16	4.7229e-15	DOWN
Rv3342	methyltransferase	177.47	473.488	-1.41575	2.07822e-16	3.23944e-15	DOWN
Rv1772	hypothetical protein	293.077	779.223	-1.41075	2.76405e-16	4.29178e-15	DOWN
Rv3502c	short-chain type dehydrogenase/reductase	71.8021	190.73	-1.40943	3.24072e-16	4.9932e-15	DOWN
Rv3551	CoA-transferase subunit alpha	40.9711	108.792	-1.40889	4.87952e-16	7.4043e-15	DOWN
Rv2438A	hypothetical protein	3.54317	9.37638	-1.40399	1.33911e-08	1.25046e-07	DOWN
oxcA	oxalyl-CoA decarboxylase OxcA	47.5259	125.433	-1.40013	4.24666e-16	6.49318e-15	DOWN
fadE29	acyl-CoA dehydrogenase FadE29	72.1581	190.048	-1.39713	4.73138e-16	7.20681e-15	DOWN
Rv2489c	alanine-rich protein	4.20413	11.0114	-1.38913	3.14517e-09	3.08058e-08	DOWN
rseA	anti-sigma E factor RseA	843.321	2194.82	-1.37995	6.76975e-16	1.01572e-14	DOWN
Rv1219c	transcriptional regulator	23.8987	62.0662	-1.37688	6.1682e-15	8.82073e-14	DOWN
scoB	succinyl-CoA:3-ketoacid-CoA transferase subunit B	69.1871	179.441	-1.37493	1.44466e-15	2.14345e-14	DOWN
Rv2059	hypothetical protein	18.5307	47.7748	-1.36633	2.87822e-15	4.20808e-14	DOWN
esxS	ESAT-6 like protein EsxS	9.91325	25.525	-1.36448	8.07474e-12	9.92252e-11	DOWN
atsA	arylsulfatase AtsA	98.0237	252.355	-1.36425	1.27347e-15	1.90355e-14	DOWN
cyp142	cytochrome P450 monooxygenase Cyp142	90.2597	231.804	-1.36075	1.67504e-15	2.4761e-14	DOWN
subI	sulfate ABC transporter substrate-binding lipoprotein SubI	53.8687	138.283	-1.3601	2.17077e-15	3.1971e-14	DOWN
Rv0612	hypothetical protein	21.2345	54.1656	-1.35097	2.27465e-14	3.15303e-13	DOWN
rshA	anti-sigma factor RshA	133.009	338.656	-1.3483	4.10167e-15	5.93187e-14	DOWN
Rv1395	HTH-type transcriptional regulator	13.0093	32.9873	-1.34237	2.67466e-14	3.69472e-13	DOWN
Rv3603c	alanine/leucine-rich protein	108.767	275.684	-1.34178	3.4259e-15	4.97252e-14	DOWN
Rv2742c	arginine-rich protein	42.5891	107.793	-1.3397	6.18728e-15	8.82073e-14	DOWN
nrdE	ribonucleoside-diphosphate reductase subunit alpha	1123.13	2842.39	-1.33957	2.79924e-15	4.1076e-14	DOWN
hycE	formate hydrogenase HycE	26.528	66.8519	-1.33345	7.18538e-15	1.01712e-13	DOWN
dnaJ2	chaperone protein DnaJ	247.558	621.327	-1.32758	4.73302e-15	6.82032e-14	DOWN
sahH	adenosylhomocysteinase	734.878	1841.45	-1.32527	4.77101e-15	6.85042e-14	DOWN
Rv1587c	hypothetical protein	0.23814	0.590766	-1.31077	0.00122165	0.00516237	DOWN
irtB	iron ABC transporter ATP-binding protein/permease IrtB	18.3956	45.6085	-1.30994	1.94841e-14	2.71962e-13	DOWN
Rv1371	membrane protein	1.56525	3.87096	-1.3063	2.21152e-10	2.40743e-09	DOWN
fadD8	fatty-acid--CoA ligase FadD8	31.108	76.7584	-1.30304	1.75914e-14	2.46402e-13	DOWN
Rv0885	hypothetical protein	91.9167	226.21	-1.29926	1.60193e-14	2.25169e-13	DOWN
ppm1	polyprenol-monophosphomannose synthase	158.043	388.112	-1.29615	1.41566e-14	1.99688e-13	DOWN
vapB22	antitoxin VapB22	112.205	274.933	-1.29294	4.64632e-14	6.30955e-13	DOWN
Rv1954c	hypothetical protein	2.87328	7.02346	-1.28948	5.57629e-09	5.36986e-08	DOWN
fadE18	acyl-CoA dehydrogenase FadE18	2.66895	6.52238	-1.28912	6.68796e-11	7.50475e-10	DOWN
dnaE2	error-prone DNA polymerase	13.9296	34.041	-1.28911	3.16304e-14	4.33942e-13	DOWN
vapC22	ribonuclease VapC22	155.216	378.548	-1.2862	2.98795e-14	4.11331e-13	DOWN
fadD35	fatty-acid--CoA ligase FadD35	9.67269	23.59	-1.28619	1.36333e-13	1.7848e-12	DOWN
hsaB	flavin-dependent monooxygenase reductase subunit HsaB	73.917	179.777	-1.28223	4.2338e-14	5.76892e-13	DOWN
Rv0195	two component transcriptional regulator	3.00143	7.29573	-1.2814	1.57097e-09	1.58522e-08	DOWN
Rv3294c	hypothetical protein	1.83063	4.43193	-1.27559	1.18139e-08	1.11095e-07	DOWN
kmtR	HTH-type transcriptional regulator KmtR	24.59	59.3257	-1.27059	7.0237e-13	8.98944e-12	DOWN
vapC16	ribonuclease VapC16	2.88066	6.94772	-1.27014	4.86058e-08	4.327e-07	DOWN
Rv3552	CoA-transferase subunit beta	48.2569	116.142	-1.26709	7.89811e-14	1.06174e-12	DOWN
mbtK	lysine N-acetyltransferase MbtK	20.7326	49.6832	-1.26086	4.69303e-13	6.02572e-12	DOWN
Rv0082	oxidoreductase	100.239	239.762	-1.25816	8.97105e-14	1.19e-12	DOWN
Rv2372c	rRNA small subunit methyltransferase E	158.536	379.141	-1.25793	6.36937e-14	8.62017e-13	DOWN
Rv3160c	TetR family transcriptional regulator	79.4051	189.85	-1.25755	8.87524e-14	1.1812e-12	DOWN
trxC	thioredoxin TrxC	192.824	460.347	-1.25544	8.36893e-14	1.12127e-12	DOWN
Rv1460	transcriptional regulator	59.7062	142.349	-1.25348	1.0538e-13	1.39324e-12	DOWN
trxB2	thioredoxin reductase	132.918	315.977	-1.24928	8.47781e-14	1.13207e-12	DOWN
Rv2640c	ArsR family transcriptional regulator	141.464	335.913	-1.24765	1.24996e-13	1.64715e-12	DOWN
Rv0687	NAD-dependent oxidoreductase	68.3812	161.131	-1.23657	1.73511e-13	2.25677e-12	DOWN
Rv3129	pseudo	7.49178	17.6262	-1.23434	1.49027e-10	1.63562e-09	DOWN
mce2C	Mce family protein Mce2C	10.9029	25.6449	-1.23396	7.78482e-13	9.93185e-12	DOWN
iniA	isoniazid inductible protein IniA	74.2111	174.069	-1.22996	1.63162e-13	2.12908e-12	DOWN
PPE39	PPE family protein PPE39	1.88843	4.42861	-1.22967	3.78117e-09	3.68549e-08	DOWN
Rv3660c	hypothetical protein	69.1627	162.099	-1.22881	2.03612e-13	2.6397e-12	DOWN
Rv2656c	prophage protein	5.89812	13.7989	-1.22623	1.6974e-09	1.70849e-08	DOWN
Rv1628c	hypothetical protein	202.967	471.204	-1.21511	2.941e-13	3.80053e-12	DOWN
mbtD	polyketide synthetase	15.738	36.4103	-1.2101	4.67472e-13	6.02152e-12	DOWN
glnU	tRNA	4.02433	9.28224	-1.20573	0.00203931	0.0080966	DOWN
relF	antitoxin RelF	46.2359	105.767	-1.19381	4.21744e-12	5.26327e-11	DOWN
Rv3659c	conjugal transfer protein	21.6629	49.5316	-1.19312	1.46505e-12	1.85727e-11	DOWN
esxQ	ESAT-6 like protein EsxQ	20.7531	47.1326	-1.1834	2.21548e-11	2.58752e-10	DOWN
Rv1734c	hypothetical protein	6.80348	15.3232	-1.17137	5.32194e-08	4.70633e-07	DOWN
Rv1990c	transcriptional regulator	43.9053	98.7692	-1.16967	6.95454e-12	8.62536e-11	DOWN
Rv0259c	hypothetical protein	4.16933	9.36785	-1.1679	1.44279e-09	1.47069e-08	DOWN
Rv1627c	nonspecific lipid-transfer protein	262.988	590.24	-1.1663	1.26639e-12	1.61053e-11	DOWN
Rv1217c	tetronasin ABC transporter integral membrane protein	35.6813	79.6843	-1.15913	2.30006e-12	2.8975e-11	DOWN
PPE63	PPE family protein PPE63	10.25	22.8212	-1.15475	1.10891e-11	1.34209e-10	DOWN
Rv3639c	hypothetical protein	1.95387	4.34436	-1.15281	9.13057e-07	6.91438e-06	DOWN
Rv0830	S-adenosylmethionine-dependent methyltransferase	16.2161	36.0402	-1.15218	1.23999e-11	1.49171e-10	DOWN
Rv2827c	hypothetical protein	83.2038	184.822	-1.15141	2.71155e-12	3.39453e-11	DOWN
glyT	tRNA	12.6077	27.9885	-1.15053	3.54275e-06	2.46822e-05	DOWN
Rv1403c	methyltransferase	8.5529	18.9561	-1.14818	8.07115e-11	9.03157e-10	DOWN
ino1	inositol-3-phosphate synthase	416.833	923.531	-1.14769	2.28667e-12	2.88972e-11	DOWN
Rv3128c	pseudo	10.6062	23.4639	-1.14554	2.72661e-11	3.15688e-10	DOWN
Rv2324	AsnC family transcriptional regulator	37.7481	83.0441	-1.13747	1.54976e-11	1.85879e-10	DOWN
Rv3741c	oxidoreductase	20.7808	45.7149	-1.13741	2.13189e-11	2.49718e-10	DOWN
Rv3553	oxidoreductase	32.1726	70.5514	-1.13284	7.31505e-12	9.04447e-11	DOWN
rpmB1	50S ribosomal protein L28	4.12641	9.045	-1.13223	1.17492e-06	8.78125e-06	DOWN
Rv0324	transcriptional regulator	19.2212	42.0034	-1.12781	3.21063e-11	3.68533e-10	DOWN
Rv0918	hypothetical protein	13.6136	29.7434	-1.12752	1.92401e-10	2.10016e-09	DOWN
eccA3	ESX-3 secretion system protein EccA	971.004	2118.7	-1.12563	4.51716e-12	5.6198e-11	DOWN
hisE	phosphoribosyl-ATP pyrophosphatase	5.68129	12.3914	-1.12505	2.05331e-07	1.69949e-06	DOWN
Rv0919	GCN5-like N-acetyltransferase	7.2802	15.8553	-1.12292	2.14846e-09	2.13038e-08	DOWN
Rv2651c	prophage protease	40.886	88.824	-1.11934	1.67826e-11	2.00093e-10	DOWN
vapB4	antitoxin VapB4	14.4675	31.381	-1.11708	2.23935e-09	2.21502e-08	DOWN
accD1	acetyl-/propionyl-CoA carboxylase subunit beta	44.0245	95.2349	-1.11318	9.55446e-12	1.16693e-10	DOWN
Rv0142	hypothetical protein	58.1366	125.426	-1.10931	1.20131e-11	1.44953e-10	DOWN
Rv0047c	hypothetical protein	448.287	965.933	-1.1075	8.89555e-12	1.08977e-10	DOWN
Rv3324A	pseudo	1.64127	3.53612	-1.10735	0.00718023	0.0236611	DOWN
PPE22	PPE family protein PPE22	12.0838	26.0207	-1.10659	5.42282e-11	6.13668e-10	DOWN
mutA	methylmalonyl-CoA mutase small subunit	70.7485	152.171	-1.10492	1.0559e-11	1.2818e-10	DOWN
fadE31	acyl-CoA dehydrogenase FadE31	32.4795	69.7793	-1.10327	1.79296e-11	2.12502e-10	DOWN
Rv0349	hypothetical protein	33.8811	72.7636	-1.10274	2.75916e-11	3.17621e-10	DOWN
Rv1937	oxygenase	10.0572	21.5425	-1.09896	2.74824e-11	3.17275e-10	DOWN
Rv2008c	hypothetical protein	3.81751	8.16506	-1.09683	1.10086e-09	1.13661e-08	DOWN
Rv3542c	hypothetical protein	51.3864	109.796	-1.09537	1.9757e-11	2.32784e-10	DOWN
argT	tRNA	17.5107	37.4052	-1.095	1.26616e-06	9.41043e-06	DOWN
Rv0745	hypothetical protein	2.67925	5.71404	-1.09268	6.29267e-07	4.88536e-06	DOWN
fadE17	acyl-CoA dehydrogenase FadE17	4.2956	9.1594	-1.09239	1.07386e-09	1.11448e-08	DOWN
Rv0208c	tRNA (guanine-N(7)-)-methyltransferase	193.831	413.074	-1.0916	1.571e-11	1.87864e-10	DOWN
ASdes	ncRNA	4.28283	9.10683	-1.08838	1.76856e-05	0.000108331	DOWN
Rv0223c	aldehyde dehydrogenase	53.2271	113.174	-1.08832	2.03641e-11	2.39234e-10	DOWN
Rv3092c	integral membrane protein	172.011	365.5	-1.08737	1.78855e-11	2.12502e-10	DOWN
Rv3222c	hypothetical protein	323.37	686.728	-1.08656	1.80355e-11	2.13127e-10	DOWN
leuV	tRNA	4.37606	9.28947	-1.08596	0.00191784	0.00766753	DOWN
Rv3557c	HTH-type transcriptional regulator KstR2	60.8264	128.978	-1.08436	3.26045e-11	3.73181e-10	DOWN
Rv3183	transcriptional regulator	16.0625	34.0238	-1.08285	1.37958e-09	1.41345e-08	DOWN
Rv2310	excisionase	3.80398	8.02545	-1.07707	1.28295e-06	9.50001e-06	DOWN
Rv2226	hypothetical protein	70.0875	147.856	-1.07697	2.67115e-11	3.10163e-10	DOWN
fadA6	acetyl-CoA acetyltransferase FadA	146.598	308.875	-1.07516	2.60388e-11	3.03231e-10	DOWN
Rv3178	nitroreductase	3.17204	6.68324	-1.07513	3.24555e-06	2.28903e-05	DOWN
Rv0943c	monooxygenase	2.55412	5.37448	-1.0733	3.37974e-08	3.06318e-07	DOWN
Rv0396	hypothetical protein	2.0817	4.37289	-1.07083	2.70195e-05	0.000162279	DOWN
esxR	ESAT-6 like protein EsxR	7.14551	14.9611	-1.0661	1.38045e-07	1.16915e-06	DOWN
Rv0921	resolvase	60.5027	126.578	-1.06496	6.12184e-11	6.9082e-10	DOWN
Rv1532c	hypothetical protein	37.8099	79.1016	-1.06494	1.46918e-10	1.6169e-09	DOWN
Rv1049	transcriptional repressor	17.6539	36.9085	-1.06397	6.42321e-10	6.75364e-09	DOWN
pepD	serine protease PepD	472.536	980.936	-1.05374	4.58792e-11	5.22136e-10	DOWN
Rv0744c	transcriptional regulator	25.717	53.1798	-1.04815	3.57539e-10	3.82969e-09	DOWN
icl1	isocitrate lyase	171.776	354.363	-1.0447	6.53289e-11	7.35133e-10	DOWN
fadE32	acyl-CoA dehydrogenase FadE32	26.56	54.7191	-1.04279	1.5424e-10	1.68822e-09	DOWN
Rv1817	flavoprotein	24.4714	50.32	-1.04004	1.30035e-10	1.43901e-09	DOWN
fadD3	fatty-acid--CoA ligase FadD3	29.4912	60.5427	-1.03767	1.22817e-10	1.3629e-09	DOWN
vapC36	ribonuclease VapC36	51.6185	105.75	-1.0347	2.29208e-10	2.48836e-09	DOWN
Rv2628	hypothetical protein	444.783	910.932	-1.03424	9.38857e-11	1.04765e-09	DOWN
adhB	alcohol dehydrogenase B	314.51	641.985	-1.02943	1.00497e-10	1.11831e-09	DOWN
mesT	epoxide hydrolase MesT	20.9441	42.6794	-1.02699	3.13045e-10	3.37112e-09	DOWN
Rv3740c	diacyglycerol O-acyltransferase	17.0691	34.6886	-1.02307	3.06433e-10	3.30882e-09	DOWN
Rv2657c	prophage protein	48.8459	99.1331	-1.02113	7.74797e-10	8.10402e-09	DOWN
Rv2655c	prophage protein	6.79128	13.773	-1.02009	1.39814e-09	1.42881e-08	DOWN
katG	catalase-peroxidase	464.446	941.325	-1.01918	1.31735e-10	1.45381e-09	DOWN
Rv2451	proline/serine-rich protein	3.80175	7.70501	-1.01913	2.22582e-06	1.60931e-05	DOWN
vapB41	antitoxin VapB41	53.1436	107.343	-1.01426	7.08385e-10	7.42877e-09	DOWN
fadE30	acyl-CoA dehydrogenase FadE30	19.0897	38.5363	-1.01342	4.23716e-10	4.52642e-09	DOWN
Rv2269c	hypothetical protein	1.99614	4.01398	-1.00782	0.000224545	0.00113291	DOWN
vapC17	ribonuclease VapC17	61.9853	124.355	-1.00447	4.94828e-10	5.24413e-09	DOWN
lppN	lipoprotein LppN	6.45599	12.947	-1.00391	5.38245e-08	4.74936e-07	DOWN
lpqL	lipoprotein aminopeptidase LpqL	157.862	78.832	1.00181	0.000904704	0.00395228	UP
desA3	stearoyl-CoA 9-desaturase	4000.16	1994.37	1.00412	0.000814471	0.00358153	UP
Rv2857c	short-chain type dehydrogenase/reductase	137.206	68.3439	1.00546	0.000922627	0.00402619	UP
fadE16	acyl-CoA dehydrogenase FadE16	188.242	93.5179	1.00927	0.000802274	0.00353955	UP
gdh	NAD-dependent glutamate dehydrogenase	374.293	185.929	1.00942	0.000746894	0.00331749	UP
Rv2952	phthiotriol/phenolphthiotriol dimycocerosates methyltransferase	287.691	142.872	1.0098	0.000789098	0.0034891	UP
ceoB	TRK system potassium uptake protein CeoB	177.166	87.9655	1.01009	0.00083728	0.00367376	UP
Rv0565c	monooxygenase	36.1992	17.971	1.01029	0.000985865	0.00426499	UP
aftB	terminal beta-(1->2)-arabinofuranosyltransferase	242.214	120.205	1.01078	0.00074949	0.00332498	UP
Rv0613c	hypothetical protein	328.671	162.694	1.01448	0.000690744	0.00309868	UP
metB	cystathionine gamma-synthase	284.78	140.93	1.01487	0.000707418	0.00315933	UP
ackA	acetate kinase	139.957	69.1741	1.01668	0.000722392	0.00321903	UP
Rv0364	transmembrane protein	250.798	123.838	1.01807	0.000701111	0.00313465	UP
Rv2474c	hypothetical protein	162.568	80.2633	1.01823	0.000741599	0.00330094	UP
echA17	enoyl-CoA hydratase EchA17	112.467	55.4629	1.01991	0.000746974	0.00331749	UP
sugC	sugar ABC transporter ATP-binding protein SugC	125.579	61.8891	1.02084	0.00067822	0.00304591	UP
rpfC	resuscitation-promoting factor RpfC	1016.63	500.282	1.02298	0.000601324	0.00271885	UP
ctaC	cytochrome C oxidase subunit II	1189.2	583.657	1.0268	0.000551371	0.00251284	UP
cobN	cobalamin biosynthesis protein CobN	114.961	56.3849	1.02777	0.000557756	0.00253617	UP
Rv2082	hypothetical protein	106.166	51.9515	1.03108	0.000543705	0.00248356	UP
Rv0039c	transmembrane protein	215.546	105.407	1.03203	0.00062311	0.00281165	UP
Rv3717	hypothetical protein	149.967	73.3027	1.03271	0.000574216	0.00260511	UP
Rv2475c	hypothetical protein	209.676	102.39	1.03409	0.00058227	0.00263866	UP
Rv3753c	hypothetical protein	473.179	230.893	1.03516	0.000504469	0.00232021	UP
Rv1097c	membrane glycine/proline-rich protein	293.591	143.169	1.03608	0.000493084	0.00227045	UP
Rv0907	hypothetical protein	71.0639	34.6433	1.03654	0.000533161	0.00244096	UP
embB	arabinosyltransferase B	147.382	71.7757	1.038	0.000461365	0.00213668	UP
nlhH	carboxylesterase NlhH	94.5755	45.9474	1.04148	0.000507644	0.00233214	UP
rskA	anti-sigma-K factor RskA	234.469	113.778	1.04317	0.000451866	0.00209754	UP
ctaD	cytochrome C oxidase cytochrome 1	403.39	195.53	1.04479	0.000403387	0.00189445	UP
ceoC	TRK system potassium uptake protein CeoC	171.261	82.9178	1.04644	0.000447209	0.00208074	UP
Rv0890c	HTH-type transcriptional regulator	50.7004	24.5445	1.0466	0.000435298	0.0020324	UP
Rv1006	hypothetical protein	450.611	217.811	1.04881	0.000373904	0.00176843	UP
trpB	tryptophan synthase subunit beta	464.607	224.386	1.05003	0.000368659	0.00174982	UP
Rv2799	membrane protein	100.991	48.7377	1.05112	0.000464655	0.00214695	UP
nicT	nickel-transport integral membrane protein NicT	77.9691	37.6098	1.05179	0.000426084	0.00199404	UP
sapM	acid phosphatase	157.712	75.9345	1.05447	0.000374963	0.00177097	UP
Rv2028c	universal stress protein	559.119	269.035	1.05536	0.000336712	0.00160865	UP
Rv2771c	hypothetical protein	132.024	63.5236	1.05543	0.000438207	0.0020436	UP
adk	adenylate kinase	570.094	274.15	1.05624	0.000338157	0.00161269	UP
Rv3040c	hypothetical protein	125.106	60.1261	1.05709	0.000372105	0.00176408	UP
pstS1	phosphate ABC transporter substrate-binding lipoprotein PstS	273.777	131.051	1.06287	0.000299442	0.00145402	UP
Rv1638A	hypothetical protein	613.776	293.752	1.06311	0.000315979	0.00152141	UP
eccA2	ESX-2 secretion system protein EccA	129.176	61.8124	1.06337	0.000301936	0.00146435	UP
Rv0888	hypothetical protein	79.4569	38.0085	1.06385	0.000325049	0.00156132	UP
ppiB	peptidyl-prolyl cis-trans isomerase B	153.229	73.2902	1.064	0.00031517	0.00151934	UP
glmU	bifunctional UDP-N-acetylglucosamine pyrophosphorylase/glucosamine-1-phosphate N-acetyltransferase	286.309	136.655	1.06703	0.000272417	0.0013415	UP
coaA	pantothenate kinase	124.208	59.2169	1.06867	0.000297772	0.00145029	UP
Rv0910	toxin	247.586	117.643	1.07352	0.000276124	0.00135724	UP
pks17	polyketide synthase	32.5516	15.4633	1.07388	0.000336909	0.00160865	UP
dapD	2,3,4,5-tetrahydropyridine-2,6-dicarboxylate N-succinyltransferase	315.811	149.998	1.07412	0.000243231	0.00121494	UP
trpC	indole-3-glycerol phosphate synthase	894.021	423.867	1.0767	0.000222906	0.00112606	UP
dacB2	penicillin-binding protein DacB2	101.037	47.8683	1.07774	0.000265484	0.00131462	UP
nmtR	HTH-type transcriptional regulator NmtR	179.547	85.007	1.07871	0.000281595	0.00138244	UP
Rv2271	hypothetical protein	433.368	205.144	1.07895	0.000242148	0.00121104	UP
secY	preprotein translocase SecY	434.772	205.725	1.07954	0.000212803	0.00108459	UP
dapC	N-succinyldiaminopimelate aminotransferase DapC	49.2758	23.269	1.08247	0.000271284	0.00133838	UP
Rv0694	mycofactocin system heme/flavin oxidoreductase MftD	432.679	204.257	1.08291	0.000200485	0.00102704	UP
Rv1428c	hypothetical protein	91.3327	43.0791	1.08414	0.000244873	0.00122162	UP
embC	arabinosyltransferase C	134.332	63.3419	1.08457	0.000195535	0.00100554	UP
cfp29	hypothetical protein	252.731	119.021	1.08639	0.000199521	0.00102369	UP
Rv0042c	transcriptional regulator	373.524	175.845	1.0869	0.000194884	0.00100348	UP
cobQ1	cobyric acid synthase	67.5785	31.8122	1.08699	0.000218032	0.00110562	UP
eccD2	ESX-2 secretion system protein EccD	60.4109	28.4303	1.08738	0.00022012	0.00111479	UP
nuoC	NADH-quinone oxidoreductase subunit C	395.628	186.116	1.08794	0.0001883	0.000974588	UP
tpi	triosephosphate isomerase	385.568	181.087	1.0903	0.000179087	0.0009281	UP
Rv2084	hypothetical protein	202.352	94.9544	1.09156	0.000178647	0.000927022	UP
Rv1360	oxidoreductase	322.65	151.397	1.09163	0.000173647	0.000903413	UP
ripA	peptidoglycan endopeptidase RipA	493.671	231.482	1.09265	0.000164696	0.000860197	UP
mce1B	Mce family protein Mce1B	494.795	231.635	1.09498	0.000159193	0.000833628	UP
Rv1639c	hypothetical protein	652.651	304.832	1.0983	0.000146505	0.000774273	UP
Rv2258c	transcriptional regulator	188.349	87.9054	1.09938	0.000155964	0.00081779	UP
Rv1478	peptidoglycan endopeptidase RipB	397.642	185.558	1.0996	0.000150393	0.000791685	UP
Rv0696	mycofactocin biosynthesis glycosyltransferase MftF	198	92.2588	1.10175	0.00014464	0.00076644	UP
PPE7	PPE family protein PPE7	34.6878	16.1366	1.10409	0.000449449	0.00208874	UP
pta	phosphate acetyltransferase	118.772	55.1849	1.10586	0.000134995	0.000721052	UP
mycP2	membrane-anchored mycosin	105.913	49.0255	1.11127	0.00012593	0.000677146	UP
eccE2	ESX-2 secretion system protein EccE	90.024	41.5973	1.11382	0.000122932	0.000661917	UP
PE31	PE family protein PE31	3901.49	1797.25	1.11824	9.87908e-05	0.000536255	UP
cyp139	cytochrome P450 Cyp139	43.8684	20.1435	1.12287	0.000129768	0.000694987	UP
zur	zinc uptake regulation protein	120.565	55.3415	1.12337	0.000138099	0.000733718	UP
atpD	ATP synthase subunit beta	1385.5	635.246	1.12502	8.56244e-05	0.000467318	UP
Rv1514c	glycosyltransferase	32.3595	14.8355	1.12513	0.000193383	0.00099703	UP
lppJ	lipoprotein LppJ	141.669	64.9366	1.12542	0.000110904	0.000601191	UP
pstB	phosphate ABC transporter ATP-binding protein PstB	192.302	87.5935	1.13448	8.09138e-05	0.000444637	UP
Rv3822	hypothetical protein	438.567	199.06	1.1396	6.60017e-05	0.000367737	UP
Rv0227c	membrane protein	512.123	231.976	1.14252	6.17285e-05	0.000345852	UP
pgk	phosphoglycerate kinase	554.317	251.055	1.1427	6.13673e-05	0.000345277	UP
mapA	methionine aminopeptidase	381.795	172.356	1.14741	5.8257e-05	0.000328239	UP
lgt	prolipoprotein diacylglyceryl transferase	515.203	232.452	1.14821	5.47692e-05	0.000310773	UP
nuoA	NADH-quinone oxidoreductase subunit A	876.326	394.433	1.15169	5.29979e-05	0.000301149	UP
atpG	ATP synthase subunit gamma	1771.24	793.753	1.158	4.39813e-05	0.000252782	UP
Rv0177	Mce associated protein	631.451	282.778	1.159	4.55369e-05	0.000260974	UP
nuoG	NADH-quinone oxidoreductase subunit G	605.94	270.864	1.16161	4.08878e-05	0.000236018	UP
Rv1751	oxidoreductase	276.263	123.144	1.16569	3.94426e-05	0.000228005	UP
lipU	lipase LipU	71.9311	32.0172	1.16777	5.17738e-05	0.000295029	UP
Rv2257c	hypothetical protein	153.415	68.2198	1.16918	4.19216e-05	0.000241637	UP
nuoD	NADH-quinone oxidoreductase subunit D	492.648	218.662	1.17186	3.37659e-05	0.000198337	UP
Rv2085	hypothetical protein	147.49	65.4597	1.17194	5.55811e-05	0.000314933	UP
pks4	polyketide beta-ketoacyl synthase	244.037	108.265	1.17253	3.27286e-05	0.000193271	UP
nuoE	NADH-quinone oxidoreductase subunit E	538.374	238.801	1.1728	3.38896e-05	0.000198482	UP
Rv1810	hypothetical protein	834.241	370.026	1.17284	3.46587e-05	0.00020269	UP
Rv0178	Mce associated membrane protein	842.591	373.379	1.17419	3.22245e-05	0.000191247	UP
Rv0799c	hypothetical protein	147.46	65.1655	1.17814	3.38223e-05	0.000198378	UP
mce1C	Mce family protein Mce1C	648.987	286.289	1.18071	2.7653e-05	0.000165587	UP
Rv3041c	ABC transporter ATP-binding protein	136.015	59.9371	1.18225	3.25025e-05	0.000192349	UP
Rv0176	Mce associated transmembrane protein	425.216	186.654	1.18783	2.47126e-05	0.00014887	UP
Rv2821c	CRISPR type III-associated RAMP protein Csm3	77.5962	34.0273	1.18929	3.57495e-05	0.000208158	UP
trpA	tryptophan synthase subunit alpha	598.756	261.458	1.19539	2.08407e-05	0.000126497	UP
Rv2240c	hypothetical protein	362.65	158.22	1.19664	2.17681e-05	0.000131926	UP
ribD	bifunctional diaminohydroxyphosphoribosylaminopyrimidine deaminase/5-amino-6-(5-phosphoribosylamino)uracil reductase	58.5895	25.5583	1.19685	3.37169e-05	0.000198337	UP
Rv1566c	hypothetical protein	427.252	186.321	1.1973	2.07385e-05	0.000126067	UP
carB	carbamoyl-phosphate synthase large subunit	127.676	55.4257	1.20386	1.75217e-05	0.000107656	UP
Rv2822c	CRISPR type III-associated protein Csm2	44.4503	19.2478	1.2075	6.86948e-05	0.00038168	UP
nuoL	NADH-quinone oxidoreductase subunit L	500.392	215.547	1.21506	1.32657e-05	8.34258e-05	UP
Rv3888c	membrane protein	158.843	68.3028	1.21759	1.44928e-05	9.10004e-05	UP
pstA2	phosphate ABC transporter permease PstA	117.708	50.5828	1.21849	1.55474e-05	9.68632e-05	UP
Rv3686c	hypothetical protein	750.901	322.493	1.21935	1.31381e-05	8.27532e-05	UP
sigC	ECF RNA polymerase sigma factor SigC	545.555	234.171	1.22017	1.2649e-05	8.00506e-05	UP
pyrF	orotidine 5'-phosphate decarboxylase	70.2206	29.9734	1.22821	1.56802e-05	9.73874e-05	UP
Rv3479	transmembrane protein	333.989	142.559	1.22825	9.91301e-06	6.32656e-05	UP
Rv1184c	hypothetical protein	566.297	240.473	1.23568	8.57482e-06	5.54044e-05	UP
Rv1158c	hypothetical protein	669.967	284.331	1.23652	8.55583e-06	5.5371e-05	UP
fadD12	long-chain-fatty-acid--CoA ligase FadD12	132.238	56.0144	1.23927	8.67569e-06	5.58759e-05	UP
pirG	cell surface protein	1068.7	451.357	1.24351	7.086e-06	4.65353e-05	UP
Rv0988	hypothetical protein	88.9186	37.5157	1.24499	8.85636e-06	5.69479e-05	UP
mce4D	Mce family protein Mce4D	256.55	108.205	1.24547	7.15919e-06	4.6939e-05	UP
nuoN	NADH-quinone oxidoreductase subunit N	380.453	159.807	1.25139	6.03988e-06	4.02592e-05	UP
Rv1815	hypothetical protein	600.654	251.991	1.25316	5.95849e-06	3.98493e-05	UP
nuoH	NADH-quinone oxidoreductase subunit H	518.724	217.587	1.25337	5.76083e-06	3.85918e-05	UP
atpC	ATP synthase subunit epsilon	1276.24	534.921	1.2545	5.71806e-06	3.84338e-05	UP
pstC1	phosphate ABC transporter permease PstC	356.412	149.08	1.25746	5.45276e-06	3.6836e-05	UP
nuoF	NADH-quinone oxidoreductase subunit F	408.441	170.828	1.25759	5.28204e-06	3.5743e-05	UP
cfp2	low molecular weight antigen MTB12	944.672	394.856	1.25849	5.21747e-06	3.54258e-05	UP
nuoB	NADH-quinone oxidoreductase subunit B	473.88	197.418	1.26327	4.94156e-06	3.36665e-05	UP
lprN	Mce family lipoprotein LprN	179.174	74.3796	1.26838	4.5465e-06	3.11871e-05	UP
nuoJ	NADH-quinone oxidoreductase subunit J	509.263	211.255	1.26942	4.12198e-06	2.85192e-05	UP
lipI	lipase	195.27	80.6035	1.27655	3.83627e-06	2.66807e-05	UP
Rv2819c	CRISPR type III-associated RAMP protein Csm5	41.2346	16.9959	1.27867	6.01502e-06	4.01603e-05	UP
Rv2820c	CRISPR type III-associated RAMP protein Csm4	45.4127	18.7169	1.27876	6.50156e-06	4.2979e-05	UP
Rv2003c	hypothetical protein	455.456	187.679	1.27905	3.31422e-06	2.32533e-05	UP
Rv0697	dehydrogenase	58.9551	24.2401	1.28222	4.14061e-06	2.85987e-05	UP
mtc28	proline-rich protein	387.825	159.432	1.28246	3.08413e-06	2.18287e-05	UP
mce1D	Mce family protein Mce1D	633.19	259.814	1.28516	2.73244e-06	1.95119e-05	UP
Rv2818c	CRISPR-associated protein Csm6	41.015	16.8016	1.28755	4.91531e-06	3.35447e-05	UP
bfrB	bacterioferritin BfrB	13358.5	5470.06	1.28813	2.47759e-06	1.77871e-05	UP
Rv2817c	CRISPR-associated endonuclease Cas1	16.5075	6.7593	1.28818	1.51711e-05	9.48132e-05	UP
fecB	FeIII-dicitrate-binding periplasmic lipoprotein	329.514	134.885	1.28861	2.67979e-06	1.91701e-05	UP
Rv2288	hypothetical protein	86.0759	35.1591	1.29171	6.31327e-06	4.19419e-05	UP
Rv2190c	endopeptidase	1051.54	428.335	1.29569	2.12449e-06	1.539e-05	UP
nuoM	NADH-quinone oxidoreductase subunit M	466.111	187.526	1.31358	1.41498e-06	1.04199e-05	UP
PPE60	PE family protein PPE60	6928.91	2786.38	1.31423	1.33628e-06	9.87665e-06	UP
Rv0320	hypothetical protein	43.5222	17.367	1.32541	3.39245e-06	2.36763e-05	UP
lipO	esterase LipO	135.42	53.974	1.3271	1.20666e-06	9.00165e-06	UP
Rv3844	transposase	10.0462	3.99754	1.32946	0.000135221	0.000721296	UP
Rv1179c	hypothetical protein	115.819	46.0041	1.33204	9.69804e-07	7.32186e-06	UP
cdh	CDP-diacylglycerol pyrophosphatase	226.359	89.7929	1.33394	1.01794e-06	7.66515e-06	UP
Rv1157c	hypothetical protein	170.515	67.4485	1.33804	9.09917e-07	6.90365e-06	UP
mce1F	Mce family protein Mce1F	1221.86	482.951	1.33913	7.43716e-07	5.69661e-06	UP
Rv2627c	hypothetical protein	536.826	211.782	1.34187	7.2158e-07	5.53764e-06	UP
otsB1	trehalose-6-phosphate phosphatase OtsB	94.5924	37.2314	1.3452	6.949e-07	5.3534e-06	UP
papA1	acyltransferase PapA	188.126	73.21	1.36159	4.80049e-07	3.79305e-06	UP
Rv0569	hypothetical protein	1106.44	428.601	1.36823	4.06334e-07	3.23613e-06	UP
nuoI	NADH-quinone oxidoreductase subunit I	598.812	231.062	1.37383	3.43127e-07	2.74913e-06	UP
pfkB	6-phosphofructokinase PfkB	1029.53	396.689	1.37591	3.04541e-07	2.46463e-06	UP
fadD21	fatty-acid--CoA ligase FadD21	625.333	240.518	1.37848	2.85108e-07	2.32143e-06	UP
serB2	phosphoserine phosphatase SerB	303.685	116.014	1.38828	2.39405e-07	1.96928e-06	UP
mce4F	Mce family protein Mce4	232.5	88.2651	1.39732	1.89405e-07	1.57745e-06	UP
lprK	Mce family lipoprotein Mce1E	617.545	233.78	1.40139	1.62574e-07	1.3711e-06	UP
papA3	acyltransferase PapA	363.566	136.007	1.41854	1.07175e-07	9.15443e-07	UP
Rv1312	hypothetical protein	653.577	243.805	1.42263	1.03026e-07	8.83769e-07	UP
rpfE	resuscitation-promoting factor RpfE	118.716	43.8928	1.43546	1.28488e-07	1.09052e-06	UP
Rv3492c	Mce associated protein	199.939	73.6917	1.43998	8.92105e-08	7.73544e-07	UP
Rv3493c	Mce associated protein	183.11	65.5098	1.48293	2.55235e-08	2.31853e-07	UP
rraA	RNase E regulator RraA	307.94	104.499	1.55916	3.0643e-09	3.01611e-08	UP
Rv0080	hypothetical protein	1032.69	349.202	1.56428	2.02871e-09	2.02164e-08	UP
hrp1	hypoxic response protein	3002.59	1014.25	1.5658	1.79736e-09	1.80457e-08	UP
narX	nitrate reductase-like protein NarX	1114.77	373.907	1.576	1.3134e-09	1.3491e-08	UP
Rv1885c	chorismate mutase	212.338	71.0971	1.5785	1.87636e-09	1.87918e-08	UP
mmpL8	integral membrane transport protein MmpL8	254.891	85.2093	1.5808	1.19358e-09	1.22918e-08	UP
fbpB	diacylglycerol acyltransferase/mycolyltransferase Ag85B	719.884	236.481	1.60604	5.77027e-10	6.08308e-09	UP
mmpL10	transmembrane transport protein MmpL10	281.022	90.6394	1.63247	2.5839e-10	2.79759e-09	UP
Rv0079	hypothetical protein	1589.89	490.384	1.69694	3.46623e-11	3.95604e-10	UP
dosS	two component sensor histidine kinase dosS	1084.14	325.385	1.73634	9.76037e-12	1.18845e-10	UP
Rv0950c	hypothetical protein	524.162	152.435	1.78182	2.49045e-12	3.12751e-11	UP
Rv2004c	hypothetical protein	830.958	224.931	1.88529	6.85896e-14	9.25152e-13	UP
tgs1	diacyglycerol O-acyltransferase	3932.63	1055.59	1.89745	4.22582e-14	5.76892e-13	UP
MTS1338	ncRNA	3911.63	1032.6	1.92149	2.21328e-14	3.0786e-13	UP
Rv2030c	hypothetical protein	5619.89	1435.75	1.96874	3.2863e-15	4.78724e-14	UP
dosR	two component transcriptional regulator dosR	1722.08	421.93	2.02908	3.91097e-16	6.00282e-15	UP
prpD	methylcitrate dehydratase PrpD	188.215	41.3182	2.18754	1.23591e-18	2.03747e-17	UP
Rv1738	hypothetical protein	8817.16	1919.89	2.19929	5.09584e-19	8.50581e-18	UP
Rv2005c	universal stress protein	1172.8	227.979	2.36298	6.47671e-22	1.21811e-20	UP
Rv3127	hypothetical protein	2199.89	420.754	2.38638	2.17838e-22	4.1754e-21	UP
narK2	nitrate/nitrite transporter	1225.97	232.435	2.39902	1.32273e-22	2.57225e-21	UP
Rv3131	NAD(P)H nitroreductase	3969.95	729.318	2.4445	1.69557e-23	3.42e-22	UP
prpC	methylcitrate synthase PrpC	137.389	24.9431	2.46155	2.43242e-23	4.87214e-22	UP
Rv1733c	transmembrane protein	902.3	152.338	2.56633	1.01346e-25	2.24305e-24	UP
acg	NAD(P)H nitroreductase acg	1111.9	186.406	2.57651	5.33615e-26	1.18759e-24	UP
hspX	alpha-crystallin	24341.6	3840.07	2.66422	7.77642e-28	1.79037e-26	UP
Rv3134c	universal stress protein	4176.41	622.942	2.74509	1.78175e-29	4.35224e-28	UP
fdxA	ferredoxin	10825.9	1148.14	3.23712	2.6798e-40	9.25454e-39	UP
