# Supplementary material for: Transcription factors Rv0081 and Rv3334 connect the early and the enduring hypoxic response of Mycobacterium tuberculosis
Source: Virulence. 2018 Sep 26;9(1):1468–82. doi: 10.1080/21505594.2018.1514237 (PMC6177252; doi:10.1080/21505594.2018.1514237)
Supplement: Supplemental Material [file kvir-09-01-1514237-s001.zip › Dataset S2.xlsx]

## Sheet: Sheet1
gene	description	ΔRv0081(aerobic)FPKM	WT (aerobic) FPKM	Log2 (ΔRv0081/WT)	P-value	Q-value
lipX	lipase LipX	143.43	1080.17	-2.91284	1.55687e-39	3.1184e-36
Rv3269	hypothetical protein	381.159	2003.23	-2.39386	1.61215e-28	2.15276e-25
MTS1338	ncRNA	603.718	2639.96	-2.12857	3.61277e-23	3.61819e-20
nrdH	glutaredoxin electron transport protein NrdH	540.706	1657.45	-1.61605	1.78041e-14	1.18872e-11
vapB10	antitoxin VapB10	539.736	1552.69	-1.52445	4.16767e-13	2.3851e-10
mymT	metallothionein	849.852	2423.78	-1.51197	6.36641e-13	3.01238e-10
lat	L-lysine-epsilon aminotransferase	290.813	825.325	-1.50487	6.7677e-13	3.01238e-10
PPE17	PPE family protein PPE17	141.283	369.558	-1.38721	3.59636e-11	1.30973e-08
sigE	ECF RNA polymerase sigma factor SigE	531.521	1380.24	-1.37672	4.30393e-11	1.4368e-08
Rv0792c	transcriptional regulator	181.302	457.525	-1.33546	1.77369e-10	5.46569e-08
Rv2662	hypothetical protein	167.9	419.08	-1.31962	4.57016e-10	1.26447e-07
vapC10	ribonuclease VapC10	493.361	1215.54	-1.30088	4.73464e-10	1.26447e-07
nrdI	NrdI protein	434.155	999.902	-1.20358	7.80227e-09	1.95349e-06
Rv0991c	hypothetical protein	326.104	748.744	-1.19914	9.914e-09	2.33621e-06
Rv3334	MerR family transcriptional regulator	201.294	431.218	-1.09911	1.49623e-07	3.32994e-05
alkB	transmembrane alkane 1-monooxygenase AlkB	244.127	508.486	-1.05857	3.43063e-07	7.23322e-05
Rv2517c	hypothetical protein	117.056	235.182	-1.00658	2.34929e-06	0.000409186
PE_PGRS55	PE-PGRS family protein PE_PGRS55	372.052	185.838	1.00146	1.19791e-06	0.000228515
PE_PGRS57	PE-PGRS family protein PE_PGRS57	219.775	106.589	1.04396	4.20617e-07	8.42495e-05
hspX	alpha-crystallin	13391.2	4968.79	1.43032	6.16871e-12	2.47118e-09
PE_PGRS54	PE-PGRS family protein PE_PGRS54	517.237	168.619	1.61706	1.08388e-14	8.68407e-12
