# Supplementary material for: Transcription factors Rv0081 and Rv3334 connect the early and the enduring hypoxic response of Mycobacterium tuberculosis
Source: Virulence. 2018 Sep 26;9(1):1468–82. doi: 10.1080/21505594.2018.1514237 (PMC6177252; doi:10.1080/21505594.2018.1514237)
Supplement: Supplemental Material [file kvir-09-01-1514237-s001.zip › Dataset S3.xlsx]

## Sheet: Sheet1
gene	description	ΔRv3334(hypoxic)FPKM	WT (hypoxic) FPKM	Log2 (ΔRv3334/WT)	P-value	Q-value	UP/DOWN
Rv3334	MerR family transcriptional regulator	5.86078	1017.84	-7.4402	3.70366e-165	7.41842e-162	DOWN
Rv3054c	hypothetical protein	8.14125	1217.47	-7.22442	5.36335e-164	7.16186e-161	DOWN
Rv2913c	D-amino acid aminohydrolase	20.0425	2746.61	-7.09845	1.57603e-168	6.31359e-165	DOWN
hsp	heat shock protein	62.3294	7622.29	-6.93417	1.26723e-163	1.26913e-160	DOWN
Rv2912c	TetR family HTH-type transcriptional regulator	21.5035	2204.99	-6.68005	6.7453e-153	5.40434e-150	DOWN
Rv2466c	hypothetical protein	43.4163	3195.14	-6.2015	7.66565e-142	5.1181e-139	DOWN
lipX	lipase LipX	52.5916	3169.14	-5.91312	6.36125e-131	3.64045e-128	DOWN
Rv0791c	hypothetical protein	36.8322	1866.28	-5.66305	5.19431e-126	2.60105e-123	DOWN
Rv3463	hypothetical protein	23.3186	1176.75	-5.65718	1.00064e-125	4.45395e-123	DOWN
cysD	sulfate adenylyltransferase subunit 2	23.4522	1086.43	-5.53373	3.8828e-122	1.55545e-119	DOWN
aldA	aldehyde dehydrogenase AldA	38.0612	1665.37	-5.45138	7.34566e-120	2.67516e-117	DOWN
Rv0792c	transcriptional regulator	33.6762	1441.44	-5.41963	7.8714e-119	2.62774e-116	DOWN
mymT	metallothionein	1327.54	56231.1	-5.40455	1.43511e-118	4.42233e-116	DOWN
alkB	transmembrane alkane 1-monooxygenase AlkB	57.5514	2389.47	-5.3757	1.11894e-117	3.20177e-115	DOWN
Rv1286	bifunctional sulfate adenyltransferase subunit 1 CysN/adenylylsulfate kinase CysC	30.1035	1249.33	-5.37508	1.23113e-117	3.28795e-115	DOWN
rubA	rubredoxin RubA	50.5807	2062.37	-5.34958	1.84977e-112	4.35892e-110	DOWN
Rv0790c	hypothetical protein	32.1127	1245.05	-5.27692	1.24776e-114	3.12408e-112	DOWN
Rv0767c	HTH-type transcriptional regulator	14.7421	552.179	-5.22712	2.14895e-109	4.53089e-107	DOWN
rubB	rubredoxin RubB	26.9261	950.577	-5.14173	1.20242e-103	2.40846e-101	DOWN
Rv0654	carotenoid cleavage oxygenase	41.6333	1454.56	-5.1267	1.9323e-110	4.30044e-108	DOWN
Rv2662	hypothetical protein	8.37761	272.786	-5.02509	1.05786e-93	1.50817e-91	DOWN
Rv0849	MFS-type transporter	11.4517	335.163	-4.87123	1.62162e-100	2.70675e-98	DOWN
csoR	copper-sensing transcriptional repressor CsoR	179.176	5166.79	-4.84982	1.80328e-102	3.43996e-100	DOWN
Rv0769	oxidoreductase	30.9157	881.847	-4.83412	8.46436e-102	1.47427e-99	DOWN
Rv3249c	TetR family transcriptional regulator	120.862	3436.23	-4.82939	6.6302e-102	1.2073e-99	DOWN
Rv0968	hypothetical protein	176.551	4714.8	-4.73904	2.85369e-99	4.57275e-97	DOWN
Rv1995	hypothetical protein	3.29272	85.5297	-4.69907	9.84505e-86	9.85981e-84	DOWN
Rv0793	monooxygenase	5.59044	143.213	-4.67905	6.34611e-81	5.40905e-79	DOWN
PPE17	PPE family protein PPE17	73.7696	1798.21	-4.60739	1.41839e-95	2.18541e-93	DOWN
cysK2	cysteine synthase CysK	45.8624	1095.96	-4.57874	1.05694e-94	1.56819e-92	DOWN
cadI	cadmium inducible protein CadI	106.947	2493.63	-4.54327	1.09178e-93	1.50817e-91	DOWN
cyp123	cytochrome P450 Cyp123	23.3158	533.223	-4.51536	9.36087e-93	1.20967e-90	DOWN
clpB	chaperone protein ClpB	132.248	3017.99	-4.51227	5.64435e-93	7.53708e-91	DOWN
trxB1	thioredoxin	78.5256	1755.05	-4.4822	7.93898e-92	9.93861e-90	DOWN
Rv0140	hypothetical protein	114.689	2505.31	-4.44919	5.29749e-91	6.43083e-89	DOWN
Rv2012	hypothetical protein	9.12807	198.318	-4.44136	1.84404e-83	1.67892e-81	DOWN
Rv2963	integral membrane protein	41.224	894.525	-4.43956	9.25334e-91	1.09026e-88	DOWN
Rv0771	4-carboxymuconolactone decarboxylase	13.5503	292.307	-4.43109	9.04991e-85	8.43115e-83	DOWN
Rv0770	oxidoreductase	23.2009	498.599	-4.42563	4.37701e-90	5.0098e-88	DOWN
Rv0765c	oxidoreductase	36.4923	772.633	-4.40412	1.2503e-89	1.3913e-87	DOWN
lpqS	lipoprotein LpqS	144.354	2838.5	-4.29745	8.67997e-87	9.39783e-85	DOWN
sigE	ECF RNA polymerase sigma factor SigE	269.208	5206.33	-4.27347	2.97531e-86	3.1366e-84	DOWN
Rv0991c	hypothetical protein	122.51	2358.03	-4.26662	7.48847e-86	7.692e-84	DOWN
cyp51	lanosterol 14-alpha demethylase	40.7811	779.98	-4.25746	1.15349e-85	1.12705e-83	DOWN
Rv1586c	phage integrase	43.9536	836.388	-4.25012	1.76347e-85	1.68202e-83	DOWN
Rv3289c	transmembrane protein	43.5833	806.284	-4.20944	3.00257e-82	2.67296e-80	DOWN
ctpV	copper transporter ATPase V	122.193	2080.35	-4.08959	3.67114e-81	3.19709e-79	DOWN
Rv2642	ArsR family transcriptional regulator	58.1741	974.246	-4.06584	5.02733e-80	4.19573e-78	DOWN
Rv1585c	phage protein	49.4044	787.114	-3.99386	4.22821e-78	3.45677e-76	DOWN
Rv2622	methyltransferase	17.6894	281.779	-3.99361	4.58348e-76	3.67228e-74	DOWN
Rv0837c	hypothetical protein	4.55369	67.1016	-3.88124	1.59948e-68	1.18658e-66	DOWN
Rv2011c	hypothetical protein	7.61848	110.062	-3.85266	2.38278e-65	1.64576e-63	DOWN
Rv0846c	oxidase	38.379	553.73	-3.85079	1.91354e-74	1.50307e-72	DOWN
Rv0763c	ferredoxin	18.1451	253.216	-3.80272	4.42112e-65	3.00187e-63	DOWN
lat	L-lysine-epsilon aminotransferase	144.112	1866.95	-3.69542	2.13846e-70	1.64744e-68	DOWN
dnaK	chaperone protein DnaK	722.066	9217.99	-3.67425	6.9044e-70	5.21868e-68	DOWN
Rv1584c	phage protein	11.5585	143.901	-3.63804	9.27817e-58	4.95578e-56	DOWN
Rv3094c	hypothetical protein	37.1227	452.759	-3.60837	8.29625e-68	6.04269e-66	DOWN
Rv2620c	transmembrane protein	25.3597	307.134	-3.59826	9.5223e-65	6.2535e-63	DOWN
Rv0990c	hypothetical protein	17.0659	206.063	-3.5939	1.00447e-64	6.49014e-63	DOWN
arsC	arsenic-transport integral membrane protein ArsC	18.4327	218.311	-3.56604	1.6698e-66	1.1945e-64	DOWN
Rv0762c	hypothetical protein	38.6869	449.082	-3.53706	1.41603e-65	9.95195e-64	DOWN
Rv2621c	transcriptional regulator	67.6003	766.516	-3.50321	4.9461e-65	3.30234e-63	DOWN
groEL1	chaperonin GroEL	305.508	3407.5	-3.47943	1.09168e-64	6.94172e-63	DOWN
Rv0836c	hypothetical protein	5.25983	58.2485	-3.46913	7.37508e-56	3.83696e-54	DOWN
Rv3833	AraC family transcriptional regulator	28.9244	319.383	-3.46493	1.04408e-63	6.43474e-62	DOWN
Rv1895	zinc-binding alcohol dehydrogenase	26.1929	288.26	-3.46012	9.87693e-64	6.18234e-62	DOWN
Rv2016	hypothetical protein	35.7681	390.321	-3.44792	3.46319e-63	2.10205e-61	DOWN
Rv3531c	hypothetical protein	21.7098	233.254	-3.42548	1.05218e-62	6.19855e-61	DOWN
Rv3093c	oxidoreductase	39.4087	422.047	-3.42082	8.30235e-63	4.96406e-61	DOWN
clgR	transcriptional regulator ClgR	795.712	8285.77	-3.38032	4.62058e-62	2.68262e-60	DOWN
fadD19	long-chain-fatty-acid--CoA ligase FadD19	28.5518	294.448	-3.36636	1.95034e-61	1.11615e-59	DOWN
mbtI	salicylate synthase	6.08813	62.5492	-3.36092	1.12177e-57	5.91289e-56	DOWN
Rv1583c	phage protein	11.5107	117.394	-3.3503	1.02662e-54	5.01539e-53	DOWN
Rv0789c	hypothetical protein	33.5006	340.305	-3.34457	1.91114e-60	1.07831e-58	DOWN
PE20	PE family protein PE20	47.1054	473.747	-3.33015	1.81859e-58	9.84495e-57	DOWN
ethA	monooxygenase EthA	219.007	2181.4	-3.31621	2.11507e-60	1.1768e-58	DOWN
Rv0970	integral membrane protein	104.545	1010.32	-3.27261	4.34239e-59	2.38296e-57	DOWN
Rv1673c	hypothetical protein	8.72911	83.7274	-3.26179	3.37206e-55	1.70993e-53	DOWN
Rv1674c	transcriptional regulator	6.73581	64.2313	-3.25335	3.78076e-52	1.72111e-50	DOWN
papA4	polyketide synthase associated protein PapA	4.14449	38.9952	-3.23403	4.79261e-46	1.88228e-44	DOWN
Rv1999c	transporter	2.65632	24.6951	-3.21672	6.83934e-50	2.94607e-48	DOWN
Rv2516c	hypothetical protein	82.7027	723.425	-3.12884	2.13298e-55	1.09547e-53	DOWN
grpE	protein GrpE	976.538	8436.16	-3.11084	3.72052e-55	1.86305e-53	DOWN
groES	chaperonin GroES	1144.37	9823.41	-3.10167	6.70123e-55	3.31422e-53	DOWN
cyp125	steroid C26-monooxygenase	45.0289	381.886	-3.08422	3.12296e-54	1.5073e-52	DOWN
Rv3178a	hypothetical protein	0.82219	6.94953	-3.07937	5.94609e-18	9.56628e-17	DOWN
Rv0678	hypothetical protein	58.583	493.096	-3.07331	1.10771e-53	5.19834e-52	DOWN
Rv1706A	hypothetical protein	1.32816	11.1388	-3.06809	1.68881e-16	2.52439e-15	DOWN
echA19	enoyl-CoA hydratase EchA19	30.873	258.723	-3.06699	2.03921e-53	9.38975e-52	DOWN
usfY	protein UsfY	112.239	940.268	-3.0665	1.0338e-53	4.93026e-52	DOWN
kstD	3-oxosteroid 1-dehydrogenase	26.9462	225.574	-3.06544	1.11597e-53	5.19834e-52	DOWN
Rv3168	aminoglycoside phosphotransferase	16.779	134.606	-3.00401	7.94304e-51	3.49668e-49	DOWN
Rv1875	hypothetical protein	120.527	962.406	-2.99728	5.15103e-52	2.31854e-50	DOWN
Rv3530c	oxidoreductase	18.0243	143.834	-2.9964	4.25383e-50	1.85226e-48	DOWN
Rv1582c	phage protein	15.272	121.744	-2.9949	1.64137e-51	7.3059e-50	DOWN
Rv3839	hypothetical protein	4.14002	32.4148	-2.96894	2.35767e-43	8.66498e-42	DOWN
Rv1581c	phage protein	13.3822	101.454	-2.92244	3.89528e-45	1.50043e-43	DOWN
Rv3538	dehydrogenase	16.4562	124.727	-2.92208	2.8693e-48	1.14944e-46	DOWN
Rv2659c	prophage integrase	17.1106	129.382	-2.91867	9.28726e-49	3.83554e-47	DOWN
fadA5	acetyl-CoA acetyltransferase FadA	38.0423	285.191	-2.90625	1.09709e-49	4.67549e-48	DOWN
rpmB2	50S ribosomal protein L28	25.42	190.306	-2.90428	2.70396e-45	1.05166e-43	DOWN
Rv1894c	hypothetical protein	66.7978	492.384	-2.88191	3.09761e-49	1.30621e-47	DOWN
Rv2517c	hypothetical protein	80.2799	590.43	-2.87866	1.46737e-48	5.99823e-47	DOWN
glbN	hemoglobin GlbN	5.38373	39.5838	-2.87823	1.39105e-38	4.39887e-37	DOWN
fxsA	transmembrane protein FxsA	145.408	1058.83	-2.86429	8.34458e-49	3.48212e-47	DOWN
Rv3169	hypothetical protein	41.3701	299.393	-2.85538	1.91189e-48	7.7364e-47	DOWN
Rv2017	transcriptional regulator	28.8291	204.634	-2.82745	1.45731e-47	5.78018e-46	DOWN
Rv0653c	transcriptional regulator	21.4795	147.054	-2.77531	7.76478e-45	2.9345e-43	DOWN
Rv3167c	TetR family transcriptional regulator	9.66781	63.9241	-2.7251	4.02071e-41	1.36671e-39	DOWN
Rv2658c	prophage protein	28.8902	190.424	-2.72056	8.91477e-43	3.18862e-41	DOWN
cyp130	cytochrome P450 Cyp130	39.0662	256.419	-2.71451	5.02004e-45	1.91527e-43	DOWN
ethR	HTH-type transcriptional repressor EthR	109.823	697.334	-2.66667	5.33462e-44	1.99724e-42	DOWN
mmsA	methylmalonate-semialdehyde dehydrogenase	82.7461	515.964	-2.64051	1.75715e-43	6.51773e-42	DOWN
rpmG1	50S ribosomal protein L33	2.25388	14.003	-2.63525	1.28036e-16	1.92824e-15	DOWN
Rv1048c	hypothetical protein	16.0284	99.1709	-2.62929	1.04997e-41	3.65756e-40	DOWN
kstR	HTH-type transcriptional regulator KstR	74.4389	460.062	-2.6277	6.28242e-43	2.26733e-41	DOWN
Rv2707	transmembrane alanine/leucine-rich protein	170.457	1050.62	-2.62376	4.0695e-43	1.48204e-41	DOWN
Rv2034	ArsR family HTH-type transcriptional repressor	37.418	229.081	-2.61405	1.17915e-40	3.9364e-39	DOWN
PPE37	PPE family protein PPE37	3.34748	20.4915	-2.61388	1.23644e-37	3.81013e-36	DOWN
Rv1580c	phage protein	17.0277	103.379	-2.60199	3.09938e-37	9.40614e-36	DOWN
Rv1073	hypothetical protein	361.605	2179.81	-2.59172	2.07905e-42	7.37052e-41	DOWN
Rv1405c	methyltransferase	8.24907	49.0684	-2.57249	4.08066e-38	1.26722e-36	DOWN
Rv1255c	HTH-type transcriptional regulator	33.036	196.28	-2.5708	4.03593e-41	1.36671e-39	DOWN
sigB	RNA polymerase sigma factor SigB	856.08	5079.57	-2.56889	6.58348e-42	2.31346e-40	DOWN
Rv3529c	hypothetical protein	15.31	90.3004	-2.56025	4.0587e-40	1.34373e-38	DOWN
mmpS5	membrane protein MmpS5	178.791	1051.07	-2.55552	2.17702e-41	7.51822e-40	DOWN
PPE3	PPE family protein PPE3	188.251	1092.32	-2.53666	4.05986e-41	1.36671e-39	DOWN
PE8	PE family protein PE8	5.07524	29.0807	-2.51851	6.89015e-35	1.95758e-33	DOWN
Rv2035	hypothetical protein	27.6822	158.071	-2.51354	1.39455e-38	4.39887e-37	DOWN
groEL2	molecular chaperone GroEL	1594.26	8831.4	-2.46976	1.28084e-39	4.20576e-38	DOWN
Rv2619c	hypothetical protein	98.6439	542.859	-2.46028	6.58363e-39	2.14423e-37	DOWN
dnaJ1	chaperone protein DnaJ	554.211	3000.73	-2.43681	7.65385e-39	2.47269e-37	DOWN
Rv2052c	hypothetical protein	108.24	585.509	-2.43545	9.76234e-39	3.12863e-37	DOWN
Rv2635	hypothetical protein	0.68869	3.69327	-2.42297	4.3586e-08	3.73299e-07	DOWN
kshA	3-ketosteroid-9-alpha-hydroxylase oxygenase subunit	133.779	711.663	-2.41134	3.56398e-38	1.11541e-36	DOWN
rpsN2	30S ribosomal protein S14	12.8215	66.5829	-2.37658	1.30663e-31	3.37701e-30	DOWN
35kd_ag	alanine-rich protein	490.837	2542.31	-2.37283	2.27134e-37	6.94579e-36	DOWN
Rv2962c	PGL/p-HBAD biosynthesis rhamnosyltransferase	43.2488	222.492	-2.36302	6.83394e-37	2.0584e-35	DOWN
gluU	tRNA	1.27349	6.53939	-2.36037	6.47698e-05	0.000350159	DOWN
Rv0797	insertion sequence element IS1547 transposase	0.220752	1.1335	-2.36028	4.47206e-10	4.59361e-09	DOWN
hsaE	hydratase	81.4976	417.369	-2.35649	9.0225e-37	2.69732e-35	DOWN
Rv2036	hypothetical protein	52.7126	269.531	-2.35423	1.77261e-36	5.26006e-35	DOWN
Rv1519	hypothetical protein	7.43769	37.6243	-2.33874	7.54263e-27	1.75673e-25	DOWN
Rv3128c	pseudo	4.63939	23.4639	-2.33844	1.27449e-31	3.31534e-30	DOWN
hsaG	acetaldehyde dehydrogenase	52.439	260.128	-2.31051	1.19908e-35	3.53199e-34	DOWN
Rv3402c	hypothetical protein	12.096	59.9667	-2.30963	3.1949e-34	8.82675e-33	DOWN
Rv2694c	hypothetical protein	248.88	1223.48	-2.29746	1.5636e-35	4.57211e-34	DOWN
Rv2624c	universal stress protein	94.356	463.386	-2.29603	1.82843e-35	5.30775e-34	DOWN
Rv0689c	hypothetical protein	1.82296	8.911	-2.28931	1.75168e-14	2.44503e-13	DOWN
PPE48	pseudo	0.306057	1.49302	-2.28636	0.000556462	0.00242831	DOWN
hsaF	4-hydroxy-2-oxovalerate aldolase	60.9983	297.504	-2.28607	3.4085e-35	9.82334e-34	DOWN
purU	formyltetrahydrofolate deformylase	31.648	153.579	-2.27879	1.01929e-34	2.85545e-33	DOWN
Rv3549c	short-chain type dehydrogenase/reductase	51.7539	251.124	-2.27866	7.14663e-35	2.01616e-33	DOWN
fadE9	acyl-CoA dehydrogenase FadE9	66.768	323.02	-2.27439	5.48412e-35	1.56924e-33	DOWN
Rv3486	hypothetical protein	31.197	148.644	-2.25238	6.63989e-33	1.74996e-31	DOWN
htpX	protease HtpX	149.359	709.221	-2.24746	1.76142e-34	4.90017e-33	DOWN
mbtB	phenyloxazoline synthase	9.40443	44.2986	-2.23585	6.35057e-34	1.73064e-32	DOWN
metC	O-acetylhomoserine sulfhydrylase	92.4477	433.344	-2.2288	4.56771e-34	1.2533e-32	DOWN
fadE26	acyl-CoA dehydrogenase FadE26	17.4504	81.5387	-2.22422	2.78314e-33	7.48272e-32	DOWN
leuV	tRNA	2.01025	9.28947	-2.20822	2.04767e-06	1.40944e-05	DOWN
moeB1	adenylyltransferase/sulfurtransferase	260.13	1197.4	-2.2026	1.40722e-33	3.809e-32	DOWN
Rv3354	hypothetical protein	26.5087	121.718	-2.19901	3.39539e-31	8.71918e-30	DOWN
hsaA	flavin-dependent monooxygenase oxygenase subunit HsaA	258.624	1177.12	-2.18633	3.17766e-33	8.48647e-32	DOWN
Rv1734c	hypothetical protein	3.36688	15.3232	-2.18623	1.33371e-17	2.1118e-16	DOWN
Rv1579c	phage protein	21.1325	95.8388	-2.18115	1.28184e-29	3.15033e-28	DOWN
fadE22	acyl-CoA dehydrogenase FadE22	101.341	458.871	-2.17887	4.86233e-33	1.28997e-31	DOWN
Rv0106	hypothetical protein	27.7593	125.466	-2.17625	1.54383e-32	4.04222e-31	DOWN
Rv3047c	hypothetical protein	45.1481	202.34	-2.16404	6.74595e-31	1.7104e-29	DOWN
Rv2663	hypothetical protein	40.6848	179.199	-2.139	9.7911e-30	2.42118e-28	DOWN
Rv1993c	hypothetical protein	102.643	444.221	-2.11365	4.24707e-31	1.08368e-29	DOWN
PPE29	PPE family protein PPE29	5.3356	22.6078	-2.0831	1.04953e-27	2.53278e-26	DOWN
Rv0329c	hypothetical protein	7.47328	31.3986	-2.07089	2.77981e-26	6.29148e-25	DOWN
Rv0250c	hypothetical protein	857.927	3588.17	-2.06432	1.33294e-30	3.35834e-29	DOWN
mmpL5	transmembrane transport protein MmpL5	97.0304	405.17	-2.06202	1.46625e-30	3.67112e-29	DOWN
PPE15	PPE family protein PPE15	5.09128	21.011	-2.04505	1.29644e-26	2.98479e-25	DOWN
cyp135A1	cytochrome P450 Cyp135A1	3.71884	15.3326	-2.04368	5.78769e-26	1.29528e-24	DOWN
hspR	heat shock protein transcriptional repressor HspR	336.551	1372.03	-2.02742	9.24246e-30	2.29971e-28	DOWN
nrdF2	ribonucleoside-diphosphate reductase subunit beta NrdF2	130.884	527.375	-2.01054	2.07996e-29	5.08067e-28	DOWN
Rv2512c	insertion sequence element IS1081 transposase	0.193689	0.780329	-2.01034	1.71009e-07	1.3459e-06	DOWN
leuD	3-isopropylmalate dehydratase small subunit	111.534	444.015	-1.99312	6.35556e-29	1.54305e-27	DOWN
mce2R	HTH-type transcriptional regulator Mce2R	160.918	612.202	-1.92768	1.08079e-27	2.59259e-26	DOWN
cmtR	HTH-type transcriptional regulator CmtR	57.2932	217.105	-1.92196	6.68708e-27	1.56658e-25	DOWN
panB	3-methyl-2-oxobutanoate hydroxymethyltransferase	137.369	520.441	-1.92168	1.43104e-27	3.41234e-26	DOWN
Rv0348	transcriptional regulator	17.1158	64.3508	-1.91063	1.63983e-25	3.57019e-24	DOWN
Rv2990c	hypothetical protein	311.437	1170.5	-1.91011	2.02374e-27	4.7971e-26	DOWN
Rv0841	transmembrane protein	1.9895	7.46514	-1.90777	2.2186e-10	2.35748e-09	DOWN
Rv1072	transmembrane protein	2680.9	10047.6	-1.90606	2.14362e-27	5.05139e-26	DOWN
rpmB1	50S ribosomal protein L28	2.41398	9.045	-1.9057	1.51835e-12	1.87731e-11	DOWN
Rv2515c	hypothetical protein	11.532	43.1627	-1.90414	8.72521e-26	1.93111e-24	DOWN
Rv2628	hypothetical protein	247.206	910.932	-1.88163	1.01506e-26	2.35049e-25	DOWN
Rv3527	hypothetical protein	94.4587	346.002	-1.87302	2.44049e-26	5.58663e-25	DOWN
Rv0260c	transcriptional regulator	2.304	8.39781	-1.86587	4.2757e-20	7.54558e-19	DOWN
yrbE3A	integral membrane protein	10.5321	38.1661	-1.8575	6.21147e-24	1.2631e-22	DOWN
yrbE2A	hypothetical protein	175.527	635.711	-1.85668	2.7334e-26	6.22158e-25	DOWN
mbtA	bifunctional salicyl-AMP ligase/salicyl-S-ArCP synthetase	4.59928	16.6547	-1.85645	1.01708e-23	2.04744e-22	DOWN
Rv2438A	hypothetical protein	2.59918	9.37638	-1.85097	1.95343e-12	2.40044e-11	DOWN
Rv3060c	GntR family transcriptional regulator	90.3455	325.899	-1.8509	3.61463e-26	8.13495e-25	DOWN
yrbE3B	integral membrane protein	5.99299	21.5989	-1.84961	2.82002e-22	5.27897e-21	DOWN
Rv1371	membrane protein	1.07518	3.87096	-1.84812	4.76993e-17	7.40633e-16	DOWN
Rv3371	diacyglycerol O-acyltransferase	57.6684	206.129	-1.8377	8.15562e-26	1.81508e-24	DOWN
kshB	3-ketosteroid-9-alpha-hydroxylase reductase subunit	58.217	207.847	-1.83601	9.89836e-26	2.17873e-24	DOWN
fadE28	acyl-CoA dehydrogenase FadE28	61.4521	219.087	-1.83397	1.08604e-25	2.37741e-24	DOWN
cysT	sulfate ABC transporter permease CysT	28.808	101.997	-1.82399	4.37443e-25	9.42149e-24	DOWN
Rv2804c	hypothetical protein	1.53475	5.4254	-1.82172	8.18456e-14	1.09291e-12	DOWN
fadE34	acyl-CoA dehydrogenase FadE34	9.99353	35.1863	-1.81595	7.88238e-25	1.67073e-23	DOWN
Rv0195	two component transcriptional regulator	2.07577	7.29573	-1.8134	1.42292e-15	2.05784e-14	DOWN
Rv1936	monooxygenase	14.9256	52.3134	-1.80939	3.49909e-24	7.26288e-23	DOWN
Rv1287	HTH-type transcriptional regulator	95.9937	334.045	-1.79903	6.50047e-25	1.38515e-23	DOWN
Rv0588	hypothetical protein	126.37	439.723	-1.79895	4.03574e-25	8.73901e-24	DOWN
Rv3161c	dioxygenase	72.1113	249.914	-1.79313	5.92084e-25	1.26839e-23	DOWN
G2	ncRNA	9.98728	34.6045	-1.7928	3.25731e-18	5.30438e-17	DOWN
hsaD	4,5:9,10-diseco-3-hydroxy-5,9,17-trioxoandrosta-1(10),2-diene-4-oate hydrolase	104.136	356.963	-1.7773	1.15339e-24	2.4191e-23	DOWN
Rv1288	hypothetical protein	23.3818	79.4441	-1.76456	4.37586e-24	8.98959e-23	DOWN
fdxD	ferredoxin FdxD	57.429	194.729	-1.76162	1.08224e-22	2.09442e-21	DOWN
Rv3095	HTH-type transcriptional regulator	190.191	642.425	-1.75608	2.97715e-24	6.2117e-23	DOWN
Rv2050	RNA polymerase-binding protein RbpA	334.641	1125.18	-1.74948	3.67812e-24	7.59512e-23	DOWN
fadE27	acyl-CoA dehydrogenase FadE27	24.2454	81.3155	-1.74582	1.23095e-23	2.46559e-22	DOWN
hsaC	extradiol dioxygenase	89.8	300.53	-1.74272	5.65618e-24	1.15605e-22	DOWN
Rv3294c	hypothetical protein	1.33144	4.43193	-1.73495	2.00076e-13	2.62788e-12	DOWN
Rv2743c	transmembrane alanine-rich protein	240.627	797.833	-1.72929	7.7691e-24	1.57187e-22	DOWN
cut1	cutinase	1.73546	5.74669	-1.72741	3.04384e-12	3.66175e-11	DOWN
Rv2699c	hypothetical protein	128.441	425.069	-1.72659	1.90255e-23	3.75449e-22	DOWN
ctpG	cation transporter ATPase G	52.6596	173.578	-1.72082	1.26885e-23	2.52887e-22	DOWN
rpsR2	30S ribosomal protein S18	38.2331	125.87	-1.71904	9.35631e-22	1.71148e-20	DOWN
Rv0190	hypothetical protein	583.002	1910.03	-1.71202	1.71006e-23	3.39133e-22	DOWN
Rv2989	transcriptional regulator	308.818	995.035	-1.68799	4.64974e-23	9.13082e-22	DOWN
PE_PGRS11	PE-PGRS family protein PE_PGRS11	12.0571	38.832	-1.68736	2.29692e-22	4.34031e-21	DOWN
rsbW	anti-sigma factor RsbW	106.386	342.359	-1.6862	9.44934e-23	1.83758e-21	DOWN
Rv0330c	hypothetical protein	8.23064	26.465	-1.68501	4.48847e-20	7.88632e-19	DOWN
scoA	succinyl-CoA:3-ketoacid-CoA transferase subunit A	77.9862	250.587	-1.68402	8.85391e-23	1.73018e-21	DOWN
irtA	iron ABC transporter ATP-binding protein/permease IrtA	21.6716	69.3489	-1.67807	1.17657e-22	2.26603e-21	DOWN
cysW	sulfate ABC transporter permease CysW	41.2978	132.01	-1.67651	1.93451e-22	3.70797e-21	DOWN
Rv2617c	transmembrane protein	75.0515	237.973	-1.66485	3.26951e-22	6.09193e-21	DOWN
Rv0331	dehydrogenase/reductase	24.4896	77.6399	-1.66463	3.92301e-22	7.24221e-21	DOWN
Rv1578c	phage protein	28.3848	89.7182	-1.66028	3.98789e-21	7.10021e-20	DOWN
metA	homoserine O-acetyltransferase	150.352	473.623	-1.65539	1.99391e-22	3.80363e-21	DOWN
iniB	isoniazid inducible protein IniB	311.866	979.879	-1.65167	2.04272e-22	3.87826e-21	DOWN
nrdH	glutaredoxin electron transport protein NrdH	1524.49	4780.99	-1.64898	2.33767e-22	4.39658e-21	DOWN
Rv2631	RNA-splicing ligase RtcB	82.1352	256.952	-1.64543	3.49057e-22	6.47372e-21	DOWN
PE24	PE family protein PE24	1.75454	5.42494	-1.62852	2.18812e-14	3.03308e-13	DOWN
echA13	enoyl-CoA hydratase EchA13	6.85868	21.1701	-1.62603	3.34659e-19	5.68069e-18	DOWN
Rv3548c	short-chain type dehydrogenase/reductase	53.7708	165.866	-1.62512	1.24122e-21	2.26014e-20	DOWN
Rv3643	hypothetical protein	1.84009	5.66881	-1.62327	1.23175e-06	8.71798e-06	DOWN
nrdI	NrdI protein	1090.08	3352.88	-1.62097	7.53701e-22	1.38501e-20	DOWN
fadE17	acyl-CoA dehydrogenase FadE17	2.99321	9.1594	-1.61356	2.46242e-17	3.85331e-16	DOWN
Rv3406	dioxygenase	16.7306	51.1136	-1.61122	2.13471e-20	3.78392e-19	DOWN
rpiB	ribose-5-phosphate isomerase B	196.095	597.256	-1.6068	1.87606e-21	3.38535e-20	DOWN
Rv3837c	phosphoglycerate mutase	220.151	670.511	-1.60676	1.62526e-21	2.94606e-20	DOWN
PPE30	PPE family protein PPE30	5.89085	17.929	-1.60575	2.33187e-19	3.99209e-18	DOWN
cysA1	sulfate ABC transporter ATP-binding protein CysA	59.6917	180.517	-1.59653	3.52652e-21	6.30681e-20	DOWN
Rv0839	hypothetical protein	190.814	574.612	-1.59042	3.23018e-21	5.80274e-20	DOWN
Rv3517	hypothetical protein	13.2816	39.9177	-1.5876	1.30016e-19	2.23539e-18	DOWN
mbtC	polyketide synthetase	12.8836	38.4618	-1.57789	5.79598e-20	1.01392e-18	DOWN
Rv1735c	membrane protein	16.3913	48.236	-1.55718	1.54425e-18	2.56691e-17	DOWN
Rv0943c	monooxygenase	1.83978	5.37448	-1.54659	7.13126e-14	9.58652e-13	DOWN
echA20	enoyl-CoA hydratase EchA20	28.6161	83.1557	-1.53899	1.13865e-19	1.96613e-18	DOWN
PPE23	PPE family protein PPE23	10.2621	29.6819	-1.53225	9.43522e-19	1.58149e-17	DOWN
Rv1805c	hypothetical protein	1.5495	4.44454	-1.52023	8.89539e-08	7.24288e-07	DOWN
Rv0347	membrane protein	48.3977	138.637	-1.5183	1.07546e-19	1.86506e-18	DOWN
leuC	3-isopropylmalate dehydratase large subunit	374.709	1070.21	-1.51405	6.49149e-20	1.13065e-18	DOWN
glnT	tRNA	2.32433	6.63022	-1.51224	0.00128011	0.00507735	DOWN
Rv3342	methyltransferase	169.152	473.488	-1.48501	2.63659e-19	4.49455e-18	DOWN
Rv3742c	oxidoreductase	29.8165	83.0826	-1.47843	7.7815e-18	1.24194e-16	DOWN
mce2A	Mce family protein Mce2A	119.921	333.872	-1.47721	3.46007e-19	5.84855e-18	DOWN
Rv2269c	hypothetical protein	1.45179	4.01398	-1.4672	9.16076e-07	6.67237e-06	DOWN
PPE39	PPE family protein PPE39	1.60627	4.42861	-1.46314	2.96132e-12	3.5732e-11	DOWN
fadD18	fatty-acid--CoA ligase FadD18	2.46224	6.74283	-1.45338	7.8682e-12	9.29794e-11	DOWN
vapB22	antitoxin VapB22	100.719	274.933	-1.44875	4.06501e-18	6.56631e-17	DOWN
fadE29	acyl-CoA dehydrogenase FadE29	69.6644	190.048	-1.44787	1.35439e-18	2.26071e-17	DOWN
Rv3551	CoA-transferase subunit alpha	39.9384	108.792	-1.44572	2.5608e-18	4.20433e-17	DOWN
Rv1167c	transcriptional regulator	195.546	530.627	-1.44019	1.60495e-18	2.65679e-17	DOWN
Rv1403c	methyltransferase	6.98692	18.9561	-1.43994	6.25514e-16	9.14529e-15	DOWN
scoB	succinyl-CoA:3-ketoacid-CoA transferase subunit B	66.2826	179.441	-1.43681	3.01933e-18	4.93691e-17	DOWN
PPE62	PPE family protein PPE62	21.3159	57.6344	-1.435	3.69219e-18	5.98823e-17	DOWN
Rv1576c	phage capsid protein	64.3606	173.547	-1.43108	2.50831e-18	4.1351e-17	DOWN
hisE	phosphoribosyl-ATP pyrophosphatase	4.6156	12.3914	-1.42476	1.60891e-10	1.7326e-09	DOWN
Rv3552	CoA-transferase subunit beta	43.5594	116.142	-1.41484	9.18178e-18	1.45961e-16	DOWN
vapC22	ribonuclease VapC22	142.13	378.548	-1.41326	6.40637e-18	1.02656e-16	DOWN
Rv0979c	hypothetical protein	3.71883	9.89021	-1.41115	6.27429e-08	5.22553e-07	DOWN
vapC16	ribonuclease VapC16	2.61891	6.94772	-1.40757	7.49765e-10	7.49017e-09	DOWN
mcr16	ncRNA	4.69366	12.421	-1.404	2.16716e-06	1.48913e-05	DOWN
kmtR	HTH-type transcriptional regulator KmtR	22.474	59.3257	-1.4004	4.00467e-16	5.89806e-15	DOWN
Rv1954c	hypothetical protein	2.67158	7.02346	-1.39449	1.48787e-10	1.60658e-09	DOWN
sahH	adenosylhomocysteinase	709.817	1841.45	-1.37532	1.57402e-17	2.48249e-16	DOWN
Rv2742c	arginine-rich protein	41.6252	107.793	-1.37273	4.40858e-17	6.87189e-16	DOWN
Rv2451	proline/serine-rich protein	2.98252	7.70501	-1.36926	1.35043e-09	1.32269e-08	DOWN
fadE24	acyl-CoA dehydrogenase FadE24	338.238	872.128	-1.3665	2.30193e-17	3.61628e-16	DOWN
Rv2008c	hypothetical protein	3.16915	8.16506	-1.36537	5.30493e-14	7.17958e-13	DOWN
Rv2489c	alanine-rich protein	4.27668	11.0114	-1.36444	6.82506e-10	6.91705e-09	DOWN
Rv0575c	oxidoreductase	4.62067	11.8792	-1.36226	1.24784e-14	1.75398e-13	DOWN
Rv1218c	tetronasin ABC transporter ATP-binding protein	28.6462	73.1363	-1.35224	1.26226e-16	1.90816e-15	DOWN
esxJ	ESAT-6 like protein EsxJ	9.95447	25.3957	-1.35117	8.49562e-13	1.07361e-11	DOWN
Rv1772	hypothetical protein	305.911	779.223	-1.34893	5.98442e-17	9.25621e-16	DOWN
Rv3502c	short-chain type dehydrogenase/reductase	75.0591	190.73	-1.34543	7.67258e-17	1.17764e-15	DOWN
cyp138	cytochrome P450 Cyp138	29.8125	75.6312	-1.34307	1.21503e-16	1.84372e-15	DOWN
trxC	thioredoxin TrxC	181.969	460.347	-1.33903	1.03422e-16	1.57532e-15	DOWN
cyp142	cytochrome P450 monooxygenase Cyp142	91.6818	231.804	-1.3382	8.60139e-17	1.31516e-15	DOWN
dnaJ2	chaperone protein DnaJ	245.787	621.327	-1.33795	7.21344e-17	1.11142e-15	DOWN
Rv2693c	integral membrane protein	95.1294	239.057	-1.32939	1.48803e-16	2.2326e-15	DOWN
Rv3639c	hypothetical protein	1.73807	4.34436	-1.32165	2.34708e-08	2.07558e-07	DOWN
fadD8	fatty-acid--CoA ligase FadD8	30.7412	76.7584	-1.32015	2.34552e-16	3.49299e-15	DOWN
vapB23	antitoxin VapB23	1.04545	2.60736	-1.31847	0.000430003	0.00193767	DOWN
Rv2656c	prophage protein	5.5357	13.7989	-1.31772	2.122e-11	2.44274e-10	DOWN
Rv1577c	phage prohead protease	81.0824	201.745	-1.31507	3.3403e-16	4.95602e-15	DOWN
Rv3741c	oxidoreductase	18.4565	45.7149	-1.30853	3.48607e-15	4.9522e-14	DOWN
Rv0612	hypothetical protein	21.908	54.1656	-1.30592	3.3478e-15	4.77271e-14	DOWN
oxcA	oxalyl-CoA decarboxylase OxcA	50.8178	125.433	-1.30351	3.40667e-16	5.03584e-15	DOWN
Rv0378	hypothetical protein	4.77421	11.7838	-1.30347	1.62642e-08	1.46086e-07	DOWN
vapC23	ribonuclease VapC23	2.39138	5.86383	-1.294	6.04983e-08	5.05963e-07	DOWN
Rv3129	pseudo	7.1925	17.6262	-1.29315	2.87148e-12	3.47527e-11	DOWN
Rv2640c	ArsR family transcriptional regulator	137.649	335.913	-1.28709	8.34576e-16	1.21134e-14	DOWN
Rv0465c	HTH-type transcriptional regulator	44.7827	109.036	-1.28379	8.1701e-16	1.19016e-14	DOWN
nrdE	ribonucleoside-diphosphate reductase subunit alpha	1168.3	2842.39	-1.28269	5.19682e-16	7.62581e-15	DOWN
Rv0745	hypothetical protein	2.35951	5.71404	-1.27603	6.70042e-09	6.17054e-08	DOWN
Rv2774c	hypothetical protein	1.97422	4.76195	-1.27027	3.15548e-07	2.41699e-06	DOWN
dnaE2	error-prone DNA polymerase	14.1351	34.041	-1.26799	1.77346e-15	2.55557e-14	DOWN
Rv2059	hypothetical protein	19.8532	47.7748	-1.26688	2.59306e-15	3.70993e-14	DOWN
galK	galactokinase	2.8266	6.7497	-1.25576	1.0513e-11	1.23143e-10	DOWN
mce3C	Mce family protein Mce3C	5.05196	12.0331	-1.25209	2.82488e-13	3.67418e-12	DOWN
rseA	anti-sigma E factor RseA	927.112	2194.82	-1.24329	2.35899e-15	3.38714e-14	DOWN
Rv1628c	hypothetical protein	200.493	471.204	-1.2328	4.42032e-15	6.25717e-14	DOWN
trxB2	thioredoxin reductase	134.679	315.977	-1.23029	4.43692e-15	6.25856e-14	DOWN
Rv1051c	hypothetical protein	2.09062	4.90004	-1.22886	3.87993e-09	3.60626e-08	DOWN
Rv2654c	antitoxin	4.68634	10.9447	-1.2237	3.76518e-08	3.25774e-07	DOWN
Rv1958c	hypothetical protein	5.50268	12.7921	-1.21705	2.07807e-11	2.39906e-10	DOWN
Rv0919	GCN5-like N-acetyltransferase	6.86612	15.8553	-1.2074	2.13662e-11	2.44793e-10	DOWN
rshA	anti-sigma factor RshA	147.295	338.656	-1.20111	1.98808e-14	2.76536e-13	DOWN
atsA	arylsulfatase AtsA	110.205	252.355	-1.19527	1.39666e-14	1.9563e-13	DOWN
valU	tRNA	9.03888	20.6863	-1.19446	6.75098e-06	4.30643e-05	DOWN
Rv1219c	transcriptional regulator	27.1493	62.0662	-1.19289	9.58348e-14	1.27546e-12	DOWN
Rv3542c	hypothetical protein	48.2735	109.796	-1.18553	3.43685e-14	4.73127e-13	DOWN
hsaB	flavin-dependent monooxygenase reductase subunit HsaB	79.2562	179.777	-1.18162	3.97022e-14	5.42822e-13	DOWN
Rv0885	hypothetical protein	99.8054	226.21	-1.18047	2.8325e-14	3.91275e-13	DOWN
mce3A	Mce family protein Mce3A	7.44933	16.8538	-1.17789	6.60816e-13	8.51199e-12	DOWN
Rv2310	excisionase	3.55714	8.02545	-1.17387	9.58626e-08	7.77379e-07	DOWN
glyV	tRNA	5.49975	12.3714	-1.16956	0.000214124	0.001041	DOWN
ppm1	polyprenol-monophosphomannose synthase	173.135	388.112	-1.16457	3.93077e-14	5.39269e-13	DOWN
Rv2827c	hypothetical protein	82.5852	184.822	-1.16218	6.03666e-14	8.14238e-13	DOWN
Rv2625c	zinc metalloprotease Rip3	225.663	504.822	-1.1616	4.57327e-14	6.23147e-13	DOWN
PE4	PE family protein PE4	2.98198	6.6687	-1.16114	2.13873e-11	2.44793e-10	DOWN
Rv0830	S-adenosylmethionine-dependent methyltransferase	16.1519	36.0402	-1.1579	4.18278e-13	5.42272e-12	DOWN
Rv1290A	hypothetical protein	2.06603	4.60707	-1.15699	1.40873e-05	8.51186e-05	DOWN
Rv3660c	hypothetical protein	72.8936	162.099	-1.15301	8.15397e-14	1.09247e-12	DOWN
esxQ	ESAT-6 like protein EsxQ	21.2066	47.1326	-1.15221	2.83746e-12	3.4445e-11	DOWN
Rv1592c	hypothetical protein	180.881	398.19	-1.13841	1.03678e-13	1.37527e-12	DOWN
fadD35	fatty-acid--CoA ligase FadD35	10.7448	23.59	-1.13453	6.76573e-13	8.68702e-12	DOWN
irtB	iron ABC transporter ATP-binding protein/permease IrtB	20.7849	45.6085	-1.13377	2.41843e-13	3.15577e-12	DOWN
Rv3160c	TetR family transcriptional regulator	86.6572	189.85	-1.13147	1.98064e-13	2.61002e-12	DOWN
Rv0393	hypothetical protein	2.98686	6.53781	-1.13018	9.75443e-11	1.06185e-09	DOWN
fadA6	acetyl-CoA acetyltransferase FadA	141.29	308.875	-1.12836	1.55534e-13	2.05633e-12	DOWN
subI	sulfate ABC transporter substrate-binding lipoprotein SubI	63.3523	138.283	-1.12615	2.16211e-13	2.83053e-12	DOWN
relF	antitoxin RelF	48.4637	105.767	-1.12592	1.43045e-12	1.77412e-11	DOWN
Rv1990c	transcriptional regulator	45.3982	98.7692	-1.12143	1.24399e-12	1.55246e-11	DOWN
eccD4	ESX-4 secretion system protein EccD4	3.97313	8.62268	-1.11786	2.78804e-11	3.14617e-10	DOWN
Rv1735a	hypothetical protein	74.9891	162.74	-1.11781	1.07358e-12	1.3482e-11	DOWN
Rv3428c	transposase	2.05094	4.44466	-1.11579	1.98335e-09	1.91916e-08	DOWN
Rv1669	hypothetical protein	2.56118	5.52335	-1.10873	1.82788e-06	1.26906e-05	DOWN
Rv2490a	hypothetical protein	3.95242	8.48668	-1.10246	4.82407e-06	3.14231e-05	DOWN
Rv3553	oxidoreductase	32.9229	70.5514	-1.09958	7.83833e-13	1.00321e-11	DOWN
mbtD	polyketide synthetase	17.1203	36.4103	-1.08864	8.76806e-13	1.10455e-11	DOWN
Rv0687	NAD-dependent oxidoreductase	75.8141	161.131	-1.0877	8.21268e-13	1.04114e-11	DOWN
iniA	isoniazid inductible protein IniA	81.948	174.069	-1.08688	6.4212e-13	8.29785e-12	DOWN
Rv1395	HTH-type transcriptional regulator	15.5401	32.9873	-1.08592	3.78709e-12	4.54224e-11	DOWN
Rv3557c	HTH-type transcriptional regulator KstR2	60.7781	128.978	-1.0855	1.21336e-12	1.51897e-11	DOWN
Rv3178	nitroreductase	3.15069	6.68324	-1.08488	7.06905e-07	5.19607e-06	DOWN
Rv2372c	rRNA small subunit methyltransferase E	179.32	379.141	-1.0802	8.20412e-13	1.04114e-11	DOWN
Rv0208c	tRNA (guanine-N(7)-)-methyltransferase	195.427	413.074	-1.07977	8.17944e-13	1.04114e-11	DOWN
PPE22	PPE family protein PPE22	12.3961	26.0207	-1.06977	7.97553e-12	9.39705e-11	DOWN
fadE18	acyl-CoA dehydrogenase FadE18	3.11606	6.52238	-1.06567	1.30306e-09	1.27943e-08	DOWN
fadE31	acyl-CoA dehydrogenase FadE31	33.4171	69.7793	-1.06221	2.55283e-12	3.11788e-11	DOWN
bpoA	peroxidase BpoA	2.17643	4.54295	-1.06167	8.48261e-08	6.93496e-07	DOWN
icl1	isocitrate lyase	170.093	354.363	-1.0589	1.55356e-12	1.91494e-11	DOWN
Rv2324	AsnC family transcriptional regulator	39.8923	83.0441	-1.05777	7.6836e-12	9.10666e-11	DOWN
PPE63	PPE family protein PPE63	10.9628	22.8212	-1.05775	9.83434e-12	1.15532e-10	DOWN
narU	nitrite extrusion protein NarU	3.17919	6.61192	-1.05641	5.04864e-10	5.1726e-09	DOWN
Rv1727	hypothetical protein	4.17555	8.6765	-1.05514	1.11728e-08	1.01723e-07	DOWN
eccA3	ESX-3 secretion system protein EccA	1028.51	2118.7	-1.04263	2.372e-12	2.90588e-11	DOWN
Rv0259c	hypothetical protein	4.54858	9.36785	-1.0423	2.31956e-09	2.20194e-08	DOWN
Rv1937	oxygenase	10.4629	21.5425	-1.0419	6.71664e-12	7.98423e-11	DOWN
Rv1627c	nonspecific lipid-transfer protein	287.003	590.24	-1.04023	2.74329e-12	3.34031e-11	DOWN
thrU	tRNA	8.66036	17.7871	-1.03833	7.82934e-05	0.000417079	DOWN
Rv1460	transcriptional regulator	69.4	142.349	-1.03642	4.6964e-12	5.61606e-11	DOWN
Rv3189	hypothetical protein	18.3547	37.575	-1.03363	3.84196e-11	4.29913e-10	DOWN
fadD3	fatty-acid--CoA ligase FadD3	29.6239	60.5427	-1.03119	6.24614e-12	7.44704e-11	DOWN
Rv1726	oxidoreductase	2.77706	5.66237	-1.02785	1.84304e-09	1.7877e-08	DOWN
mce3B	Mce family protein Mce3B	6.43299	13.1011	-1.02613	2.1575e-10	2.29866e-09	DOWN
ASdes	ncRNA	4.48169	9.10683	-1.02291	1.4427e-05	8.70399e-05	DOWN
Rv3541c	hypothetical protein	30.752	62.426	-1.02147	5.25526e-11	5.81562e-10	DOWN
Rv1532c	hypothetical protein	39.0265	79.1016	-1.01925	2.78269e-11	3.14617e-10	DOWN
Rv2309A	hypothetical protein	4.584	9.28228	-1.01787	1.02498e-06	7.34536e-06	DOWN
Rv0324	transcriptional regulator	20.8059	42.0034	-1.01352	4.44481e-11	4.94609e-10	DOWN
esxR	ESAT-6 like protein EsxR	7.41215	14.9611	-1.01325	6.07531e-08	5.07035e-07	DOWN
Rv1357c	hypothetical protein	1.52939	3.07917	-1.00959	7.89775e-07	5.77343e-06	DOWN
argT	tRNA	18.5942	37.4052	-1.00839	1.24889e-06	8.82372e-06	DOWN
Rv2657c	prophage protein	49.3709	99.1331	-1.00571	7.24504e-11	7.99549e-10	DOWN
Rv3192	alanine/proline-rich protein	2.33435	4.67042	-1.00053	5.38454e-06	3.48473e-05	DOWN
Rv2859c	glutamine amidotransferase	75.6406	37.778	1.00161	0.0053754	0.0172271	UP
Rv2781c	alanine-rich oxidoreductase	319.695	159.476	1.00336	0.00456597	0.0150298	UP
Rv0316	muconolactone isomerase	232.201	115.812	1.00359	0.00478201	0.0156382	UP
lppI	lipoprotein LppI	83.4617	41.5905	1.00486	0.00537284	0.0172271	UP
rodA	cell division protein RodA	144.27	71.8839	1.00503	0.00455968	0.0150214	UP
ppnK	inorganic polyphosphate/ATP-NAD kinase	129.395	64.456	1.00539	0.00473386	0.015506	UP
cobT	nicotinate-nucleotide-dimethylbenzimidazol phosphoribosyltransferase	258.436	128.584	1.0071	0.00434456	0.0144075	UP
Rv2672	protease	155.573	77.3667	1.00781	0.00432499	0.0143545	UP
Rv2762c	hypothetical protein	176.822	87.837	1.0094	0.00474857	0.0155415	UP
Rv2611c	phosphatidylinositol mannoside acyltransferase	135.83	67.465	1.00959	0.0044114	0.014605	UP
Rv0546c	hypothetical protein	220.44	109.488	1.00961	0.00463335	0.0152391	UP
vapB33	antitoxin VapB33	134.505	66.7959	1.00983	0.00562982	0.0179562	UP
Rv2102	hypothetical protein	198.857	98.7508	1.00987	0.00435277	0.0144228	UP
Rv3921c	membrane protein insertase YidC	1129.91	560.831	1.01057	0.00397679	0.0134099	UP
ctaD	cytochrome C oxidase cytochrome 1	393.988	195.53	1.01076	0.00399955	0.0134753	UP
Rv0851c	short-chain type dehydrogenase/reductase	53.043	26.3133	1.01137	0.00515607	0.0166531	UP
Rv2426c	hypothetical protein	157.817	78.2547	1.01201	0.00422626	0.0140501	UP
Rv0428c	GCN5-like N-acetyltransferase	45.2071	22.414	1.01215	0.00519273	0.0167489	UP
Rv3273	transmembrane carbonic anhydrase	328.838	162.986	1.01263	0.0038789	0.0131351	UP
Rv2331	hypothetical protein	42.81	21.2167	1.01275	0.00744589	0.0226486	UP
mdh	malate dehydrogenase	403.401	199.842	1.01336	0.0038958	0.0131812	UP
nagA	N-acetylglucosamine-6-phosphate deacetylase NagA	143.153	70.9101	1.01349	0.004071	0.0136411	UP
Rv0074	hypothetical protein	226.094	111.99	1.01355	0.00393875	0.0132929	UP
cobS	cobalamin synthase	141.316	69.9896	1.01371	0.00423538	0.0140688	UP
aldC	aldehyde dehydrogenase AldC	146.919	72.709	1.01481	0.00393444	0.0132895	UP
Rv0801	hypothetical protein	185.568	91.7987	1.0154	0.00445327	0.0147193	UP
tyrS	tyrosine--tRNA ligase	94.6337	46.8015	1.0158	0.00404483	0.0135709	UP
embA	arabinosyltransferase A	154.839	76.5254	1.01676	0.00367121	0.0125642	UP
Rv0075	aminotransferase	158.947	78.5451	1.01695	0.00382753	0.0129963	UP
Rv2272	transmembrane protein	209.273	103.392	1.01726	0.0041977	0.0139813	UP
Rv0567	methyltransferase/methylase	144.652	71.4565	1.01745	0.00386876	0.013123	UP
Rv2228c	multifunctional RNASE H/alpha-ribazole phosphatase/acid phosphatase	126.645	62.5514	1.01767	0.00387752	0.0131351	UP
Rv0356c	hypothetical protein	65.469	32.3283	1.01801	0.00473289	0.015506	UP
pepC	M18 family aminopeptidase	60.8383	30.0211	1.019	0.00407258	0.0136411	UP
Rv2216	epimerase family protein	358.811	176.892	1.02035	0.00352451	0.0121403	UP
dnaG	DNA primase	136.997	67.5088	1.02099	0.00352368	0.0121403	UP
rfbD	O-antigen/lipopolysaccharide ABC transporter permease RfbD	149.813	73.8204	1.02107	0.00371592	0.0126582	UP
hadC	(3R)-hydroxyacyl-ACP dehydratase subunit HadC	602.921	297.059	1.02122	0.00348857	0.0120684	UP
Rv0516c	anti-anti-sigma factor	485.633	239.228	1.02148	0.00352147	0.0121403	UP
echA15	enoyl-CoA hydratase EchA15	206.975	101.955	1.02153	0.00358933	0.012335	UP
vapC19	ribonuclease VapC19	48.6991	23.9445	1.0242	0.0061783	0.0193816	UP
xthA	exodeoxyribonuclease III protein XthA	86.7306	42.5932	1.02592	0.00369455	0.0126175	UP
rpe	ribulose-phosphate 3-epimerase	300.115	147.378	1.02599	0.00330428	0.0115606	UP
Rv1919c	hypothetical protein	354.21	173.908	1.02628	0.00334754	0.0116408	UP
lpqI	lipoprotein LpqI	151.271	74.2365	1.02694	0.00329561	0.0115404	UP
Rv3480c	diacyglycerol O-acyltransferase	160.142	78.4378	1.02973	0.00309277	0.0109064	UP
glfT1	galactofuranosyl transferase GlfT	304.051	148.753	1.03139	0.00298928	0.01056	UP
Rv2821c	CRISPR type III-associated RAMP protein Csm3	69.5649	34.0273	1.03167	0.00370794	0.0126499	UP
Rv0909	antitoxin	226.436	110.645	1.03317	0.00382816	0.0129963	UP
Rv1638A	hypothetical protein	601.79	293.752	1.03466	0.00295388	0.0104719	UP
Rv3575c	LacI family transcriptional regulator	49.8256	24.3108	1.03529	0.00343875	0.0119269	UP
pntB	NAD(P) transhydrogenase subunit beta PntB	224.485	109.529	1.03531	0.00279248	0.00995394	UP
Rv1824	hypothetical protein	83.2168	40.5899	1.03575	0.00408017	0.0136437	UP
recN	DNA repair protein RecN	153.603	74.9187	1.03581	0.00279287	0.00995394	UP
hadA	(3R)-hydroxyacyl-ACP dehydratase subunit HadA	486.763	237.387	1.03598	0.00280918	0.009988	UP
Rv0004	hypothetical protein	139.457	67.9498	1.03728	0.0030884	0.0109006	UP
tyrA	prephenate dehydrogenase TyrA	57.6503	28.0735	1.03812	0.00331891	0.0115738	UP
Rv1769	hypothetical protein	204.103	99.3401	1.03885	0.00267096	0.00958771	UP
Rv1667c	pseudo	70.3548	34.2326	1.03928	0.0028099	0.009988	UP
Rv3312A	pilin	197.564	96.0871	1.0399	0.00310855	0.0109427	UP
aftA	arabinofuranosyltransferase	62.1925	30.2436	1.04011	0.0027842	0.00994073	UP
glf	UDP-galactopyranose mutase	136.342	66.2756	1.04068	0.00267562	0.00959224	UP
glfT2	galactofuranosyl transferase GlfT	365.667	177.701	1.04108	0.00248788	0.00901125	UP
Rv1433	hypothetical protein	84.6766	41.1385	1.04147	0.00296437	0.0104812	UP
fgd1	F420-dependent glucose-6-phosphate dehydrogenase	171.689	83.4061	1.04157	0.00262551	0.00944147	UP
egtD	histidine-specific methyltransferase EtgD	132.566	64.3814	1.04199	0.00268408	0.00960895	UP
Rv3413c	anti-sigma-D factor RsdA	231.395	112.342	1.04246	0.00255411	0.00922612	UP
Rv0966c	hypothetical protein	144.283	70.0467	1.04251	0.0028017	0.00997653	UP
Rv1590	hypothetical protein	193.07	93.7247	1.04262	0.0032003	0.0112361	UP
Rv3850	hypothetical protein	238.555	115.791	1.0428	0.00259746	0.00936582	UP
Rv2239c	hypothetical protein	783.491	380.179	1.04324	0.002447	0.00888728	UP
ahpE	peroxiredoxin	327.975	159.084	1.0438	0.0025649	0.00925674	UP
moeX	molybdopterin biosynthesis protein MoeX	69.9765	33.9403	1.04387	0.00285368	0.0101256	UP
tesB1	acyl-CoA thioesterase TesB	304.2	147.537	1.04394	0.00245347	0.00890271	UP
Rv0081	HTH-type transcriptional regulator	346.338	167.925	1.04436	0.00260644	0.00938973	UP
fbiB	coenzyme F420:L-glutamate ligase	79.2222	38.4027	1.0447	0.00262918	0.00944619	UP
Rv1233c	hypothetical protein	185.319	89.6538	1.04758	0.00250119	0.00905127	UP
pmmB	phosphomannomutase PmmB	103.224	49.9326	1.04773	0.00239096	0.00872121	UP
nmtR	HTH-type transcriptional regulator NmtR	175.902	85.007	1.04912	0.00267701	0.00959224	UP
cyp137	cytochrome P450 Cyp137	124.507	60.1673	1.04918	0.00232215	0.00851879	UP
ctaC	cytochrome C oxidase subunit II	1208.03	583.657	1.04946	0.00215308	0.00800856	UP
gdh	NAD-dependent glutamate dehydrogenase	384.845	185.929	1.04953	0.00214358	0.00798064	UP
Rv1230c	membrane protein	226.937	109.58	1.05031	0.00221373	0.0082037	UP
Rv1738	hypothetical protein	3976.23	1919.89	1.05038	0.00212528	0.00792724	UP
pks8	polyketide synthase	38.0507	18.3604	1.05132	0.0022392	0.0082675	UP
Rv3706c	proline-rich protein	302.663	145.979	1.05195	0.00237617	0.0086931	UP
Rv1502	hypothetical protein	204.929	98.8273	1.05214	0.00220861	0.0081999	UP
mce4A	Mce family protein Mce4A	137.934	66.4913	1.05274	0.00220685	0.0081999	UP
ppk2	polyphosphate kinase	165.61	79.8206	1.05296	0.0022242	0.00822727	UP
Rv1140	integral membrane protein	181.343	87.4007	1.053	0.00221274	0.0082037	UP
fadE36	acyl-CoA dehydrogenase FadE36	60.9067	29.3116	1.05513	0.00243434	0.00885737	UP
Rv3671c	serine protease	179.635	86.3753	1.05638	0.00204034	0.00766036	UP
Rv0955	integral membrane protein	205.053	98.49	1.05795	0.00195692	0.00738872	UP
Rv2799	membrane protein	101.56	48.7377	1.05922	0.00228596	0.00840916	UP
purK	N5-carboxyaminoimidazole ribonucleotide synthase	224.529	107.731	1.05946	0.00190613	0.00722419	UP
Rv3282	hypothetical protein	213.486	102.382	1.06018	0.00198702	0.00748822	UP
Rv3845	hypothetical protein	38.2731	18.3524	1.06036	0.00455228	0.0150094	UP
zur	zinc uptake regulation protein	115.445	55.3415	1.06077	0.00244004	0.00887004	UP
dgt	deoxyguanosine triphosphate triphosphohydrolase	157.707	75.5255	1.06221	0.00186303	0.00707422	UP
lpqL	lipoprotein aminopeptidase LpqL	164.639	78.832	1.06245	0.00183194	0.00696939	UP
sugB	sugar ABC transporter permease SugB	111.16	53.2114	1.06283	0.00201711	0.00759365	UP
Rv2417c	DegV domain-containing protein	225.822	108.069	1.06323	0.00184236	0.00700238	UP
ftsQ	cell division protein FtsQ	180.275	86.1599	1.06511	0.00180354	0.00688095	UP
Rv2953	trans-acting enoyl reductase	219.847	104.893	1.06757	0.00167383	0.00643509	UP
Rv2563	glutamine ABC transporter permease	86.7199	41.3725	1.06769	0.00186796	0.00708621	UP
Rv0433	carboxylate-amine ligase	337.507	161.016	1.06771	0.0016443	0.00635204	UP
Rv1505c	hypothetical protein	55.4756	26.4635	1.06785	0.00234415	0.0085838	UP
Rv2609c	membrane protein	225.702	107.59	1.06887	0.00165332	0.00637459	UP
moxR2	methanol dehydrogenase transcriptional regulator MoxR	176.17	83.9329	1.06966	0.00165926	0.00639134	UP
ggtA	bifunctional cephalosporin acylase/gamma-glutamyltranspeptidase	99.8458	47.5576	1.07003	0.00168112	0.0064569	UP
Rv2113	integral membrane protein	48.806	23.2371	1.07063	0.00195177	0.00738318	UP
Rv3577	hypothetical protein	89.3681	42.5288	1.07132	0.00181332	0.00690799	UP
MTS2975	ncRNA	342.694	163.026	1.07182	0.00233946	0.00857447	UP
pks3	polyketide beta-ketoacyl synthase	223.245	106.161	1.07237	0.00153317	0.00594565	UP
Rv0911	hypothetical protein	94.9411	45.1471	1.0724	0.00180092	0.00687747	UP
pknB	serine/threonine-protein kinase PknB	277.796	132.081	1.0726	0.0015	0.00583965	UP
ribG	bifunctional riboflavin biosynthesis diaminohydroxyphosphoribosylaminopyrimidine deaminase/5-amino-6-(5-phosphoribosylamino) uracil reductase	306.768	145.852	1.07264	0.0015296	0.00594332	UP
Rv2475c	hypothetical protein	215.684	102.39	1.07485	0.00166745	0.00641672	UP
Rv0907	hypothetical protein	73.0164	34.6433	1.07564	0.00158298	0.00613291	UP
Rv2681	alanine-rich protein	200.456	94.9966	1.07734	0.00142834	0.00559874	UP
Rv3717	hypothetical protein	154.747	73.3027	1.07797	0.00153174	0.00594565	UP
sapM	acid phosphatase	160.448	75.9345	1.07927	0.00145372	0.0056871	UP
fadD5	fatty-acid--CoA ligase FadD5	643.17	304.385	1.0793	0.00132021	0.00522468	UP
hadB	(3R)-hydroxyacyl-ACP dehydratase subunit HadB	422.899	199.541	1.08363	0.00132234	0.00522468	UP
hsdS	type I restriction/modification system specificity determinant HsdS	144.678	68.2363	1.08424	0.001326	0.00523347	UP
glnQ	glutamine ABC transporter ATP-binding protein	96.5102	45.5165	1.08429	0.0014143	0.00554915	UP
amiD	amidase	49.9362	23.5478	1.08449	0.00149057	0.00581424	UP
Rv1508c	membrane protein	137.039	64.573	1.08559	0.00124995	0.00497248	UP
Rv0988	hypothetical protein	79.7742	37.5157	1.08843	0.00132874	0.00523394	UP
pstS1	phosphate ABC transporter substrate-binding lipoprotein PstS	278.781	131.051	1.089	0.00116353	0.00464714	UP
Rv1132	hypothetical protein	75.6122	35.5094	1.09042	0.00122215	0.00487641	UP
plcB	membrane-associated phospholipase B	94.0343	44.0835	1.09295	0.00115759	0.00463266	UP
espR	ESX-1 transcriptional regulator EspR	963.591	451.724	1.09298	0.00107712	0.00435853	UP
Rv0862c	hypothetical protein	72.5019	33.9523	1.09451	0.00111212	0.00446857	UP
Rv0080	hypothetical protein	746.2	349.202	1.0955	0.00103743	0.00421924	UP
Rv0364	transmembrane protein	264.886	123.838	1.09691	0.00105807	0.00429012	UP
Rv2817c	CRISPR-associated endonuclease Cas1	14.4622	6.7593	1.09734	0.00271362	0.00970604	UP
vapC33	ribonuclease VapC33	90.1734	42.124	1.09806	0.00143007	0.00560007	UP
cdsA	phosphatidate cytidylyltransferase	323.41	151.019	1.09864	0.000990678	0.00405379	UP
aftD	alpha-(1->3)-arabinofuranosyltransferase	174.05	81.1958	1.10003	0.000934956	0.0038573	UP
Rv1887a	pseudo	195.527	91.1181	1.10156	0.00100598	0.004108	UP
Rv1752	hypothetical protein	89.8308	41.8393	1.10235	0.00131596	0.00521437	UP
Rv2966c	methyltransferase	162.56	75.7065	1.10248	0.00105246	0.00427167	UP
fadD34	fatty-acid--CoA ligase FadD34	37.5407	17.4783	1.10289	0.00113277	0.00454698	UP
egtE	pyridoxal-phosphate-dependent protein EgtE	91.5445	42.6016	1.10357	0.00100741	0.00410966	UP
Rv1085c	hemolysin-like protein	210.454	97.911	1.10396	0.000954664	0.00392647	UP
cyp126	cytochrome P450 Cyp126	123.752	57.5611	1.10429	0.000948884	0.00391073	UP
Rv2951c	phthiodiolone/phenolphthiodiolone dimycocerosates ketoreductase	338.493	157.326	1.10537	0.000870796	0.00362621	UP
Rv0225	hypothetical protein	196.246	91.1105	1.10697	0.000874563	0.00363811	UP
pks17	polyketide synthase	33.3316	15.4633	1.10804	0.0011114	0.00446857	UP
nuoK	NADH-quinone oxidoreductase subunit K	214.949	99.6759	1.10868	0.00102447	0.00417075	UP
Rv3374	pseudo	33.0813	15.3374	1.10896	0.00419859	0.0139813	UP
ripA	peptidoglycan endopeptidase RipA	499.502	231.482	1.10959	0.000792924	0.00332741	UP
lipP	esterase/lipase LipP	395.218	183.151	1.10961	0.000802877	0.00335733	UP
hycE	formate hydrogenase HycE	144.416	66.8519	1.11119	0.000817007	0.0034093	UP
eccD2	ESX-2 secretion system protein EccD	61.4217	28.4303	1.11132	0.000903527	0.00373532	UP
lpdA	NAD(P)H quinone reductase LpdA	161.577	74.7695	1.1117	0.00080278	0.00335733	UP
ansP1	L-asparagine permease	339.781	157.19	1.1121	0.000767077	0.00323805	UP
Rv2952	phthiotriol/phenolphthiotriol dimycocerosates methyltransferase	308.852	142.872	1.11219	0.000793229	0.00332741	UP
dnaN	DNA polymerase III subunit beta	165.795	76.6169	1.11366	0.000787115	0.00330869	UP
ceoC	TRK system potassium uptake protein CeoC	179.66	82.9178	1.11552	0.000809205	0.00338027	UP
Rv2993c	2-hydroxyhepta-2,4-diene-1,7-dioate isomerase	285.318	131.676	1.11558	0.000759776	0.003214	UP
cmk	cytidylate kinase	233.863	107.902	1.11594	0.000772556	0.00325775	UP
Rv0434	hypothetical protein	313.23	144.176	1.11939	0.000711198	0.00301807	UP
Rv0446c	transmembrane protein	122.949	56.5173	1.12129	0.000760812	0.00321499	UP
Rv3231c	hypothetical protein	93.1534	42.7953	1.12216	0.000896462	0.00370994	UP
Rv2005c	universal stress protein	496.307	227.979	1.12233	0.000644231	0.00277206	UP
tgs3	diacyglycerol O-acyltransferase	252.891	116.068	1.12355	0.000660964	0.00283493	UP
echA17	enoyl-CoA hydratase EchA17	120.899	55.4629	1.12421	0.000726944	0.00308163	UP
pknF	serine/threonine-protein kinase PknF	130.64	59.9138	1.12464	0.00065436	0.00280961	UP
Rv0613c	hypothetical protein	354.775	162.694	1.12474	0.00060416	0.00262217	UP
ctpE	metal cation transporter ATPase E	81.0876	37.185	1.12476	0.00065066	0.00279672	UP
Rv2857c	short-chain type dehydrogenase/reductase	149.28	68.3439	1.12714	0.000664569	0.00284734	UP
papA1	acyltransferase PapA	159.976	73.21	1.12774	0.000605318	0.00262435	UP
Rv3693	membrane protein	111.832	51.151	1.12851	0.00062741	0.00271133	UP
Rv3040c	hypothetical protein	131.532	60.1261	1.12935	0.000641154	0.00276476	UP
dprE2	decaprenylphosphoryl-D-2-keto erythropentose reductase	105.732	48.2991	1.13034	0.000672141	0.00286751	UP
Rv1002c	dolichyl-phosphate-mannose--protein mannosyltransferase	88.9621	40.6274	1.13074	0.000610822	0.00264536	UP
Rv1639c	hypothetical protein	667.634	304.832	1.13104	0.000539192	0.00237363	UP
dapC	N-succinyldiaminopimelate aminotransferase DapC	50.9862	23.269	1.13169	0.00070539	0.00299978	UP
Rv1097c	membrane glycine/proline-rich protein	314.099	143.169	1.1335	0.000541955	0.00238056	UP
gltS	glutamate--tRNA ligase	177.586	80.8913	1.13446	0.000534911	0.00235737	UP
Rv3807c	decaprenylphosphoryl-5-phosphoribose phosphatase	269.392	122.507	1.13684	0.000548803	0.00240274	UP
Rv0175	Mce associated membrane protein	1087.59	493.764	1.13924	0.000469104	0.00208572	UP
dsbF	lipoprotein DsbF	367.786	166.881	1.14005	0.000494659	0.00218962	UP
Rv1676	hypothetical protein	515.574	233.772	1.14108	0.000465519	0.00207669	UP
Rv3690	membrane protein	99.3682	45.0514	1.14121	0.000587839	0.0025541	UP
adk	adenylate kinase	605.572	274.15	1.14334	0.000449361	0.00201358	UP
bglS	beta-glucosidase BglS	205.163	92.872	1.14346	0.000442511	0.00198956	UP
Rv3888c	membrane protein	151.001	68.3028	1.14454	0.000469733	0.0020862	UP
ppiB	peptidyl-prolyl cis-trans isomerase B	162.093	73.2902	1.14513	0.000466636	0.00207718	UP
atpG	ATP synthase subunit gamma	1757.88	793.753	1.14708	0.00040053	0.0018254	UP
ubiA	decaprenyl-phosphate phosphoribosyltransferase	327.168	147.697	1.14739	0.000420402	0.00190297	UP
atpD	ATP synthase subunit beta	1407.9	635.246	1.14816	0.000391621	0.00178887	UP
coaA	pantothenate kinase	131.328	59.2169	1.14909	0.000446969	0.00200735	UP
ceoB	TRK system potassium uptake protein CeoB	195.239	87.9655	1.15024	0.000432725	0.00194775	UP
metB	cystathionine gamma-synthase	312.979	140.93	1.15109	0.000388297	0.00177571	UP
mcr7	ncRNA	23.6412	10.6387	1.15199	0.00232137	0.00851879	UP
Rv0888	hypothetical protein	84.5008	38.0085	1.15264	0.000418829	0.001898	UP
Rv3631	transferase	105.316	47.343	1.1535	0.000454226	0.00203083	UP
purE	N5-carboxyaminoimidazole ribonucleotide mutase	330.552	148.468	1.15472	0.000385889	0.00176671	UP
Rv1158c	hypothetical protein	634.27	284.331	1.15752	0.000342201	0.00157209	UP
glmU	bifunctional UDP-N-acetylglucosamine pyrophosphorylase/glucosamine-1-phosphate N-acetyltransferase	305.03	136.655	1.15841	0.000335954	0.00154515	UP
lipF	carboxylesterase LipF	1245.12	557.648	1.15886	0.000324866	0.00150452	UP
Rv2083	hypothetical protein	255.577	114.307	1.16084	0.000334184	0.00154233	UP
Rv1566c	hypothetical protein	416.747	186.321	1.16138	0.000326366	0.00150973	UP
hspX	alpha-crystallin	8594.04	3840.07	1.1622	0.000301022	0.00140384	UP
Rv2738c	hypothetical protein	117.584	52.4882	1.16362	0.000642065	0.00276571	UP
recF	DNA replication/repair protein RecF	119.449	53.278	1.16479	0.000330907	0.00152897	UP
rpfC	resuscitation-promoting factor RpfC	1122.27	500.282	1.16561	0.00029097	0.00136171	UP
Rv1770	hypothetical protein	241.205	107.434	1.16681	0.000293788	0.0013733	UP
Rv2271	hypothetical protein	460.703	205.144	1.1672	0.00031668	0.00146831	UP
Rv0696	mycofactocin biosynthesis glycosyltransferase MftF	207.616	92.2588	1.17016	0.000277207	0.00130954	UP
mce1A	Mce family protein Mce1A	563.412	250.361	1.17018	0.000265124	0.0012584	UP
engA	GTPase Der	279.661	124.241	1.17054	0.000270457	0.00128216	UP
secY	preprotein translocase SecY	463.285	205.725	1.17118	0.000261991	0.001245	UP
Rv2189c	hypothetical protein	193.029	85.6808	1.17177	0.000287974	0.00135243	UP
rrs	16S ribosomal RNA	3.30269	1.46598	1.17178	0.00415754	0.0138677	UP
nicT	nickel-transport integral membrane protein NicT	84.7624	37.6098	1.17232	0.000308384	0.0014315	UP
pirG	cell surface protein	1018.16	451.357	1.17362	0.000247763	0.00118441	UP
Rv2474c	hypothetical protein	181.279	80.2633	1.1754	0.00027919	0.00131426	UP
Rv3822	hypothetical protein	450.531	199.06	1.17843	0.000229676	0.00110853	UP
carB	carbamoyl-phosphate synthase large subunit	125.561	55.4257	1.17976	0.000226653	0.00109526	UP
pstB	phosphate ABC transporter ATP-binding protein PstB	198.652	87.5935	1.18135	0.000237998	0.00114456	UP
dacB2	penicillin-binding protein DacB2	108.594	47.8683	1.1818	0.000259074	0.00123419	UP
Rv0892	monooxygenase	35.539	15.6559	1.1827	0.000302083	0.00140551	UP
Rv3691	hypothetical protein	97.2022	42.8018	1.18332	0.000250642	0.00119675	UP
cfp29	hypothetical protein	270.385	119.021	1.1838	0.000220508	0.00106814	UP
fadE16	acyl-CoA dehydrogenase FadE16	212.508	93.5179	1.1842	0.000216796	0.00105144	UP
Rv0226c	transmembrane protein	64.6018	28.4274	1.18429	0.000239444	0.00114914	UP
eccA2	ESX-2 secretion system protein EccA	140.646	61.8124	1.1861	0.000207489	0.00101242	UP
embC	arabinosyltransferase C	144.361	63.3419	1.18845	0.000191153	0.000938432	UP
sigK	ECF RNA polymerase sigma factor SigK	161.051	70.4213	1.19343	0.000211066	0.0010286	UP
nlhH	carboxylesterase NlhH	105.174	45.9474	1.19472	0.000201258	0.000983221	UP
pks4	polyketide beta-ketoacyl synthase	248.084	108.265	1.19625	0.000160056	0.000794531	UP
Rv2844	alanine-rich protein	189.593	82.6279	1.1982	0.000192173	0.000942282	UP
PE31	PE family protein PE31	4124.98	1797.25	1.1986	0.000152869	0.000766447	UP
Rv0693	mycofactocin radical SAM maturase MftC	453.867	197.624	1.19951	0.000153857	0.000769478	UP
narK2	nitrate/nitrite transporter	533.958	232.435	1.1999	0.00015169	0.000761503	UP
aftB	terminal beta-(1->2)-arabinofuranosyltransferase	276.831	120.205	1.2035	0.000142589	0.000719411	UP
tpi	triosephosphate isomerase	418.583	181.087	1.20883	0.000131981	0.00067181	UP
moeW	molybdopterin biosynthesis protein MoeW	55.7244	24.1032	1.20908	0.000186145	0.000914966	UP
Rv2771c	hypothetical protein	146.866	63.5236	1.20913	0.000171695	0.000848103	UP
Rv2082	hypothetical protein	120.141	51.9515	1.2095	0.000132738	0.00067481	UP
Rv0697	dehydrogenase	56.0926	24.2401	1.21042	0.000158159	0.000787403	UP
rpfE	resuscitation-promoting factor RpfE	101.713	43.8928	1.21245	0.00017562	0.000866421	UP
Rv3127	hypothetical protein	975.379	420.754	1.21299	0.000116011	0.000598891	UP
Rv0042c	transcriptional regulator	408.065	175.845	1.2145	0.000120647	0.000621016	UP
lprN	Mce family lipoprotein LprN	172.661	74.3796	1.21496	0.000122691	0.000629323	UP
lppJ	lipoprotein LppJ	150.798	64.9366	1.21551	0.000141631	0.000715568	UP
mycP2	membrane-anchored mycosin	114.096	49.0255	1.21865	0.000114982	0.000595114	UP
Rv1478	peptidoglycan endopeptidase RipB	432.969	185.558	1.22239	0.000101619	0.000528435	UP
eccE2	ESX-2 secretion system protein EccE	97.1992	41.5973	1.22445	0.000105309	0.000546463	UP
ackA	acetate kinase	161.696	69.1741	1.22498	0.000101703	0.000528435	UP
Rv1360	oxidoreductase	355.271	151.397	1.23058	8.55372e-05	0.000451982	UP
pta	phosphate acetyltransferase	129.532	55.1849	1.23096	8.69415e-05	0.000458273	UP
cfp2	low molecular weight antigen MTB12	927.657	394.856	1.23227	8.1453e-05	0.00043276	UP
cobQ1	cobyric acid synthase	74.7525	31.8122	1.23254	9.57351e-05	0.000500019	UP
Rv2819c	CRISPR type III-associated RAMP protein Csm5	39.9413	16.9959	1.23269	0.000129236	0.000659513	UP
kdtB	phosphopantetheine adenylyltransferase	147.07	62.5499	1.23343	0.000105809	0.000548344	UP
Rv3233c	pseudo	182.513	77.4786	1.23613	8.98199e-05	0.000471584	UP
pgk	phosphoglycerate kinase	591.759	251.055	1.237	7.26904e-05	0.000388264	UP
Rv2739c	alanine-rich transferase	133.904	56.7941	1.23738	8.17399e-05	0.000433709	UP
pyrF	orotidine 5'-phosphate decarboxylase	70.8384	29.9734	1.24085	9.86426e-05	0.000513865	UP
Rv1591	transmembrane protein	120.695	51.0634	1.241	8.81005e-05	0.000463164	UP
Rv0910	toxin	278.956	117.643	1.24563	7.26508e-05	0.000388264	UP
Rv1006	hypothetical protein	517.157	217.811	1.24753	5.84262e-05	0.00031801	UP
Rv1514c	glycosyltransferase	35.256	14.8355	1.24881	0.000131625	0.000670854	UP
embB	arabinosyltransferase B	170.771	71.7757	1.2505	5.59238e-05	0.000305761	UP
papA3	acyltransferase PapA	323.702	136.007	1.25099	5.59468e-05	0.000305761	UP
mapA	methionine aminopeptidase	410.489	172.356	1.25195	5.61047e-05	0.000306206	UP
lipU	lipase LipU	76.4568	32.0172	1.2558	6.95553e-05	0.000374012	UP
cobN	cobalamin biosynthesis protein CobN	134.693	56.3849	1.25629	5.00782e-05	0.000276708	UP
Rv3041c	ABC transporter ATP-binding protein	143.589	59.9371	1.26042	5.38112e-05	0.000295703	UP
Rv1428c	hypothetical protein	103.279	43.0791	1.26148	5.77797e-05	0.000314919	UP
Rv0177	Mce associated protein	678.371	282.778	1.2624	4.48752e-05	0.000249334	UP
acg	NAD(P)H nitroreductase acg	447.456	186.406	1.2633	4.35787e-05	0.000242804	UP
mce1B	Mce family protein Mce1B	556.076	231.635	1.26343	4.286e-05	0.000239133	UP
Rv0227c	membrane protein	557.93	231.976	1.26611	4.02151e-05	0.000227545	UP
mce4D	Mce family protein Mce4D	260.305	108.205	1.26644	4.14991e-05	0.000233491	UP
Rv0039c	transmembrane protein	253.8	105.407	1.26773	5.05154e-05	0.000278739	UP
Rv3479	transmembrane protein	343.375	142.559	1.26823	3.80037e-05	0.000215336	UP
Rv2084	hypothetical protein	228.789	94.9544	1.26871	4.06913e-05	0.00022959	UP
Rv1754c	hypothetical protein	44.0789	18.2373	1.27319	4.7761e-05	0.000264634	UP
mce1C	Mce family protein Mce1C	693.86	286.289	1.27717	3.15215e-05	0.000180651	UP
Rv1026	hypothetical protein	80.2263	33.0582	1.27907	4.19735e-05	0.000235499	UP
Rv2288	hypothetical protein	85.3957	35.1591	1.28027	6.6657e-05	0.000359876	UP
PPE7	PPE family protein PPE7	39.1963	16.1366	1.28038	0.000127623	0.000653781	UP
atpC	ATP synthase subunit epsilon	1299.92	534.921	1.28102	3.0043e-05	0.00017292	UP
nuoC	NADH-quinone oxidoreductase subunit C	454.238	186.116	1.28725	2.7113e-05	0.000156731	UP
fadD21	fatty-acid--CoA ligase FadD21	587.608	240.518	1.28871	2.47538e-05	0.0001433	UP
Rv2273	transmembrane protein	60.5157	24.7078	1.29234	8.56351e-05	0.000451982	UP
trpC	indole-3-glycerol phosphate synthase	1044.86	423.867	1.30163	1.88981e-05	0.000111496	UP
rskA	anti-sigma-K factor RskA	280.669	113.778	1.30265	2.07424e-05	0.000121661	UP
lpqZ	lipoprotein LpqZ	122.363	49.5894	1.30307	2.33123e-05	0.000135346	UP
Rv2258c	transcriptional regulator	216.915	87.9054	1.30311	2.00964e-05	0.000118044	UP
Rv0799c	hypothetical protein	160.892	65.1655	1.30391	2.08304e-05	0.000121998	UP
Rv0178	Mce associated membrane protein	927.283	373.379	1.31237	1.513e-05	9.05989e-05	UP
mtc28	proline-rich protein	396.737	159.432	1.31524	1.476e-05	8.86482e-05	UP
Rv1184c	hypothetical protein	599.492	240.473	1.31786	1.34616e-05	8.19563e-05	UP
dapD	2,3,4,5-tetrahydropyridine-2,6-dicarboxylate N-succinyltransferase	374.262	149.998	1.31911	1.36152e-05	8.26404e-05	UP
Rv0694	mycofactocin system heme/flavin oxidoreductase MftD	509.866	204.257	1.31973	1.2966e-05	7.9059e-05	UP
mce1D	Mce family protein Mce1D	652.607	259.814	1.32873	1.04213e-05	6.42274e-05	UP
Rv1815	hypothetical protein	633.432	251.991	1.32982	1.06366e-05	6.54536e-05	UP
mce1F	Mce family protein Mce1F	1216.3	482.951	1.33255	9.44918e-06	5.86875e-05	UP
PPE60	PE family protein PPE60	7042.13	2786.38	1.33762	8.33357e-06	5.21629e-05	UP
trpB	tryptophan synthase subunit beta	567.327	224.386	1.3382	8.5809e-06	5.34975e-05	UP
Rv3131	NAD(P)H nitroreductase	1844.85	729.318	1.33888	8.21378e-06	5.15743e-05	UP
Rv0320	hypothetical protein	44.1998	17.367	1.3477	1.92052e-05	0.000113141	UP
Rv2820c	CRISPR type III-associated RAMP protein Csm4	47.7231	18.7169	1.35035	1.28029e-05	7.81836e-05	UP
lipI	lipase	206.332	80.6035	1.35605	6.48604e-06	4.14403e-05	UP
Rv0176	Mce associated transmembrane protein	478.115	186.654	1.35699	5.77536e-06	3.71963e-05	UP
Rv1733c	transmembrane protein	392.858	152.338	1.36673	4.93593e-06	3.20996e-05	UP
Rv2818c	CRISPR-associated protein Csm6	43.338	16.8016	1.36703	8.22841e-06	5.15853e-05	UP
Rv1947	hypothetical protein	203.288	78.8025	1.36721	6.40352e-06	4.09784e-05	UP
cyp139	cytochrome P450 Cyp139	52.1731	20.1435	1.37299	6.13021e-06	3.92922e-05	UP
nuoA	NADH-quinone oxidoreductase subunit A	1025.33	394.433	1.37823	3.60956e-06	2.38219e-05	UP
Rv3844	transposase	10.3931	3.99754	1.37844	0.000278899	0.00131426	UP
nuoG	NADH-quinone oxidoreductase subunit G	705.467	270.864	1.38101	3.16238e-06	2.10091e-05	UP
pstC1	phosphate ABC transporter permease PstC	388.413	149.08	1.3815	3.34966e-06	2.21797e-05	UP
ribD	bifunctional diaminohydroxyphosphoribosylaminopyrimidine deaminase/5-amino-6-(5-phosphoribosylamino)uracil reductase	66.5994	25.5583	1.38172	5.85261e-06	3.76333e-05	UP
sigC	ECF RNA polymerase sigma factor SigC	611.144	234.171	1.38395	3.2114e-06	2.12994e-05	UP
Rv1751	oxidoreductase	323.012	123.144	1.39124	2.64737e-06	1.78241e-05	UP
Rv2240c	hypothetical protein	415.554	158.22	1.3931	2.70836e-06	1.82042e-05	UP
pstA2	phosphate ABC transporter permease PstA	132.951	50.5828	1.39417	3.06901e-06	2.04566e-05	UP
mce4F	Mce family protein Mce4	232.005	88.2651	1.39424	2.49643e-06	1.68646e-05	UP
fecB	FeIII-dicitrate-binding periplasmic lipoprotein	355.339	134.885	1.39747	2.32136e-06	1.58053e-05	UP
nuoD	NADH-quinone oxidoreductase subunit D	588.297	218.662	1.42784	1.07621e-06	7.68504e-06	UP
lprK	Mce family lipoprotein Mce1E	630.064	233.78	1.43035	1.01604e-06	7.30749e-06	UP
Rv2085	hypothetical protein	176.645	65.4597	1.43218	1.85205e-06	1.2814e-05	UP
Rv0890c	HTH-type transcriptional regulator	66.2626	24.5445	1.43279	1.13528e-06	8.0637e-06	UP
Rv1179c	hypothetical protein	124.232	46.0041	1.4332	1.00645e-06	7.26456e-06	UP
Rv3686c	hypothetical protein	872.924	322.493	1.43659	9.49551e-07	6.87866e-06	UP
nuoB	NADH-quinone oxidoreductase subunit B	534.442	197.418	1.43678	9.42636e-07	6.84094e-06	UP
nuoJ	NADH-quinone oxidoreductase subunit J	574.983	211.255	1.44453	7.45987e-07	5.4733e-06	UP
nuoF	NADH-quinone oxidoreductase subunit F	467.885	170.828	1.45361	5.83097e-07	4.33374e-06	UP
mmpL8	integral membrane transport protein MmpL8	234.043	85.2093	1.45769	5.21204e-07	3.90269e-06	UP
trpA	tryptophan synthase subunit alpha	718.542	261.458	1.45849	5.19723e-07	3.8989e-06	UP
nuoE	NADH-quinone oxidoreductase subunit E	658.049	238.801	1.46239	4.77929e-07	3.61243e-06	UP
serB2	phosphoserine phosphatase SerB	319.896	116.014	1.46331	4.77909e-07	3.61243e-06	UP
nuoH	NADH-quinone oxidoreductase subunit H	600.701	217.587	1.46505	4.3533e-07	3.3029e-06	UP
Rv2257c	hypothetical protein	188.735	68.2198	1.4681	5.004e-07	3.76098e-06	UP
nuoN	NADH-quinone oxidoreductase subunit N	444.584	159.807	1.47612	3.31359e-07	2.53325e-06	UP
fadD12	long-chain-fatty-acid--CoA ligase FadD12	156.848	56.0144	1.4855	2.92944e-07	2.24815e-06	UP
lgt	prolipoprotein diacylglyceryl transferase	652.503	232.452	1.48905	2.36085e-07	1.84358e-06	UP
nuoL	NADH-quinone oxidoreductase subunit L	605.173	215.547	1.48935	2.32053e-07	1.81563e-06	UP
cdh	CDP-diacylglycerol pyrophosphatase	252.435	89.7929	1.49124	2.66244e-07	2.05903e-06	UP
nuoM	NADH-quinone oxidoreductase subunit M	527.34	187.526	1.49164	2.21645e-07	1.73759e-06	UP
Rv3493c	Mce associated protein	191.783	65.5098	1.54969	6.62367e-08	5.49367e-07	UP
Rv1312	hypothetical protein	714.119	243.805	1.55043	5.34189e-08	4.51469e-07	UP
Rv3492c	Mce associated protein	216.432	73.6917	1.55434	6.59815e-08	5.48386e-07	UP
nuoI	NADH-quinone oxidoreductase subunit I	678.718	231.062	1.55454	4.59762e-08	3.91874e-07	UP
Rv2190c	endopeptidase	1260.01	428.335	1.55662	4.00499e-08	3.45032e-07	UP
Rv1885c	chorismate mutase	209.619	71.0971	1.55991	5.28158e-08	4.48065e-07	UP
lipO	esterase LipO	159.972	53.974	1.56748	3.72748e-08	3.23209e-07	UP
Rv1157c	hypothetical protein	201.587	67.4485	1.57955	2.63499e-08	2.31487e-07	UP
mmpL10	transmembrane transport protein MmpL10	272.616	90.6394	1.58866	1.73656e-08	1.5563e-07	UP
fbpB	diacylglycerol acyltransferase/mycolyltransferase Ag85B	748.256	236.481	1.66181	2.26731e-09	2.16258e-08	UP
Rv3134c	universal stress protein	1979.1	622.942	1.66767	1.82937e-09	1.77876e-08	UP
Rv0950c	hypothetical protein	509.378	152.435	1.74054	2.33468e-10	2.46774e-09	UP
rraA	RNase E regulator RraA	354.232	104.499	1.76121	1.66155e-10	1.77972e-09	UP
Rv3333c	proline-rich protein	88.5533	23.1578	1.93505	1.33488e-12	1.66073e-11	UP
fdxA	ferredoxin	4584.26	1148.14	1.99739	4.88055e-14	6.62763e-13	UP
prpD	methylcitrate dehydratase PrpD	205.407	41.3182	2.31364	4.85999e-19	8.1803e-18	UP
prpC	methylcitrate synthase PrpC	154.905	24.9431	2.63467	1.08514e-24	2.28792e-23	UP
