# Supplementary material for: Transcription factors Rv0081 and Rv3334 connect the early and the enduring hypoxic response of Mycobacterium tuberculosis
Source: Virulence. 2018 Sep 26;9(1):1468–82. doi: 10.1080/21505594.2018.1514237 (PMC6177252; doi:10.1080/21505594.2018.1514237)
Supplement: Supplemental Material [file kvir-09-01-1514237-s001.zip › Dataset S4.xlsx]

## Sheet: Sheet1
gene	description	WT (hypoxic) FPKM	WT (aerobic) FPKM	Log2 (hypoxic/aerobic)	P-value	Q-value	UP/DOWN
ASpks	ncRNA	0.806845	59.1401	-6.1957	9.59e-33	1.02e-31	DOWN
PE_PGRS17	PE-PGRS family protein PE_PGRS17	2.01303	123.3	-5.93666	1.07e-76	3.9e-74	DOWN
vapB23	antitoxin VapB23	2.60736	123.122	-5.56135	6.79e-52	2.89e-50	DOWN
Rv1290A	hypothetical protein	4.60707	202.118	-5.45521	1.82e-60	1.62e-58	DOWN
Rv3643	hypothetical protein	5.66881	247.152	-5.44621	9.55e-57	5.89e-55	DOWN
Rv1805c	hypothetical protein	4.44454	183.969	-5.37129	3.5e-59	2.87e-57	DOWN
Rv1357c	hypothetical protein	3.07917	126.557	-5.3611	9.61e-65	1.38e-62	DOWN
Rv3192	alanine/proline-rich protein	4.67042	185.66	-5.31297	3.95e-61	3.86e-59	DOWN
bpoA	peroxidase BpoA	4.54295	175.97	-5.27555	4.22e-64	5.83e-62	DOWN
Rv1051c	hypothetical protein	4.90004	187.738	-5.25978	6.34e-64	8.47e-62	DOWN
Rv2512c	insertion sequence element IS1081 transposase	0.780329	29.5715	-5.24398	1.78e-50	6.61e-49	DOWN
Rv2277c	glycerolphosphodiesterase	3.89909	147.693	-5.24332	3.01e-63	3.65e-61	DOWN
Rv3471c	hypothetical protein	4.11221	155.511	-5.24096	2.15e-59	1.79e-57	DOWN
Rv3294c	hypothetical protein	4.43193	166.946	-5.23531	3.98e-63	4.69e-61	DOWN
Rv0841	transmembrane protein	7.46514	279.285	-5.22542	3e-57	1.94e-55	DOWN
Rv2706c	hypothetical protein	3.03447	112.65	-5.21426	8.58e-47	2.27e-45	DOWN
Rv2635	hypothetical protein	3.69327	135.635	-5.19868	3.06e-48	8.89e-47	DOWN
leuU	tRNA	9.76953	349.717	-5.16175	1.53e-46	3.97e-45	DOWN
Rv0943c	monooxygenase	5.37448	190.623	-5.14845	2.46e-63	3.15e-61	DOWN
mcr16	ncRNA	12.421	438.363	-5.14127	2.34e-51	9.45e-50	DOWN
Rv3639c	hypothetical protein	4.34436	153.197	-5.1401	5.22e-58	3.67e-56	DOWN
Rv1120c	hypothetical protein	3.89614	135.928	-5.12465	2.82e-55	1.57e-53	DOWN
Rv3428c	transposase	4.44466	153.841	-5.11323	2.34e-62	2.53e-60	DOWN
Rv0745	hypothetical protein	5.71404	196.61	-5.10468	1.52e-58	1.2e-56	DOWN
Rv0600c	two component sensor kinase HK1	5.95072	204.654	-5.10398	1.61e-58	1.24e-56	DOWN
Rv0650	sugar kinase	5.23065	178.901	-5.09603	3.59e-61	3.59e-59	DOWN
Rv2269c	hypothetical protein	4.01398	135.514	-5.07726	2.5e-50	8.95e-49	DOWN
Rv2660c	hypothetical protein	2.84752	96.0761	-5.0764	5.46e-41	1.03e-39	DOWN
Rv3638	transposase	4.03884	135.685	-5.07018	1.13e-57	7.8e-56	DOWN
galK	galactokinase	6.7497	226.218	-5.06675	2.55e-62	2.69e-60	DOWN
Rv0393	hypothetical protein	6.53781	218.135	-5.06027	1.09e-62	1.21e-60	DOWN
argV	tRNA	11.2477	375.265	-5.06021	7.47e-44	1.63e-42	DOWN
Rv2283	hypothetical protein	2.8398	94.4342	-5.05545	1.97e-38	3e-37	DOWN
Rv2804c	hypothetical protein	5.4254	179.835	-5.0508	3.7e-58	2.69e-56	DOWN
Rv2422	hypothetical protein	5.52564	182.809	-5.04805	4.21e-51	1.64e-49	DOWN
Rv0979c	hypothetical protein	9.89021	326.628	-5.04551	2.43e-53	1.2e-51	DOWN
Rv3115	transposase	0.489612	16.093	-5.03866	1.73e-39	2.9e-38	DOWN
Rv0942	hypothetical protein	6.43344	207.98	-5.01471	6.71e-52	2.89e-50	DOWN
Rv3324A	pseudo	3.53612	111.485	-4.97854	1.39e-34	1.68e-33	DOWN
cut1	cutinase	5.74669	179.81	-4.9676	4.2e-55	2.31e-53	DOWN
Rv1149	transposase	1.59126	49.7218	-4.96564	1.17e-38	1.81e-37	DOWN
Rv2813	hypothetical protein	5.04972	157.307	-4.96124	5.24e-57	3.33e-55	DOWN
uspB	sugar ABC transporter permease UspB	4.46707	137.972	-4.9489	4.73e-56	2.72e-54	DOWN
Rv1726	oxidoreductase	5.66237	172.775	-4.93135	4.78e-59	3.83e-57	DOWN
PE_PGRS18	PE-PGRS family protein PE_PGRS18	5.37829	161.821	-4.91111	2.41e-58	1.79e-56	DOWN
Rv1371	membrane protein	3.87096	116.356	-4.90972	2.53e-57	1.66e-55	DOWN
serU	tRNA	14.4858	435.246	-4.90912	6.21e-46	1.52e-44	DOWN
Rv0396	hypothetical protein	4.37289	131.237	-4.90745	4.32e-49	1.37e-47	DOWN
fadE18	acyl-CoA dehydrogenase FadE18	6.52238	195.201	-4.90342	4.99e-58	3.57e-56	DOWN
Rv2891	hypothetical protein	6.46684	193.253	-4.90129	2.36e-56	1.39e-54	DOWN
Rv1358	transcriptional regulator	4.38966	130.748	-4.89654	1.07e-60	9.73e-59	DOWN
Rv0689c	hypothetical protein	8.911	264.753	-4.89292	4.21e-51	1.64e-49	DOWN
Rv0494	HTH-type transcriptional regulator	8.38189	245.315	-4.87122	1.42e-56	8.65e-55	DOWN
vapC23	ribonuclease VapC23	5.86383	171.155	-4.86732	1.99e-50	7.26e-49	DOWN
Rv2774c	hypothetical protein	4.76195	138.216	-4.85923	4.68e-49	1.48e-47	DOWN
Rv2614A	hypothetical protein	9.38003	272.142	-4.85862	8.91e-50	3.05e-48	DOWN
narU	nitrite extrusion protein NarU	6.61192	190.784	-4.85072	1.61e-57	1.07e-55	DOWN
Rv3196	hypothetical protein	6.21648	178.076	-4.84025	1.83e-55	1.03e-53	DOWN
PPE39	PPE family protein PPE39	4.42861	126.688	-4.83828	1.2e-54	6.26e-53	DOWN
PE24	PE family protein PE24	5.42494	154.493	-4.83179	5.83e-55	3.12e-53	DOWN
rrf	5S ribosomal RNA	6.80777	193.781	-4.8311	2.18e-38	3.28e-37	DOWN
Rv3446c	alanine/valine-rich protein	6.94649	197.716	-4.831	9.29e-57	5.81e-55	DOWN
Rv1119c	hypothetical protein	1.14572	32.0401	-4.80555	1.71e-18	7.38e-18	DOWN
leuV	tRNA	9.28947	258.76	-4.79987	3.38e-36	4.44e-35	DOWN
tcrA	two component DNA binding transcriptional regulator TcrA	8.77067	243.654	-4.796	4.73e-55	2.56e-53	DOWN
frdC	fumarate reductase membrane anchor subunit	3.05721	84.9138	-4.79571	2.25e-42	4.58e-41	DOWN
eccC4	ESX-4 secretion system protein EccC4	6.8281	189.436	-4.79408	1.87e-58	1.41e-56	DOWN
Rv3126c	hypothetical protein	7.21367	198.986	-4.78579	1.06e-48	3.18e-47	DOWN
Rv0094c	hypothetical protein	1.28101	35.2378	-4.78177	1.48e-42	3.02e-41	DOWN
Rv1587c	hypothetical protein	0.590766	16.1059	-4.76886	1.9e-33	2.09e-32	DOWN
Rv3178	nitroreductase	6.68324	181.912	-4.76655	1.09e-48	3.26e-47	DOWN
whiB6	transcriptional regulator WhiB6	9.79231	266.281	-4.76516	5.23e-51	2.02e-49	DOWN
Rv0601c	two component sensor kinase HK2	7.66234	207.031	-4.75592	3.78e-51	1.5e-49	DOWN
Rv0797	insertion sequence element IS1547 transposase	1.1335	30.5849	-4.75396	3.29e-42	6.56e-41	DOWN
lysT	tRNA	6.27776	169.095	-4.75144	5.18e-30	4.71e-29	DOWN
lppG	lipoprotein	6.15424	165.45	-4.74867	2.66e-49	8.74e-48	DOWN
Rv0614	hypothetical protein	6.44192	173.09	-4.74789	1.14e-53	5.69e-52	DOWN
Rv2451	proline/serine-rich protein	7.70501	206.86	-4.74672	6.02e-50	2.1e-48	DOWN
Rv0397	hypothetical protein	6.88248	184.605	-4.74537	1.35e-48	4e-47	DOWN
Rv3178a	hypothetical protein	6.94953	183.345	-4.7215	3.03e-46	7.63e-45	DOWN
ASdes	ncRNA	9.10683	240.107	-4.72058	5.17e-45	1.2e-43	DOWN
Rv0371c	hypothetical protein	5.4006	141.762	-4.71421	2.01e-49	6.66e-48	DOWN
vapC18	ribonuclease VapC18	6.27276	164.6	-4.71372	5.49e-48	1.57e-46	DOWN
Rv3108	hypothetical protein	5.62891	147.525	-4.71196	1.7e-47	4.67e-46	DOWN
ctpJ	cation transporter ATPase J	6.50945	169.398	-4.70174	1.46e-54	7.47e-53	DOWN
uspA	sugar ABC transporter permease UspA	6.16815	160.143	-4.69838	9.09e-52	3.83e-50	DOWN
rpmB1	50S ribosomal protein L28	9.045	233.689	-4.69133	2.35e-47	6.36e-46	DOWN
Rv1873	hypothetical protein	5.18791	133.924	-4.69012	1.86e-46	4.75e-45	DOWN
Rv1669	hypothetical protein	5.52335	141.247	-4.67654	3.92e-45	9.12e-44	DOWN
Rv3177	peroxidase	6.52025	166.106	-4.67103	2.69e-51	1.08e-49	DOWN
Rv0378	hypothetical protein	11.7838	297.386	-4.65746	1.35e-46	3.5e-45	DOWN
Rv1138a	hypothetical protein	8.34523	210.104	-4.65401	3e-48	8.78e-47	DOWN
narK3	nitrate/nitrite transporter	6.90671	173.1	-4.64746	1.5e-52	7e-51	DOWN
vapC7	ribonuclease VapC7	7.01895	175.158	-4.64126	2.06e-47	5.61e-46	DOWN
Rv0368c	hypothetical protein	7.7672	193.301	-4.63731	3.18e-52	1.43e-50	DOWN
Rv0195	two component transcriptional regulator	7.29573	180.922	-4.63217	1.76e-49	5.94e-48	DOWN
PE4	PE family protein PE4	6.6687	164.861	-4.6277	3.94e-52	1.74e-50	DOWN
Rv2438A	hypothetical protein	9.37638	231.734	-4.62729	4.97e-46	1.23e-44	DOWN
frdB	fumarate reductase iron-sulfur subunit	5.15873	127.46	-4.62689	2.08e-48	6.12e-47	DOWN
Rv2812	transposase	5.99935	147.841	-4.62309	1.6e-51	6.53e-50	DOWN
Rv0395	hypothetical protein	7.68515	188.993	-4.62012	6.14e-47	1.64e-45	DOWN
glnT	tRNA	6.63022	161.958	-4.61042	4.36e-28	3.51e-27	DOWN
Rv3327	transposase fusion protein	3.51134	85.1137	-4.5993	8.32e-50	2.87e-48	DOWN
PE29	PE family protein PE29	5.15261	124.868	-4.59896	2.22e-41	4.33e-40	DOWN
PE_PGRS28	PE-PGRS family protein PE_PGRS28	6.92258	167.133	-4.59354	6.62e-53	3.16e-51	DOWN
PPE1	PPE family protein PPE1	5.95347	142.774	-4.58386	1.59e-50	6.01e-49	DOWN
Rv0603	exported protein	10.5879	253.192	-4.57974	2.5e-46	6.33e-45	DOWN
fabD2	malonyl CoA-acyl carrier protein transacylase	8.6564	206.893	-4.57898	3.67e-49	1.17e-47	DOWN
Rv0894	transcriptional regulator	5.78343	137.239	-4.56862	1.57e-49	5.34e-48	DOWN
Rv3351c	hypothetical protein	7.27771	172.514	-4.56709	7.62e-49	2.33e-47	DOWN
Rv2100	hypothetical protein	9.22983	217.172	-4.55639	5.86e-52	2.55e-50	DOWN
Rv1975	hypothetical protein	7.05311	165.518	-4.55259	1.3e-47	3.62e-46	DOWN
Rv0306	oxidoreductase	7.98466	184.367	-4.5292	1.28e-47	3.6e-46	DOWN
fadD18	fatty-acid--CoA ligase FadD18	6.74283	155.311	-4.52567	1.06e-46	2.8e-45	DOWN
mycP4	membrane-anchored mycosin	8.93334	200.917	-4.49125	3.13e-49	1.02e-47	DOWN
Rv1482c	hypothetical protein	6.2744	140.487	-4.48482	1.76e-46	4.52e-45	DOWN
Rv1974	membrane protein	5.10209	113.76	-4.47876	2.7e-40	4.85e-39	DOWN
PPE34	PPE family protein PPE34	4.4555	99.0197	-4.47405	3.89e-50	1.37e-48	DOWN
Rv0776c	hypothetical protein	12.3628	273.963	-4.46991	3.78e-48	1.09e-46	DOWN
Rv2310	excisionase	8.02545	177.284	-4.46534	1.45e-42	2.99e-41	DOWN
gluU	tRNA	6.53939	143.8	-4.45876	1.74e-25	1.17e-24	DOWN
Rv1359	transcriptional regulator	5.85784	128.389	-4.45401	5.98e-45	1.38e-43	DOWN
whiB5	transcriptional regulator WhiB5	9.00192	196.276	-4.44651	4.4e-44	9.79e-43	DOWN
Rv3000	transmembrane protein	8.30343	180.973	-4.44593	8.95e-46	2.16e-44	DOWN
PPE47	pseudo	3.88283	84.4807	-4.44344	1.64e-44	3.67e-43	DOWN
Rv2491	hypothetical protein	5.01856	109.044	-4.44149	7.72e-43	1.63e-41	DOWN
PE_PGRS42	PE-PGRS family protein PE_PGRS42	8.08676	175.681	-4.44125	3.45e-49	1.11e-47	DOWN
Rv1047	transposase	1.23934	26.8961	-4.43975	1.22e-37	1.78e-36	DOWN
PE32	PE family protein PE32	5.02834	108.599	-4.43279	3.92e-37	5.46e-36	DOWN
PE6	PE family protein PE6	9.14045	196.918	-4.42918	1.01e-44	2.29e-43	DOWN
fucA	L-fuculose phosphate aldolase FucA	8.51573	183.455	-4.42915	1.99e-45	4.67e-44	DOWN
mazF8	toxin MazF8	6.4851	138.486	-4.41646	1.93e-39	3.21e-38	DOWN
Rv2807	hypothetical protein	6.59646	138.366	-4.39066	1.27e-45	3.05e-44	DOWN
Rv0895	diacyglycerol O-acyltransferase	7.71096	161.684	-4.39012	1.13e-46	2.97e-45	DOWN
Rv0372c	hypothetical protein	7.27429	151.033	-4.37592	4.43e-44	9.8e-43	DOWN
Rv0448c	hypothetical protein	6.65171	138.096	-4.37581	3.51e-43	7.48e-42	DOWN
vapC16	ribonuclease VapC16	6.94772	143.456	-4.36793	7.02e-41	1.31e-39	DOWN
Rv0194	multidrug ABC transporter ATPase/permease	8.5062	174.757	-4.36069	1.19e-47	3.34e-46	DOWN
eccD4	ESX-4 secretion system protein EccD4	8.62268	177.136	-4.36058	4.57e-46	1.14e-44	DOWN
Rv1507A	hypothetical protein	4.35699	88.9336	-4.35133	1.8e-38	2.78e-37	DOWN
frdD	fumarate reductase membrane anchor subunit	7.47637	152.171	-4.34721	3.87e-40	6.85e-39	DOWN
Rv1372	alpha-pyrone synthesis polyketide synthase-like protein	4.97569	100.345	-4.33393	2.12e-43	4.54e-42	DOWN
PE_PGRS19	PE-PGRS family protein PE_PGRS19	7.04152	141.47	-4.32846	3.14e-46	7.85e-45	DOWN
PE_PGRS2	PE-PGRS family protein PE_PGRS2	10.0431	200.199	-4.31715	5.3e-46	1.3e-44	DOWN
Rv3640c	transposase	7.91745	157.815	-4.31706	1.57e-44	3.53e-43	DOWN
Rv1727	hypothetical protein	8.6765	172.271	-4.31143	3.22e-42	6.44e-41	DOWN
Rv3745c	hypothetical protein	10.3992	205.566	-4.30506	1.42e-37	2.06e-36	DOWN
Rv1744c	membrane protein	8.17001	161.396	-4.30413	5e-40	8.79e-39	DOWN
Rv1499	hypothetical protein	5.93428	116.902	-4.30008	7.97e-38	1.16e-36	DOWN
glpD1	glycerol-3-phosphate dehydrogenase	9.63984	189.703	-4.29859	1.43e-45	3.41e-44	DOWN
lppQ	lipoprotein LppQ	9.13832	179.774	-4.29812	9.91e-41	1.8e-39	DOWN
Rv1291c	hypothetical protein	10.2863	201.23	-4.29005	6.1e-40	1.06e-38	DOWN
lppF	lipoprotein LppF	6.72529	131.446	-4.28873	1.59e-43	3.42e-42	DOWN
Rv2917	alanine/arginine-rich protein	9.0247	176.284	-4.28788	1.92e-45	4.54e-44	DOWN
Rv1353c	HTH-type transcriptional regulator	5.68477	110.609	-4.28222	4.14e-41	7.89e-40	DOWN
Rv2490a	hypothetical protein	8.48668	165.089	-4.2819	2.3e-35	2.89e-34	DOWN
lprP	lipoprotein LprP	7.04394	136.705	-4.27854	3.13e-41	6.02e-40	DOWN
Rv1190	hypothetical protein	9.42802	181.927	-4.27026	5.2e-43	1.1e-41	DOWN
Rv2893	oxidoreductase	11.9685	229.956	-4.26404	1.13e-43	2.44e-42	DOWN
PE9	PE family protein PE9	10.0523	192.299	-4.25775	1.98e-40	3.58e-39	DOWN
Rv0150c	hypothetical protein	11.404	217.905	-4.25609	5.96e-39	9.51e-38	DOWN
Rv3113	phosphatase	5.82269	110.972	-4.25237	9.32e-40	1.59e-38	DOWN
Rv3798	insertion sequence element IS1557 transposase	1.84513	34.5791	-4.22811	1.36e-36	1.83e-35	DOWN
PE_PGRS43	PE-PGRS family protein PE_PGRS43	9.03593	169.298	-4.22774	1.29e-44	2.92e-43	DOWN
esxI	ESAT-6 like protein EsxI	6.298	117.688	-4.22393	2.94e-34	3.44e-33	DOWN
PE_PGRS20	PE-PGRS family protein PE_PGRS20	6.73538	125.802	-4.22325	3.15e-42	6.35e-41	DOWN
Rv1973	Mce associated membrane protein	6.04874	112.596	-4.21838	2.04e-37	2.91e-36	DOWN
vapB7	antitoxin VapB7	8.23705	153.257	-4.21768	3.34e-35	4.15e-34	DOWN
Rv0375c	carbon monoxyde dehydrogenase medium subunit	9.62512	178.709	-4.21467	1.01e-41	2e-40	DOWN
Rv3175	amidase	8.53373	157.906	-4.20975	1.41e-42	2.91e-41	DOWN
Rv2730	hypothetical protein	6.52513	119.899	-4.19967	2.38e-37	3.36e-36	DOWN
Rv1706A	hypothetical protein	11.1388	204.316	-4.19714	4.9e-34	5.62e-33	DOWN
moaC1	cyclic pyranopterin monophosphate synthase accessory protein	4.65278	85.2038	-4.19475	1.19e-35	1.52e-34	DOWN
Rv1972	Mce associated membrane protein	7.59159	138.814	-4.19261	5.9e-39	9.46e-38	DOWN
Rv2265	integral membrane protein	8.98863	163.964	-4.18914	7.98e-42	1.58e-40	DOWN
Rv0260c	transcriptional regulator	8.39781	152.167	-4.1795	2.64e-41	5.11e-40	DOWN
Rv1356c	hypothetical protein	4.38799	79.4617	-4.17863	1.58e-37	2.27e-36	DOWN
cmr	HTH-type transcriptional regulator Cmr	8.33945	150.909	-4.17758	6.48e-40	1.12e-38	DOWN
Rv2401	hypothetical protein	10.7626	193.774	-4.17027	1.83e-37	2.62e-36	DOWN
Rv3467	hypothetical protein	2.06162	37.0938	-4.16933	6.7e-34	7.52e-33	DOWN
Rv2224d	hypothetical protein	16.6006	297.955	-4.16579	1.52e-37	2.19e-36	DOWN
mazE8	antitoxin MazE8	6.21164	111.135	-4.16119	8.03e-32	8.02e-31	DOWN
Rv2573	2-dehydropantoate 2-reductase	9.97269	177.474	-4.15348	5.48e-40	9.59e-39	DOWN
Rv0828c	deaminase	8.89295	157.57	-4.14718	2.96e-37	4.14e-36	DOWN
cyp144	cytochrome P450 Cyp144	9.10122	160.589	-4.14117	7.36e-41	1.36e-39	DOWN
idi	isopentenyl-diphosphate delta-isomerase	7.67544	135.361	-4.14041	4.51e-38	6.69e-37	DOWN
Rv3114	hypothetical protein	6.29309	110.85	-4.13869	1.93e-36	2.57e-35	DOWN
leuW	tRNA	19.0951	334.555	-4.13097	1.68e-31	1.65e-30	DOWN
mrr	restriction system protein	10.3665	181.074	-4.12659	4.59e-40	8.1e-39	DOWN
PE_PGRS61	PE-PGRS family-related protein PE_PGRS61	10.4568	182.14	-4.12254	1.05e-38	1.63e-37	DOWN
tam	trans-aconitate methyltransferase	11.5639	201.233	-4.12116	7.64e-40	1.31e-38	DOWN
PE_PGRS36	pseudo	8.44277	146.691	-4.11892	3.22e-40	5.76e-39	DOWN
Rv1203c	hypothetical protein	10.3472	179.096	-4.11342	1.71e-38	2.65e-37	DOWN
Rv0779c	transmembrane protein	11.5923	200.608	-4.11314	5.24e-39	8.43e-38	DOWN
Rv2008c	hypothetical protein	8.16506	140.972	-4.1098	6.06e-40	1.06e-38	DOWN
PE_PGRS23	PE-PGRS family protein PE_PGRS23	10.0054	172.137	-4.10471	4.42e-41	8.4e-40	DOWN
Rv0575c	oxidoreductase	11.8792	204.115	-4.10288	7.96e-41	1.46e-39	DOWN
dipZ	integral membrane C-type cytochrome biogenesis protein DipZ	7.8648	134.567	-4.09677	7.24e-41	1.34e-39	DOWN
Rv2415c	hypothetical protein	11.2776	191.749	-4.08769	2.73e-39	4.48e-38	DOWN
fadE17	acyl-CoA dehydrogenase FadE17	9.1594	155.183	-4.08257	2.03e-39	3.36e-38	DOWN
Rv0648	alpha-mannosidase	13.1802	222.856	-4.07967	3.88e-41	7.44e-40	DOWN
Rv1954c	hypothetical protein	7.02346	118.285	-4.07394	1.7e-35	2.15e-34	DOWN
PPE65	PPE family protein PPE65	9.732	163.806	-4.07311	2.47e-39	4.07e-38	DOWN
Rv0095c	hypothetical protein	11.4756	192.512	-4.06831	1.59e-36	2.13e-35	DOWN
Rv3468c	dTDP-glucose 4,6-dehydratase	10.5676	177.203	-4.06767	3.77e-39	6.13e-38	DOWN
Rv2282c	LysR family HTH-type transcriptional regulator	9.13063	153.035	-4.06701	1.93e-38	2.95e-37	DOWN
PPE46	PPE family protein PPE46	5.92604	99.2994	-4.06664	3.76e-38	5.6e-37	DOWN
mce3D	Mce family protein Mce3D	8.5267	140.593	-4.0434	1.89e-38	2.9e-37	DOWN
Rv0104	hypothetical protein	11.583	190.388	-4.03885	1.39e-39	2.35e-38	DOWN
Rv2309A	hypothetical protein	9.28228	152.56	-4.03875	4.19e-33	4.57e-32	DOWN
Rv0374c	carbon monoxyde dehydrogenase small subunit	6.88215	113.036	-4.03779	2.92e-34	3.43e-33	DOWN
Rv2437	transmembrane protein	12.1844	199.468	-4.03305	4.65e-36	6.06e-35	DOWN
Rv3395A	membrane protein	11.1159	181.744	-4.03121	4.65e-37	6.44e-36	DOWN
Rv1455	hypothetical protein	13.3267	217.759	-4.03033	2.92e-38	4.39e-37	DOWN
Rv2090	5'-3' exonuclease	11.7607	192.066	-4.02955	3.99e-39	6.47e-38	DOWN
serX	tRNA	13.3885	217.187	-4.01988	8.09e-27	5.99e-26	DOWN
Rv2481c	hypothetical protein	8.01519	129.441	-4.01341	2.17e-32	2.25e-31	DOWN
Rv0218	transmembrane protein	12.026	193.737	-4.00987	7.97e-39	1.26e-37	DOWN
Rv1930c	hypothetical protein	7.52889	120.259	-3.99757	3.13e-34	3.62e-33	DOWN
PE_PGRS27	PE-PGRS family protein PE_PGRS27	9.40393	148.866	-3.9846	7.72e-39	1.22e-37	DOWN
lprM	Mce family lipoprotein LprM	9.0255	142.847	-3.98432	5.21e-37	7.19e-36	DOWN
tyrT	tRNA	27.5817	436.259	-3.9834	6.06e-31	5.75e-30	DOWN
Rv2644c	hypothetical protein	14.051	222.165	-3.98289	1.75e-34	2.09e-33	DOWN
udgA	UDP-glucose 6-dehydrogenase UdgA	10.1353	159.612	-3.97712	6.89e-38	1.01e-36	DOWN
malQ	4-alpha-glucanotransferase	11.5448	181.646	-3.97582	2.04e-38	3.08e-37	DOWN
Rv3349c	transposase	12.0228	186.941	-3.95874	1.16e-36	1.57e-35	DOWN
Rv3191c	transposase	8.72651	135.126	-3.95276	5.22e-36	6.77e-35	DOWN
Rv0219	transmembrane protein	10.1214	154.672	-3.93373	3.11e-34	3.61e-33	DOWN
Rv1575	phage protein	6.59367	100.675	-3.93247	4.61e-32	4.69e-31	DOWN
Rv1723	hydrolase	11.8579	180.571	-3.92865	6.82e-37	9.36e-36	DOWN
Rv3832c	hypothetical protein	11.5697	175.747	-3.92507	1.22e-34	1.49e-33	DOWN
Rv1354c	hypothetical protein	7.14023	108.328	-3.92329	1.18e-36	1.59e-35	DOWN
Rv0336	hypothetical protein	2.80363	42.3589	-3.9173	7.5e-33	8.04e-32	DOWN
Rv3861	hypothetical protein	9.28475	140.244	-3.91693	2.53e-31	2.47e-30	DOWN
Rv2961	transposase	10.2819	154.753	-3.91178	1.49e-32	1.56e-31	DOWN
dxs2	1-deoxy-D-xylulose 5-phosphate synthase	8.29702	123.554	-3.8964	4.74e-36	6.16e-35	DOWN
PE_PGRS37	PE-PGRS family protein PE_PGRS37	12.4823	184.676	-3.88703	9.73e-35	1.2e-33	DOWN
Rv0787	hypothetical protein	13.645	201.437	-3.88389	2.87e-35	3.59e-34	DOWN
Rv0259c	hypothetical protein	9.36785	138.238	-3.88329	7.81e-34	8.69e-33	DOWN
Rv2577	hypothetical protein	10.3641	152.565	-3.87975	6.65e-36	8.56e-35	DOWN
Rv1134	hypothetical protein	18.4504	271.413	-3.87876	3.7e-32	3.8e-31	DOWN
Rv0071	maturase	10.6533	156.092	-3.87303	7.62e-34	8.53e-33	DOWN
Rv3174	short-chain dehydrogenase/reductase	11.9479	174.885	-3.87158	4.08e-34	4.69e-33	DOWN
Rv0359	zinc metalloprotease	13.7337	200.478	-3.86765	1.56e-34	1.88e-33	DOWN
Rv1414	hypothetical protein	11.115	161.963	-3.86508	5.46e-32	5.53e-31	DOWN
Rv2943A	transposase	0.107883	1.57202	-3.86507	0.000313333	0.000489171	DOWN
Rv2250c	HTH-type transcriptional regulator	11.524	167.301	-3.85973	3.6e-33	3.93e-32	DOWN
thrU	tRNA	17.7871	257.107	-3.85347	1.08e-24	6.85e-24	DOWN
MTS0858	ncRNA	20.0498	289.121	-3.85002	1.46e-27	1.15e-26	DOWN
Rv2117	hypothetical protein	8.96296	129.228	-3.8498	3.13e-29	2.68e-28	DOWN
thrV	tRNA	11.9344	171.794	-3.84748	2.37e-21	1.22e-20	DOWN
Rv0826	hypothetical protein	11.844	170.046	-3.8437	2.71e-34	3.19e-33	DOWN
arsB2	arsenical-transport integral membrane protein ArsB	14.9285	212.95	-3.83437	5.3e-35	6.58e-34	DOWN
PPE66	PPE family protein PPE66	13.0724	185.763	-3.82886	5.7e-34	6.47e-33	DOWN
plsB1	acyltransferase PlsB	10.2741	145.886	-3.82777	6.95e-35	8.57e-34	DOWN
Rv2670c	hypothetical protein	12.9708	184.151	-3.82755	1.33e-34	1.61e-33	DOWN
Rv0699	hypothetical protein	17.2887	245.429	-3.8274	1.43e-30	1.31e-29	DOWN
vapB18	antitoxin VapB18	9.10264	128.65	-3.82103	2.06e-28	1.7e-27	DOWN
PPE61	PPE family protein PPE61	11.7291	165.152	-3.81563	2.46e-34	2.91e-33	DOWN
PE34	PE family protein PE34	13.6393	191.594	-3.81221	5.64e-31	5.39e-30	DOWN
Rv2044c	hypothetical protein	10.2681	143.656	-3.80638	1.76e-29	1.55e-28	DOWN
Rv0034	hypothetical protein	8.2938	115.871	-3.80434	2.11e-29	1.84e-28	DOWN
PPE38	PPE family protein PPE38	22.5373	314.1	-3.80084	1.6e-34	1.92e-33	DOWN
asnT	tRNA	31.9122	443.873	-3.79797	1.31e-27	1.03e-26	DOWN
Rv3649	helicase	16.0114	222.368	-3.79577	1.38e-34	1.67e-33	DOWN
PPE48	pseudo	1.49302	20.7147	-3.79435	9.98e-14	3.13e-13	DOWN
Rv2086	hypothetical protein	10.2407	141.96	-3.7931	1.23e-31	1.22e-30	DOWN
PE_PGRS50	PE-PGRS family protein PE_PGRS50	12.4033	171.914	-3.7929	1.11e-34	1.36e-33	DOWN
Rv0963c	hypothetical protein	10.1554	140.401	-3.78923	2.81e-32	2.9e-31	DOWN
Rv0161	oxidoreductase	15.0214	207.306	-3.78667	5.04e-34	5.75e-33	DOWN
PE_PGRS9	PE-PGRS family protein PE_PGRS9	15.3604	211.888	-3.78601	2.32e-34	2.75e-33	DOWN
PPE5	PPE family protein PPE5	8.85327	122.065	-3.7853	1.61e-34	1.92e-33	DOWN
lppN	lipoprotein LppN	12.947	178.31	-3.7837	9.95e-32	9.86e-31	DOWN
Rv2489c	alanine-rich protein	11.0114	151.601	-3.7832	4.97e-29	4.24e-28	DOWN
ilvB2	acetolactate synthase large subunit	12.5689	172.825	-3.78139	6.25e-34	7.08e-33	DOWN
Rv1012	hypothetical protein	13.3795	183.775	-3.77984	9.43e-30	8.4e-29	DOWN
Rv2508c	integral membrane protein	15.1276	207.558	-3.77826	7.72e-34	8.62e-33	DOWN
Rv2423	hypothetical protein	13.4048	180.809	-3.75364	5.88e-33	6.34e-32	DOWN
Rv1276c	hypothetical protein	15.3321	205.753	-3.74629	4e-31	3.85e-30	DOWN
mce3F	Mce family protein Mce3F	10.6955	143.453	-3.7455	8.8e-33	9.38e-32	DOWN
Rv3424c	hypothetical protein	9.4686	126.753	-3.74273	2.14e-28	1.75e-27	DOWN
Rv0843	dehydrogenase	11.438	153.028	-3.74189	5.65e-32	5.7e-31	DOWN
moaB1	pterin-4-alpha-carbinolamine dehydratase	4.77375	63.6205	-3.7363	3.98e-25	2.61e-24	DOWN
virS	HTH-type transcriptional regulator VirS	14.0366	186.287	-3.73026	1.78e-32	1.86e-31	DOWN
lipY	triacylglycerol lipase Lip	9.2278	122.432	-3.72985	8.07e-32	8.04e-31	DOWN
PPE49	PPE family protein PPE49	12.8437	170.246	-3.72849	1.72e-32	1.8e-31	DOWN
glyV	tRNA	12.3714	163.526	-3.72445	1.21e-19	5.61e-19	DOWN
moeY	molybdopterin biosynthesis protein MoeY	7.98292	105.478	-3.72388	1.63e-32	1.71e-31	DOWN
Rv0196	HTH-type transcriptional regulator	11.8487	156.05	-3.71921	2.19e-30	2e-29	DOWN
esxF	ESAT-6 like protein EsxF	12.5464	164.822	-3.71556	2.04e-28	1.68e-27	DOWN
rrs	16S ribosomal RNA	1.46598	19.2057	-3.7116	9.35e-26	6.43e-25	DOWN
Rv2997	alanine-rich dehydrogenase	17.1233	223.727	-3.70771	1.9e-32	1.97e-31	DOWN
Rv3662c	hypothetical protein	16.7174	218.271	-3.7067	1.98e-31	1.94e-30	DOWN
Rv1518	hypothetical protein	10.542	137.594	-3.70619	5.4e-31	5.17e-30	DOWN
Rv2369c	hypothetical protein	5.9869	77.9717	-3.70307	3.09e-24	1.87e-23	DOWN
mazE1	antitoxin MazE1	3.5117	45.647	-3.70028	1.09e-16	4.14e-16	DOWN
Rv0193c	hypothetical protein	10.0021	129.842	-3.69837	4.95e-32	5.02e-31	DOWN
Rv3359	oxidoreductase	13.0988	169.928	-3.69742	7.43e-32	7.46e-31	DOWN
dppC	dipeptide ABC transporter permease DppC	11.7764	152.717	-3.69688	1.15e-30	1.07e-29	DOWN
Rv2433c	hypothetical protein	3.60902	46.7652	-3.69576	1.86e-20	9.02e-20	DOWN
Rv2817c	CRISPR-associated endonuclease Cas1	6.7593	87.1766	-3.689	9.27e-30	8.27e-29	DOWN
dppB	dipeptide ABC transporter permease DppB	12.627	162.056	-3.68191	9.46e-31	8.81e-30	DOWN
Rv0370c	oxidoreductase	13.7944	176.105	-3.67429	1.13e-30	1.05e-29	DOWN
Rv1734c	hypothetical protein	15.3232	195.489	-3.6733	2.06e-27	1.59e-26	DOWN
frdA	fumarate reductase flavoprotein subunit	10.463	133.448	-3.6729	1.76e-31	1.73e-30	DOWN
pepE	dipeptidase PepE	15.1507	192.156	-3.66482	3.02e-31	2.94e-30	DOWN
Rv0488	amino-acid transporter	17.8661	225.4	-3.65719	4.09e-30	3.72e-29	DOWN
Rv2424c	transposase	7.8705	99.1095	-3.6545	2.21e-29	1.93e-28	DOWN
Rv1931c	transcriptional regulator	13.7092	172.394	-3.65249	5.36e-30	4.86e-29	DOWN
mce3C	Mce family protein Mce3C	12.0331	151.031	-3.64976	8.64e-31	8.07e-30	DOWN
cobD	cobalamin biosynthesis transmembrane protein CobD	16.7436	210.119	-3.64953	7.59e-31	7.14e-30	DOWN
lprI	lipoprotein LprI	12.9872	162.969	-3.64944	3e-29	2.58e-28	DOWN
recC	exonuclease V subunit gamma RecC	16.5965	208.218	-3.64914	1.5e-31	1.48e-30	DOWN
Rv1526c	glycosyltransferase	13.4604	168.83	-3.64878	6.5e-31	6.15e-30	DOWN
relJ	antitoxin RelJ	12.1074	151.678	-3.64705	1.73e-26	1.25e-25	DOWN
Rv3353c	hypothetical protein	19.534	244.129	-3.64359	5.62e-28	4.51e-27	DOWN
Rv0373c	carbon monoxyde dehydrogenase large subunit	14.1542	176.664	-3.64171	3.26e-31	3.17e-30	DOWN
PE_PGRS46	PE-PGRS family protein PE_PGRS46	14.1517	176.61	-3.64151	3.39e-31	3.29e-30	DOWN
Rv3591c	hydrolase	19.169	239.092	-3.64072	1.34e-30	1.24e-29	DOWN
Rv3840	transcriptional regulator	13.9292	172.665	-3.63179	4.13e-28	3.35e-27	DOWN
Rv1961	hypothetical protein	13.0772	161.734	-3.6285	2.22e-28	1.82e-27	DOWN
murB	UDP-N-acetylenolpyruvoylglucosamine reductase	15.5857	192.629	-3.62753	1.81e-30	1.66e-29	DOWN
Rv2897c	hypothetical protein	13.513	167.01	-3.62751	1.32e-30	1.22e-29	DOWN
mhpE	4-hydroxy-2-oxovalerate aldolase MhpE	12.0878	149.317	-3.62675	1.07e-29	9.49e-29	DOWN
Rv1517	hypothetical protein	10.4336	128.491	-3.62236	9.03e-29	7.62e-28	DOWN
PE3	PE family protein PE3	11.685	143.715	-3.62048	2.84e-30	2.59e-29	DOWN
proT	tRNA	39.4803	483.337	-3.61383	3.03e-25	2.02e-24	DOWN
Rv0358	hypothetical protein	15.2642	186.355	-3.60982	5.95e-29	5.05e-28	DOWN
mpg	3-methyladenine DNA glycosylase	11.482	139.783	-3.60575	3.86e-28	3.14e-27	DOWN
PE_PGRS49	PE-PGRS family protein PE_PGRS49	13.4998	163.783	-3.60077	1.12e-29	9.89e-29	DOWN
Rv1125	hypothetical protein	15.7055	190.413	-3.59979	5.47e-30	4.95e-29	DOWN
ugpB	sn-glycerol-3-phosphate ABC transporter substrate-binding lipoprotein UgpB	11.3026	136.932	-3.59873	1.02e-29	9.1e-29	DOWN
hisE	phosphoribosyl-ATP pyrophosphatase	12.3914	150.065	-3.59817	9.07e-26	6.24e-25	DOWN
Rv2765	alanine-rich hydrolase	15.7573	190.706	-3.59726	5.45e-29	4.65e-28	DOWN
Rv2529	hypothetical protein	14.2252	172.085	-3.5966	6.24e-30	5.63e-29	DOWN
serT	tRNA	14.804	178.485	-3.59175	2.14e-20	1.04e-19	DOWN
PE_PGRS56	PE-PGRS family protein PE_PGRS56	12.1167	145.577	-3.58672	2.11e-29	1.84e-28	DOWN
Rv3787c	S-adenosyl-L-methionine-dependent methyltransferase	16.8292	201.377	-3.58086	2.14e-29	1.87e-28	DOWN
ugpC	sn-glycerol-3-phosphate ABC transporter ATP-binding protein UgpC	15.0221	179.353	-3.57764	2.28e-29	1.98e-28	DOWN
PE_PGRS1	PE-PGRS family protein PE_PGRS1	16.4568	196.116	-3.57495	1.25e-29	1.1e-28	DOWN
wag22	PE-PGRS family protein Wag22	14.7821	175.839	-3.57233	7.92e-30	7.08e-29	DOWN
Rv2654c	antitoxin	10.9447	130.073	-3.57102	5.01e-24	3e-23	DOWN
Rv2267c	hypothetical protein	9.29389	110.305	-3.56907	2.51e-28	2.05e-27	DOWN
Rv0401	transmembrane protein	19.1977	227.314	-3.56568	2.27e-27	1.75e-26	DOWN
Rv0122	hypothetical protein	14.5929	172.197	-3.56072	1.58e-26	1.15e-25	DOWN
AS1890	ncRNA	13.2381	155.914	-3.55798	1.43e-24	8.98e-24	DOWN
cyp128	cytochrome P450 Cyp128	9.63843	113.311	-3.55534	9.06e-29	7.62e-28	DOWN
Rv1146	transmembrane transport protein	14.0273	164.336	-3.55034	5.71e-29	4.85e-28	DOWN
Rv1888A	pseudo	14.7943	172.848	-3.54639	8.23e-27	6.08e-26	DOWN
uspC	sugar ABC transporter substrate-binding lipoprotein UspC	12.4269	144.81	-3.54262	1.18e-28	9.87e-28	DOWN
Rv1739c	sulfate ABC transporter permease	14.0121	162.981	-3.53996	7.04e-29	5.96e-28	DOWN
serS	serine--tRNA ligase	16.5945	192.743	-3.5379	9.4e-29	7.89e-28	DOWN
cobU	bifunctional cobinamide kinase/cobinamide phosphate guanylyltransferase	17.0218	197.252	-3.53458	3.01e-27	2.31e-26	DOWN
Rv2311	hypothetical protein	13.6757	158.274	-3.53274	9.28e-27	6.85e-26	DOWN
Rv3201c	ATP-dependent DNA helicase	17.7204	204.976	-3.53197	4.15e-29	3.55e-28	DOWN
Rv3023c	transposase	2.49398	28.7	-3.52453	7.62e-24	4.54e-23	DOWN
sigI	ECF RNA polymerase sigma factor SigI	15.8797	182.598	-3.52342	4.32e-28	3.49e-27	DOWN
Rv1403c	methyltransferase	18.9561	217.229	-3.51848	4.12e-28	3.34e-27	DOWN
pdxH	pyridoxine/pyridoxamine 5'-phosphate oxidase	15.8418	181.486	-3.51805	2.85e-27	2.2e-26	DOWN
Rv1776c	transcriptional regulator	15.3168	175.396	-3.51742	7.89e-27	5.86e-26	DOWN
mbtJ	acetyl hydrolase	14.6167	167.287	-3.51663	6.39e-28	5.1e-27	DOWN
metU	tRNA	32.7711	374.638	-3.515	1.22e-22	6.83e-22	DOWN
Rv0318c	integral membrane protein	16.8372	192.432	-3.51462	7.12e-28	5.66e-27	DOWN
Rv3903c	alanine/proline-rich protein	12.978	148.265	-3.51404	1.57e-28	1.3e-27	DOWN
Rv1879	hypothetical protein	12.3773	141.335	-3.51335	6.68e-28	5.32e-27	DOWN
Rv3352c	oxidoreductase	17.4011	198.075	-3.5088	5.12e-26	3.59e-25	DOWN
serA2	D-3-phosphoglycerate dehydrogenase SerA	16.9149	192.355	-3.5074	6.1e-28	4.88e-27	DOWN
Rv2039c	sugar ABC transporter permease	9.64943	109.521	-3.50462	1.76e-26	1.27e-25	DOWN
oxyR'	pseudo	12.6315	143.207	-3.50301	6.43e-26	4.49e-25	DOWN
Rv1432	dehydrogenase	15.3351	173.346	-3.49875	5.56e-28	4.47e-27	DOWN
Rv3346c	transmembrane protein	24.7199	279.126	-3.49717	8.44e-26	5.84e-25	DOWN
Rv1228a	hypothetical protein	17.5586	197.562	-3.49205	3.46e-23	1.98e-22	DOWN
Rv1374c	hypothetical protein	11.5652	130.001	-3.49067	3.94e-25	2.59e-24	DOWN
C8	ncRNA	13.7246	153.746	-3.48571	1.83e-20	8.9e-20	DOWN
Rv0944	formamidopyrimidine-DNA glycosylase	15.7324	175.898	-3.48293	7.1e-26	4.93e-25	DOWN
Rv0090	membrane protein	17.6338	196.683	-3.47946	3.53e-27	2.68e-26	DOWN
Rv2308a	hypothetical protein	12.73	141.667	-3.47619	3.5e-24	2.11e-23	DOWN
PPE11	PPE family protein PPE11	15.1583	168.324	-3.47306	1.64e-27	1.28e-26	DOWN
Rv0842	integral membrane protein	14.2068	156.993	-3.46604	3.44e-27	2.62e-26	DOWN
mbtA	bifunctional salicyl-AMP ligase/salicyl-S-ArCP synthetase	16.6547	183.932	-3.46517	1.85e-27	1.44e-26	DOWN
Rv1804c	hypothetical protein	12.3796	136.453	-3.46237	8.63e-24	5.1e-23	DOWN
lppA	lipoprotein LppA	8.39023	92.4413	-3.46176	9.81e-25	6.24e-24	DOWN
Rv2308	hypothetical protein	11.3984	125.204	-3.45738	1.34e-25	9.06e-25	DOWN
fgd2	F420-dependent glucose-6-phosphate dehydrogenase	17.1026	187.808	-3.45697	5.17e-27	3.89e-26	DOWN
Rv0540	hypothetical protein	20.1318	220.367	-3.45236	2.72e-26	1.94e-25	DOWN
Rv3830c	TetR family transcriptional regulator	15.5185	169.636	-3.45039	9.07e-26	6.24e-25	DOWN
PPE69	PPE family protein PPE69	16.724	182.692	-3.44942	6.35e-27	4.75e-26	DOWN
Rv2306A	pseudo	18.2281	198.759	-3.44678	1.3e-26	9.46e-26	DOWN
PE2	PE family protein PE2	14.1821	154.623	-3.44661	6.07e-27	4.55e-26	DOWN
pncB2	nicotinic acid phosphoribosyltransferase PncB2	15.062	163.926	-3.44406	7.57e-27	5.62e-26	DOWN
Rv2616	hypothetical protein	23.1732	251.636	-3.44081	6.88e-26	4.78e-25	DOWN
PE_PGRS32	PE-PGRS family protein PE_PGRS32	13.4262	145.749	-3.44036	6.61e-27	4.93e-26	DOWN
Rv1145	transmembrane transport protein	14.1747	153.406	-3.43596	5.9e-26	4.13e-25	DOWN
Rv3394c	hypothetical protein	21.9279	236.964	-3.43383	6.31e-27	4.73e-26	DOWN
Rv0622	membrane protein	15.2277	164.47	-3.43306	2.6e-26	1.86e-25	DOWN
Rv2998	hypothetical protein	19.5497	209.75	-3.42346	4.05e-25	2.65e-24	DOWN
Rv2253	hypothetical protein	13.7151	146.951	-3.4215	1.56e-24	9.78e-24	DOWN
Rv0737	transcriptional regulator	20.1686	215.667	-3.41862	3.34e-25	2.21e-24	DOWN
Rv0376c	hypothetical protein	20.4482	218.226	-3.41578	2.35e-26	1.68e-25	DOWN
Rv2407	ribonuclease Z	17.7477	189.342	-3.4153	5.71e-26	4e-25	DOWN
Rv2578c	hypothetical protein	17.7324	189.081	-3.41454	3.78e-26	2.67e-25	DOWN
Rv0887c	hypothetical protein	17.0565	181.473	-3.41136	1.25e-24	7.91e-24	DOWN
kgtP	-	13.6635	145.268	-3.41031	4.45e-26	3.13e-25	DOWN
Rv1075c	hypothetical protein	15.5589	165.34	-3.40963	7.27e-26	5.04e-25	DOWN
Rv2025c	cation efflux system protein	23.6633	251.328	-3.40885	3.18e-26	2.25e-25	DOWN
oxyS	oxidative stress response regulatory protein OxyS	16.6904	177.171	-3.40805	6.7e-26	4.67e-25	DOWN
mce3B	Mce family protein Mce3B	13.1011	138.692	-3.40412	1.14e-25	7.82e-25	DOWN
Rv2191	hypothetical protein	16.7599	177.377	-3.40374	2.7e-26	1.93e-25	DOWN
Rv1313c	insertion sequence element IS1557 transposase	2.5603	27.076	-3.40263	4.48e-22	2.41e-21	DOWN
recB	exonuclease V subunit beta RecB	21.3969	225.868	-3.4	1.8e-26	1.3e-25	DOWN
moaA1	cyclic pyranopterin monophosphate synthase 1	7.35512	77.4539	-3.39652	2.32e-24	1.43e-23	DOWN
Rv1050	oxidoreductase	16.1654	169.638	-3.39147	1.67e-25	1.12e-24	DOWN
Rv2811	hypothetical protein	18.9382	198.289	-3.38823	7.43e-25	4.78e-24	DOWN
ugpE	sn-glycerol-3-phosphate ABC transporter permease UgpE	11.5308	120.578	-3.38641	1.59e-24	9.97e-24	DOWN
Rv0278c	PE-PGRS family protein PE_PGRS3	17.2945	180.778	-3.38584	4.23e-26	2.98e-25	DOWN
Rv0213c	methyltransferase	13.0642	136.408	-3.38423	1.67e-25	1.12e-24	DOWN
embR	transcriptional regulator EmbR	14.0226	146.285	-3.38296	1.94e-25	1.3e-24	DOWN
lprL	Mce family lipoprotein LprL	13.5987	141.852	-3.38285	1.93e-25	1.29e-24	DOWN
PE16	PE family protein PE16	15.0161	156.216	-3.37896	1.22e-25	8.33e-25	DOWN
PPE16	PPE family protein PPE16	16.0616	166.589	-3.37461	1.12e-25	7.67e-25	DOWN
PPE30	PPE family protein PPE30	17.929	185.623	-3.37201	1.57e-25	1.06e-24	DOWN
Rv1088a	hypothetical protein	18.4689	191.163	-3.37163	1.56e-21	8.18e-21	DOWN
PPE7	PPE family protein PPE7	16.1366	166.614	-3.3681	1.54e-23	8.96e-23	DOWN
Rv1514c	glycosyltransferase	14.8355	152.763	-3.36417	2.11e-24	1.31e-23	DOWN
Rv1116	hypothetical protein	17.5551	180.464	-3.36175	3.65e-21	1.86e-20	DOWN
pimB	alpha-(1-6)-phosphatidylinositol monomannoside mannosyltransferase	19.0455	195.566	-3.36013	3.21e-25	2.13e-24	DOWN
vapC8	ribonuclease VapC8	8.05482	82.6748	-3.35952	2.03e-20	9.84e-20	DOWN
Rv2227	hypothetical protein	17.4358	178.397	-3.35497	2.57e-24	1.57e-23	DOWN
Rv0311	hypothetical protein	17.2787	176.571	-3.35318	4.65e-25	3.03e-24	DOWN
lppB	lipoprotein LppB	9.5619	97.4788	-3.34972	5.6e-23	3.17e-22	DOWN
bioF2	8-amino-7-oxononanoate synthase	13.2659	135.124	-3.34849	3.53e-25	2.32e-24	DOWN
ephE	epoxide hydrolase EphE	18.3964	187.295	-3.34782	7.76e-25	4.98e-24	DOWN
Rv0893c	S-adenosylmethionine-dependent methyltransferase	13.6477	138.889	-3.34721	2.77e-24	1.69e-23	DOWN
Rv1188	proline dehydrogenase	18.4585	187.846	-3.3472	7.84e-25	5.02e-24	DOWN
moaD1	molybdenum cofactor biosynthesis protein MoaD	10.5326	106.801	-3.34199	5.24e-20	2.48e-19	DOWN
Rv3386	transposase	16.9282	171.539	-3.34103	5.27e-24	3.15e-23	DOWN
Rv3415c	hypothetical protein	17.9881	182.166	-3.34014	1.61e-24	1.01e-23	DOWN
PE33	PE family protein PE33	26.398	266.883	-3.33771	3.8e-23	2.16e-22	DOWN
moaC3	cyclic pyranopterin monophosphate synthase accessory protein	9.90509	100.137	-3.33767	2.44e-22	1.34e-21	DOWN
ribA1	riboflavin biosynthesis protein RibA	17.7825	179.422	-3.33483	1.29e-24	8.1e-24	DOWN
PE_PGRS52	PE-PGRS family protein PE_PGRS52	16.1908	163.104	-3.33255	6.22e-25	4.03e-24	DOWN
Rv2307A	glycine-rich protein	13.9234	140.176	-3.33165	6.77e-20	3.18e-19	DOWN
Rv3085	oxidoreductase SadH	20.4048	205.373	-3.33126	1.83e-24	1.14e-23	DOWN
Rv3453	pseudo	15.2579	153.284	-3.32858	1.07e-24	6.76e-24	DOWN
Rv2401A	membrane protein	28.5489	286.799	-3.32853	2.07e-22	1.14e-21	DOWN
Rv0163	hypothetical protein	17.8388	179.117	-3.32781	4.09e-23	2.32e-22	DOWN
Rv0197	oxidoreductase	17.1513	172.191	-3.32762	7.09e-25	4.57e-24	DOWN
Rv2073c	oxidoreductase	19.8843	199.56	-3.32712	2.86e-24	1.74e-23	DOWN
Rv1588c	hypothetical protein	4.30993	43.2546	-3.32712	4.08e-20	1.95e-19	DOWN
Rv3253c	cationic amino acid transport integral membrane protein	18.1967	182.028	-3.32241	1.32e-24	8.27e-24	DOWN
Rv2886c	resolvase	16.2996	162.679	-3.31912	4.36e-24	2.62e-23	DOWN
Rv0235c	transmembrane protein	16.2222	161.528	-3.31574	2.13e-24	1.31e-23	DOWN
Rv2655c	prophage protein	13.773	137.103	-3.31534	2.85e-24	1.74e-23	DOWN
Rv2303c	antibiotic-resistance protein	15.0032	149.141	-3.31333	6.2e-24	3.7e-23	DOWN
lpqX	lipoprotein LpqX	19.3003	190.709	-3.30467	3.57e-23	2.04e-22	DOWN
Rv0492c	GMC-type oxidoreductase	23.5101	231.334	-3.29863	2.34e-24	1.43e-23	DOWN
mtn	bifunctional 5'-methylthioadenosine nucleosidase /S-adenosylhomocysteine nucleosidase	22.2029	218.168	-3.29662	8.4e-24	4.99e-23	DOWN
Rv2492	hypothetical protein	6.06071	59.4245	-3.2935	4.34e-21	2.19e-20	DOWN
Rv2722	hypothetical protein	13.6503	132.976	-3.28416	4.48e-20	2.13e-19	DOWN
dinX	DNA polymerase IV	18.4777	179.663	-3.28143	8.62e-24	5.1e-23	DOWN
ufaA1	cyclopropane-fatty-acyl-phospholipid synthase UfaA	15.0946	146.628	-3.28005	1.39e-23	8.1e-23	DOWN
eccB4	ESX-4 secretion system protein EccB4	22.2032	215.391	-3.27812	7.91e-24	4.71e-23	DOWN
accD3	acetyl-CoAcarboxylase carboxyl transferase subunit beta	19.4158	188.284	-3.2776	8.86e-24	5.23e-23	DOWN
Rv1150	pseudo	6.81471	65.895	-3.27345	3.59e-20	1.72e-19	DOWN
Rv1958c	hypothetical protein	12.7921	123.636	-3.27278	4.79e-22	2.58e-21	DOWN
rslA	anti-sigma-L factor RslA	21.6309	208.473	-3.2687	3.11e-23	1.78e-22	DOWN
Rv2787	alanine-rich protein	14.83	142.85	-3.26791	1.53e-23	8.89e-23	DOWN
Rv2669	GCN5-like N-acetyltransferase	18.6085	178.675	-3.26331	4.54e-22	2.45e-21	DOWN
yjcE	Na(+)/H(+) transporter	14.6524	140.558	-3.26196	2.23e-23	1.29e-22	DOWN
kdpF	membrane protein KdpF	25.6654	245.877	-3.26004	2.49e-18	1.06e-17	DOWN
Rv3081	hypothetical protein	20.3434	194.193	-3.25486	2.83e-23	1.63e-22	DOWN
amiB2	amidase AmiB2	18.2152	173.568	-3.25229	3.15e-23	1.8e-22	DOWN
Rv2636	O-phosphotransferase	14.5888	137.779	-3.23942	7.49e-22	3.99e-21	DOWN
clpC2	ATP-dependent protease ATP-binding subunit ClpC	18.139	171.065	-3.23738	1.71e-22	9.48e-22	DOWN
Rv2170	GCN5-like N-acetyltransferase	17.6806	165.822	-3.2294	8.11e-22	4.32e-21	DOWN
Rv1439c	hypothetical protein	20.3949	191.196	-3.22877	2e-21	1.04e-20	DOWN
Rv3368c	oxidoreductase	28.2133	264.361	-3.22806	1.47e-22	8.18e-22	DOWN
Rv0387c	pseudo	23.9477	224.155	-3.22653	7.41e-23	4.18e-22	DOWN
Rv2292c	hypothetical protein	15.7003	146.935	-3.22631	3.2e-19	1.44e-18	DOWN
cobM	precorrin-4 C(11)-methyltransferase	20.4084	190.715	-3.22418	2.37e-22	1.3e-21	DOWN
Rv1268c	hypothetical protein	16.3632	152.855	-3.22363	8.6e-22	4.56e-21	DOWN
PE_PGRS6	PE-PGRS family protein PE_PGRS6	26.4121	245.679	-3.21751	7.85e-23	4.42e-22	DOWN
Rv0881	tRNA/rRNA methyltransferase	15.6592	145.613	-3.21706	4.21e-22	2.28e-21	DOWN
esxT	ESAT-6 like protein EsxT	18.5908	172.723	-3.2158	2.48e-20	1.2e-19	DOWN
Rv3013	hypothetical protein	22.263	206.44	-3.21301	4.26e-22	2.3e-21	DOWN
Rv1318c	adenylate cyclase	16.8637	156.032	-3.20984	1.79e-22	9.9e-22	DOWN
Rv2261c	pseudo	23.0758	213.358	-3.20882	1.46e-22	8.1e-22	DOWN
Rv3218	hypothetical protein	18.8578	173.87	-3.20477	3.99e-22	2.16e-21	DOWN
fadD34	fatty-acid--CoA ligase FadD34	17.4783	161.085	-3.20418	2.1e-22	1.16e-21	DOWN
PPE56	PPE family protein PPE56	17.8587	164.466	-3.20309	8.57e-23	4.81e-22	DOWN
Rv1147	hypothetical protein	20.5323	189.07	-3.20296	1.3e-21	6.83e-21	DOWN
acpA	acyl carrier protein AcpA	5.56937	51.2604	-3.20226	2.65e-15	9.36e-15	DOWN
xylB	D-xylulose kinase XylB	22.1287	203.429	-3.20054	2.43e-22	1.33e-21	DOWN
PPE21	PPE family protein PPE21	15.561	142.891	-3.19891	2.45e-22	1.34e-21	DOWN
Rv1429	hypothetical protein	18.4329	169.25	-3.1988	3.51e-22	1.9e-21	DOWN
Rv0535	S-methyl-5'-thioadenosine phosphorylase	24.2591	222.372	-3.19638	5.18e-22	2.78e-21	DOWN
Rv0210	hypothetical protein	22.0387	201.966	-3.196	2.69e-22	1.47e-21	DOWN
Rv0121c	hypothetical protein	24.626	225.386	-3.19415	3.78e-21	1.92e-20	DOWN
Rv1366	hypothetical protein	14.4026	131.336	-3.18887	3.29e-21	1.68e-20	DOWN
fadD4	fatty-acid--CoA ligase FadD4	17.4032	158.32	-3.18542	4.95e-22	2.66e-21	DOWN
Rv3090	alanine/valine-rich protein	16.2351	147.155	-3.18015	1.76e-21	9.21e-21	DOWN
Rv0246	integral membrane protein	15.5557	140.772	-3.17784	1.04e-21	5.51e-21	DOWN
mce2D	Mce family protein Mce2D	14.6433	132.372	-3.17628	9.74e-22	5.15e-21	DOWN
cobL	precorrin-6Y C(5,15)-methyltransferase	19.8764	179.307	-3.1733	1.04e-21	5.51e-21	DOWN
amiA2	amidase	20.3418	183.01	-3.1694	9.24e-22	4.9e-21	DOWN
stp	multidrug resistance protein	16.3739	147.224	-3.16855	1.09e-21	5.74e-21	DOWN
Rv2077A	hypothetical protein	16.9945	152.191	-3.16274	3.41e-19	1.53e-18	DOWN
Rv3026c	hypothetical protein	18.0933	161.97	-3.1622	2.86e-21	1.47e-20	DOWN
Rv3129	pseudo	17.6262	157.718	-3.16156	4.14e-20	1.97e-19	DOWN
argW	tRNA	30.1908	270.04	-3.16099	1.79e-16	6.72e-16	DOWN
Rv1112	GTP-binding protein	19.3439	172.848	-3.15955	2.19e-21	1.13e-20	DOWN
Rv2568c	hypothetical protein	18.4995	165.255	-3.15914	2.57e-21	1.32e-20	DOWN
Rv2541	alanine-rich protein	32.6206	291.077	-3.15754	8.52e-21	4.23e-20	DOWN
B55	ncRNA	46.0159	410.523	-3.15726	2.43e-17	9.69e-17	DOWN
moaR1	transcriptional regulator MoaR	15.6272	139.384	-3.15693	5.29e-21	2.66e-20	DOWN
pks17	polyketide synthase	15.4633	137.873	-3.15642	2.12e-21	1.1e-20	DOWN
Rv1913	hypothetical protein	16.9395	150.929	-3.15541	1.04e-20	5.13e-20	DOWN
mntH	divalent metal cationtransporter MntH	18.0713	160.653	-3.15218	2.55e-21	1.31e-20	DOWN
Rv3488	hypothetical protein	19.4486	172.536	-3.14916	1.97e-19	9.01e-19	DOWN
Rv2656c	prophage protein	13.7989	122.355	-3.14845	4.25e-19	1.91e-18	DOWN
lpqJ	lipoprotein LpqJ	20.0821	177.876	-3.14689	2.22e-20	1.07e-19	DOWN
cyp135A1	cytochrome P450 Cyp135A1	15.3326	135.506	-3.14368	4.29e-21	2.17e-20	DOWN
Rv2570	hypothetical protein	25.0683	221.363	-3.14247	4.08e-20	1.95e-19	DOWN
Rv0585c	integral membrane protein	18.8551	166.451	-3.14206	2.03e-21	1.05e-20	DOWN
treZ	malto-oligosyltrehalose trehalohydrolase	17.3093	152.553	-3.13969	3.17e-21	1.62e-20	DOWN
Rv1761c	hypothetical protein	17.1557	151.176	-3.13948	2.33e-19	1.06e-18	DOWN
Rv1490	membrane protein	14.3797	126.126	-3.13277	7.84e-21	3.9e-20	DOWN
Rv3472	hypothetical protein	24.5184	215.031	-3.13261	2.99e-20	1.44e-19	DOWN
Rv3481c	integral membrane protein	25.8198	226.444	-3.13261	8.63e-21	4.28e-20	DOWN
Rv1748	hypothetical protein	21.5993	189.331	-3.13186	1.1e-20	5.42e-20	DOWN
lrpA	transcriptional regulator LrpA	21.7085	190.242	-3.13151	6.21e-20	2.93e-19	DOWN
Rv2488c	LuxR family transcriptional regulator	21.6734	189.245	-3.12625	2.99e-21	1.53e-20	DOWN
Rv2896c	hypothetical protein	26.6188	232.064	-3.12401	5.91e-21	2.96e-20	DOWN
PPE54	PPE family protein PPE54	18.2502	158.768	-3.12093	3.06e-21	1.56e-20	DOWN
Rv2180c	integral membrane protein	19.8691	172.336	-3.11662	1.7e-20	8.29e-20	DOWN
thiS	sulfur carrier protein ThiS	6.64174	57.555	-3.11531	9.58e-14	3.01e-13	DOWN
PE1	PE family protein PE1	17.0418	147.217	-3.1108	1.06e-20	5.22e-20	DOWN
Rv3727	oxidoreductase	16.4667	141.8	-3.10623	1.3e-20	6.35e-20	DOWN
Rv1645c	hypothetical protein	17.0336	146.595	-3.10538	2.62e-20	1.26e-19	DOWN
Rv2038c	sugar ABC transporter ATP-binding protein	12.1077	104.194	-3.10527	7.74e-20	3.62e-19	DOWN
Rv0224c	methyltransferase	22.6145	194.556	-3.10486	2.85e-20	1.37e-19	DOWN
alaU	tRNA	24.8497	212.754	-3.09789	8.45e-15	2.91e-14	DOWN
pks8	polyketide synthase	18.3604	156.85	-3.09472	1.04e-20	5.14e-20	DOWN
leuT	tRNA	68.328	583.611	-3.09446	2.55e-18	1.09e-17	DOWN
cobK	precorrin-6A reductase	20.7577	176.754	-3.09003	6.57e-20	3.09e-19	DOWN
upp	uracil phosphoribosyltransferase	23.3485	198.711	-3.08927	7.42e-20	3.47e-19	DOWN
Rv0492A	hypothetical protein	16.3176	138.662	-3.08708	4.49e-18	1.88e-17	DOWN
tatD	deoxyribonuclease TatD	25.3159	215.054	-3.08658	4.74e-20	2.25e-19	DOWN
mazF1	toxin MazF1	16.4542	139.301	-3.08168	1.18e-17	4.83e-17	DOWN
Rv0320	hypothetical protein	17.367	146.962	-3.08103	2.8e-19	1.27e-18	DOWN
hisG	ATP phosphoribosyltransferase	18.2687	154.521	-3.08036	9.32e-20	4.34e-19	DOWN
Rv1866	hypothetical protein	22.012	185.864	-3.07789	2.7e-20	1.3e-19	DOWN
Rv3202c	ATP-dependent DNA helicase	26.105	219.933	-3.07467	2.45e-20	1.18e-19	DOWN
PPE14	PPE family protein PPE14	18.1343	152.684	-3.07376	6.62e-20	3.11e-19	DOWN
Rv3143	response regulator	26.8375	225.703	-3.0721	4.95e-19	2.21e-18	DOWN
Rv2300c	metallo-hydrolase	16.9461	142.497	-3.07191	1.28e-19	5.93e-19	DOWN
plcA	membrane-associated phospholipase A	16.8741	141.891	-3.07191	6.18e-20	2.92e-19	DOWN
galE3	UDP-glucose 4-epimerase GalE	24.7813	208.239	-3.07092	6.48e-20	3.05e-19	DOWN
argT	tRNA	37.4052	314.28	-3.07074	6.56e-16	2.39e-15	DOWN
nirD	nitrite reductase small subunit NirD	20.3252	170.546	-3.06881	2.17e-18	9.29e-18	DOWN
thyX	thymidylate synthase ThyX	23.127	193.491	-3.06461	1.45e-19	6.69e-19	DOWN
Rv3387	transposase	18.0811	151.21	-3.06399	4.64e-19	2.08e-18	DOWN
Rv2254c	integral membrane protein	19.1787	160.312	-3.0633	1.38e-18	5.98e-18	DOWN
Rv3333c	proline-rich protein	23.1578	193.539	-3.06305	1.29e-19	5.94e-19	DOWN
Rv0919	GCN5-like N-acetyltransferase	15.8553	132.331	-3.06111	2.03e-18	8.71e-18	DOWN
Rv3829c	dehydrogenase	15.3732	128.249	-3.06045	1.04e-19	4.83e-19	DOWN
Rv1250	MFS drug transporter	21.5971	180.03	-3.05933	7.2e-20	3.37e-19	DOWN
Rv1138c	oxidoreductase	20.2591	168.682	-3.05767	1.48e-19	6.82e-19	DOWN
Rv3181c	antitoxin VapB45	17.3246	143.84	-3.05357	3e-18	1.28e-17	DOWN
Rv0110	integral membrane protein	26.3766	218.75	-3.05195	1.98e-19	9.06e-19	DOWN
PE_PGRS13	PE-PGRS family protein PE_PGRS13	26.2917	217.693	-3.04962	7.95e-20	3.71e-19	DOWN
PPE67	PPE family protein PPE67	25.6232	212.088	-3.04914	1.11e-17	4.53e-17	DOWN
PE_PGRS16	PE-PGRS family protein PE_PGRS16	22.7322	188.005	-3.04797	8.24e-20	3.84e-19	DOWN
Rv0078	transcriptional regulator	24.3887	201.232	-3.04458	4.37e-19	1.96e-18	DOWN
Rv1702c	hypothetical protein	17.3464	143.041	-3.04372	2.16e-19	9.86e-19	DOWN
Rv0817c	exported protein	18.3199	150.991	-3.04298	4.59e-19	2.05e-18	DOWN
Rv0205	transmembrane protein	29.2825	241.287	-3.04264	1.62e-19	7.41e-19	DOWN
Rv1128c	hypothetical protein	17.1095	140.614	-3.03888	2.7e-19	1.22e-18	DOWN
hisT	tRNA	36.6205	300.42	-3.03626	2.36e-15	8.36e-15	DOWN
Rv2689c	hypothetical protein	21.9483	179.889	-3.03492	2.68e-19	1.21e-18	DOWN
ctpD	cobalt/nickel-exporting P-type ATPase	20.0527	164.032	-3.03211	2.09e-19	9.52e-19	DOWN
Rv0258c	hypothetical protein	20.1419	164.694	-3.03152	3.83e-18	1.61e-17	DOWN
Rv3179	hypothetical protein	17.8664	145.769	-3.02836	4.15e-19	1.86e-18	DOWN
esxR	ESAT-6 like protein EsxR	14.9611	121.954	-3.02706	1.32e-16	5.02e-16	DOWN
PPE64	PPE family protein PPE64	22.2487	181.181	-3.02564	2.86e-19	1.29e-18	DOWN
ugpA	sn-glycerol-3-phosphate ABC transporter permease UgpA	17.6084	143.338	-3.02508	8.15e-19	3.59e-18	DOWN
fcoT	fatty acyl CoA thioesterase FcoT	9.33994	75.9763	-3.02406	6.06e-17	2.36e-16	DOWN
Rv2661c	hypothetical protein	16.6469	135.36	-3.02347	1.97e-17	7.87e-17	DOWN
nanT	sialic acid-transport integral membrane protein NanT	18.2674	148.341	-3.02157	5.41e-19	2.41e-18	DOWN
Rv3073c	hypothetical protein	20.9671	170.12	-3.02036	1.31e-17	5.31e-17	DOWN
Rv0784	hypothetical protein	22.4026	181.74	-3.02014	1.07e-18	4.67e-18	DOWN
vapB16	antitoxin VapB16	27.0782	219.365	-3.01813	1.02e-16	3.91e-16	DOWN
idsA1	multifunctional dimethylallyltransferase/geranyltranstransferase/farnesyltranstransferase	19.3249	156.196	-3.01483	8.13e-19	3.59e-18	DOWN
kdpC	potassium-transporting ATPase subunit C	20.4015	164.417	-3.01061	4.36e-18	1.82e-17	DOWN
fadD10	fatty-acid--CoA ligase FadD10	16.6831	134.407	-3.01015	7.12e-19	3.16e-18	DOWN
aspB	aspartate aminotransferase AspB	23.8238	191.326	-3.00556	8.31e-19	3.65e-18	DOWN
Rv3032A	hypothetical protein	23.8933	191.009	-2.99896	1.28e-17	5.2e-17	DOWN
Rv0226c	transmembrane protein	28.4274	227.055	-2.99769	7.16e-19	3.18e-18	DOWN
Rv0406c	beta lactamase-like protein	22.1026	176.508	-2.99744	1.99e-18	8.58e-18	DOWN
Rv3072c	hypothetical protein	24.769	197.637	-2.99625	5.7e-18	2.37e-17	DOWN
PPE6	PPE family protein PPE6	17.5896	140.346	-2.9962	7.45e-19	3.3e-18	DOWN
Rv2972c	hypothetical protein	20.1647	160.732	-2.99475	3.3e-18	1.39e-17	DOWN
dapC	N-succinyldiaminopimelate aminotransferase DapC	23.269	185.305	-2.99342	1.35e-18	5.84e-18	DOWN
PPE63	PPE family protein PPE63	22.8212	181.508	-2.99159	1.23e-18	5.35e-18	DOWN
Rv2816c	CRISPR-associated endoribonuclease Cas2	10.6083	84.2423	-2.98935	1.41e-15	5.08e-15	DOWN
Rv1865c	short-chain type dehydrogenase	20.6253	163.756	-2.98906	2.86e-18	1.22e-17	DOWN
Rv3657c	alanine-rich membrane protein	27.6811	219.574	-2.98773	3.6e-18	1.51e-17	DOWN
menA	1,4-dihydroxy-2-naphthoate octaprenyltransferase	32.3898	256.834	-2.98722	1.68e-18	7.25e-18	DOWN
PPE15	PPE family protein PPE15	21.011	166.439	-2.98577	2.07e-18	8.9e-18	DOWN
Rv1115	hypothetical protein	17.8657	141.456	-2.98509	9.33e-18	3.84e-17	DOWN
thiG	thiazole synthase	23.1455	183.163	-2.98433	3.5e-18	1.47e-17	DOWN
lipZ	hydrolase	21.3195	168.545	-2.98289	3.42e-18	1.44e-17	DOWN
fadE35	acyl-CoA dehydrogenase FadE35	29.8105	235.617	-2.98255	1.25e-18	5.44e-18	DOWN
Rv1719	transcriptional regulator	25.4845	201.289	-2.98158	3.23e-18	1.37e-17	DOWN
Rv3786c	hypothetical protein	24.6332	194.547	-2.98145	1.99e-18	8.58e-18	DOWN
rocA	pyrroline-5-carboxylate dehydrogenase RocA	23.8103	187.836	-2.97982	1.71e-18	7.38e-18	DOWN
Rv3322c	methyltransferase	19.4986	153.702	-2.97869	1.34e-17	5.44e-17	DOWN
AS1726	ncRNA	30.6596	241.548	-2.9779	1.11e-16	4.21e-16	DOWN
Rv3776	hypothetical protein	26.7697	209.883	-2.97091	2.31e-18	9.87e-18	DOWN
kdpE	transcriptional regulator KdpE	22.0111	172.273	-2.96839	8.52e-18	3.51e-17	DOWN
cyp143	cytochrome P450 Cyp143	20.3228	158.938	-2.9673	4.42e-18	1.85e-17	DOWN
glgA	capsular glucan synthase	22.704	177.303	-2.9652	4.31e-18	1.81e-17	DOWN
Rv1453	transcriptional activator protein	21.1312	164.776	-2.96306	4.62e-18	1.93e-17	DOWN
PPE24	PPE family protein PPE24	12.0537	93.9638	-2.96264	3.41e-18	1.44e-17	DOWN
fadD17	long-chain-fatty-acid--CoA ligase FadD17	24.7514	192.251	-2.95741	4.25e-18	1.78e-17	DOWN
PPE29	PPE family protein PPE29	22.6078	175.255	-2.95456	5.98e-18	2.49e-17	DOWN
echA7	enoyl-CoA hydratase EchA7	28.4068	220.159	-2.95424	7.74e-18	3.21e-17	DOWN
spoU	tRNA/rRNA methylase SpoU	39.9147	309.142	-2.95327	1.07e-17	4.4e-17	DOWN
nrp	peptide synthetase Nrp	23.1171	178.574	-2.94949	3.14e-18	1.33e-17	DOWN
Rv3912	anti-sigma-M factor RsmA	24.1121	186.091	-2.94818	1.32e-17	5.37e-17	DOWN
Rv1258c	multidrug-efflux transporter	22.6412	174.635	-2.94732	7.99e-18	3.3e-17	DOWN
Rv2514c	hypothetical protein	18.0617	139.286	-2.94704	1.29e-16	4.89e-16	DOWN
vapB12	antitoxin VapB12	24.12	185.94	-2.94653	7.25e-16	2.63e-15	DOWN
Rv3033	hypothetical protein	23.9644	184.666	-2.94596	3.74e-17	1.47e-16	DOWN
Rv0625c	transmembrane protein	36.9273	284.183	-2.94406	9.46e-18	3.89e-17	DOWN
glyU	tRNA	24.4739	188.108	-2.94225	1.68e-12	4.86e-12	DOWN
Rv0457c	peptidase	20.7665	159.6	-2.94213	7.09e-18	2.94e-17	DOWN
Rv3278c	transmembrane protein	22.4431	172.483	-2.94211	5.73e-17	2.23e-16	DOWN
Rv3860	hypothetical protein	23.7507	182.477	-2.94167	1.02e-17	4.17e-17	DOWN
Rv2370c	hypothetical protein	17.6273	135.214	-2.93936	1.37e-17	5.54e-17	DOWN
Rv0892	monooxygenase	15.6559	119.675	-2.93434	1.65e-17	6.62e-17	DOWN
Rv2435c	cyclase	16.239	124.121	-2.93421	1.09e-17	4.46e-17	DOWN
Rv0802c	succinyl-CoA transferase	26.9423	205.67	-2.93239	2.58e-17	1.02e-16	DOWN
PPE37	PPE family protein PPE37	20.4915	156.127	-2.92962	1.55e-17	6.26e-17	DOWN
Rv3263	DNA methylase	22.2775	169.47	-2.92737	1.38e-17	5.58e-17	DOWN
glyT	tRNA	27.9885	212.754	-2.92628	7.55e-13	2.23e-12	DOWN
Rv3845	hypothetical protein	18.3524	139.473	-2.92594	6.74e-16	2.46e-15	DOWN
Rv2079	hypothetical protein	17.3318	131.672	-2.92546	1.58e-17	6.37e-17	DOWN
mce3A	Mce family protein Mce3A	16.8538	127.979	-2.92476	2.62e-17	1.04e-16	DOWN
Rv0369c	membrane oxidoreductase	18.5029	140.249	-2.92217	2.03e-16	7.62e-16	DOWN
Rv3635	transmembrane protein	26.847	203.47	-2.92198	1.43e-17	5.78e-17	DOWN
Rv3654c	hypothetical protein	26.403	199.783	-2.91966	3.19e-16	1.19e-15	DOWN
Rv3525c	siderophore-binding protein	22.2229	168.103	-2.91922	1.33e-16	5.06e-16	DOWN
modB	molybdenum ABC transporter permease ModB	18.4225	139.01	-2.91565	6.69e-17	2.59e-16	DOWN
oplA	5-oxoprolinase OplA	27.0276	203.815	-2.91476	1.39e-17	5.61e-17	DOWN
Rv3899c	hypothetical protein	25.3051	190.296	-2.91074	3.01e-17	1.19e-16	DOWN
Rv0845	sensor histidine kinase NarS	23.1142	173.6	-2.90892	3.4e-17	1.33e-16	DOWN
Rv1273c	drug ABC transporter ATP-binding protein	17.9487	134.588	-2.9066	3.51e-17	1.38e-16	DOWN
Rv0493c	hypothetical protein	28.7389	215.492	-2.90656	3.85e-17	1.51e-16	DOWN
Rv2695	hypothetical protein	29.6134	221.902	-2.9056	5.64e-17	2.2e-16	DOWN
Rv0128	transmembrane protein	21.7144	162.601	-2.90461	7.94e-17	3.05e-16	DOWN
Rv1890c	hypothetical protein	17.9718	134.493	-2.90372	2.69e-16	1e-15	DOWN
vapC19	ribonuclease VapC19	23.9445	179.072	-2.90277	4.94e-16	1.82e-15	DOWN
Rv0111	transmembrane acyltransferase	27.1765	202.838	-2.8999	3.06e-17	1.21e-16	DOWN
vapB19	antitoxin VapB19	13.5441	101.081	-2.89978	3.71e-14	1.2e-13	DOWN
Rv0584	glycosidase	20.7986	155.217	-2.89973	3.12e-17	1.23e-16	DOWN
echA2	enoyl-CoA hydratase EchA2	19.2202	143.338	-2.89872	9.36e-17	3.58e-16	DOWN
Rv1041c	IS-like 2 transposase	5.85668	43.5634	-2.89496	6.19e-15	2.14e-14	DOWN
Rv1225c	hypothetical protein	26.3562	195.997	-2.89462	8.09e-17	3.1e-16	DOWN
Rv0470A	hypothetical protein	20.0909	149.36	-2.89418	6.98e-16	2.54e-15	DOWN
mmuM	homocysteine S-methyltransferase MmuM	25.8381	191.98	-2.89338	7.8e-17	3.01e-16	DOWN
glnU	tRNA	9.28224	68.8583	-2.89108	3.78e-08	8.1e-08	DOWN
Rv2823c	CRISPR-associated protein Cas10/Csm1	15.5432	114.712	-2.88366	7.24e-17	2.8e-16	DOWN
Rv0386	transcriptional regulator	27.8337	205.403	-2.88355	4.72e-17	1.84e-16	DOWN
PE21	pseudo	27.4354	201.923	-2.8797	1.38e-14	4.66e-14	DOWN
nadR	transcriptional regulator NadR	22.8865	168.424	-2.87953	1.4e-16	5.3e-16	DOWN
esxE	ESAT-6 like protein EsxE	15.6677	115.263	-2.87907	2.59e-14	8.52e-14	DOWN
Rv3239c	transmembrane transport protein	25.5328	187.787	-2.87867	5.91e-17	2.3e-16	DOWN
Rv0666	membrane protein	20.3022	149.153	-2.87708	7.95e-14	2.51e-13	DOWN
Rv2712c	hypothetical protein	26.8845	197.486	-2.87691	1.19e-16	4.51e-16	DOWN
Rv1937	oxygenase	21.5425	158.073	-2.87533	7.94e-17	3.05e-16	DOWN
PE_PGRS40	PE-PGRS family protein PE_PGRS40	46.1976	338.353	-2.87264	1.65e-15	5.91e-15	DOWN
vapC32	ribonuclease VapC32	23.3723	170.184	-2.86422	2.21e-15	7.86e-15	DOWN
Rv0209	hypothetical protein	28.5898	207.972	-2.86282	1.86e-16	7e-16	DOWN
Rv0068	oxidoreductase	23.8897	173.736	-2.86244	2.72e-16	1.01e-15	DOWN
Rv2566	hypothetical protein	23.9985	174.485	-2.86209	1.1e-16	4.2e-16	DOWN
Rv2307B	glycine-rich protein	11.3155	82.2084	-2.86098	2.19e-14	7.26e-14	DOWN
Rv2319c	universal stress protein	20.507	148.834	-2.85951	3.91e-16	1.45e-15	DOWN
relK	toxin RelK	12.582	91.2773	-2.85889	2.12e-13	6.51e-13	DOWN
galT	pseudo	31.0073	224.475	-2.85587	2.26e-16	8.45e-16	DOWN
kdpD	sensor protein KdpD	25.0904	181.588	-2.85547	1.55e-16	5.85e-16	DOWN
speE	spermidine synthase	24.2696	175.552	-2.85467	2.14e-16	8.03e-16	DOWN
kdpA	potassium-transporting ATPase subunit A	19.3398	139.594	-2.85159	2.68e-16	9.99e-16	DOWN
Rv1754c	hypothetical protein	18.2373	131.438	-2.84941	3.09e-16	1.15e-15	DOWN
vapC12	ribonuclease VapC12	22.963	165.39	-2.84849	3.69e-15	1.29e-14	DOWN
Rv0428c	GCN5-like N-acetyltransferase	22.414	161.425	-2.84839	4.99e-16	1.84e-15	DOWN
Rv0880	HTH-type transcriptional regulator	22.1449	159.44	-2.84796	3.1e-15	1.09e-14	DOWN
Rv1062	hypothetical protein	27.2627	195.431	-2.84166	5.42e-16	1.99e-15	DOWN
vapC31	ribonuclease VapC31	25.9941	186.203	-2.84062	2.66e-15	9.39e-15	DOWN
papA2	trehalose-2-sulfate acyltransferase	20.3572	145.801	-2.84039	4.62e-16	1.71e-15	DOWN
Rv0851c	short-chain type dehydrogenase/reductase	26.3133	188.123	-2.83781	6.78e-16	2.47e-15	DOWN
Rv0326	hypothetical protein	20.6025	147.276	-2.83763	4.49e-15	1.56e-14	DOWN
metV	tRNA	46.9634	335.67	-2.83743	3.14e-13	9.5e-13	DOWN
Rv3430c	transposase	22.2119	158.549	-2.83553	6.1e-16	2.23e-15	DOWN
Rv2571c	transmembrane protein	30.9489	220.43	-2.83236	5.49e-16	2.01e-15	DOWN
echA13	enoyl-CoA hydratase EchA13	21.1701	150.633	-2.83093	9.55e-16	3.47e-15	DOWN
pknJ	transmembrane serine/threonine-protein kinase PknJ	24.4675	173.777	-2.8283	5.26e-16	1.94e-15	DOWN
Rv0739	hypothetical protein	27.6132	195.808	-2.82601	1.02e-15	3.69e-15	DOWN
Rv3235	alanine/arginine/proline-rich protein	28.3153	200.744	-2.8257	1.34e-15	4.81e-15	DOWN
lppY	lipoprotein LppY	20.1624	142.893	-2.82519	1.24e-15	4.48e-15	DOWN
ephB	epoxide hydrolase EphB	20.557	145.227	-2.82061	1.26e-15	4.54e-15	DOWN
Rv3575c	LacI family transcriptional regulator	24.3108	171.724	-2.82043	1.05e-15	3.79e-15	DOWN
Rv0330c	hypothetical protein	26.465	186.793	-2.81928	1.53e-15	5.47e-15	DOWN
dppA	dipeptide ABC transporter substrate-binding lipoprotein DppA	24.0978	169.208	-2.81183	1.03e-15	3.74e-15	DOWN
menC	muconate cycloisomerase	26.4527	184.258	-2.80024	2.21e-15	7.87e-15	DOWN
Rv0021c	hypothetical protein	25.795	179.622	-2.7998	2.34e-15	8.29e-15	DOWN
Rv2205c	hypothetical protein	30.6726	213.492	-2.79916	1.86e-15	6.64e-15	DOWN
pks9	polyketide synthase	21.3521	148.531	-2.79831	1.29e-15	4.65e-15	DOWN
lppP	lipoprotein LppP	21.0841	146.547	-2.79714	1.19e-14	4.05e-14	DOWN
mgtE	Mg2+ transport transmembrane protein MgtE	26.1918	182.039	-2.79706	1.87e-15	6.68e-15	DOWN
aftA	arabinofuranosyltransferase	30.2436	210.005	-2.79572	1.49e-15	5.35e-15	DOWN
Rv2854	hypothetical protein	23.7358	164.429	-2.79233	3.1e-15	1.09e-14	DOWN
Rv1999c	transporter	24.6951	171.022	-2.79189	2.44e-15	8.65e-15	DOWN
Rv1671	membrane protein	24.4397	169.212	-2.79153	2.13e-14	7.09e-14	DOWN
thiE	thiamine-phosphate synthase	35.9637	248.903	-2.79097	3.35e-15	1.17e-14	DOWN
Rv2520c	membrane protein	31.0713	214.008	-2.78401	6.57e-14	2.09e-13	DOWN
ribD	bifunctional diaminohydroxyphosphoribosylaminopyrimidine deaminase/5-amino-6-(5-phosphoribosylamino)uracil reductase	25.5583	175.729	-2.78149	5.87e-15	2.03e-14	DOWN
Rv1928c	short-chain type dehydrogenase/reductase	17.9264	123.214	-2.781	1.03e-14	3.53e-14	DOWN
Rv3730c	hypothetical protein	28.8168	198.034	-2.78077	3.92e-15	1.37e-14	DOWN
cyp139	cytochrome P450 Cyp139	20.1435	138.056	-2.77686	5.13e-15	1.78e-14	DOWN
Rv1939	oxidoreductase	19.3911	132.602	-2.77364	3.55e-14	1.16e-13	DOWN
Rv2113	integral membrane protein	23.2371	158.718	-2.77197	5.76e-15	2e-14	DOWN
Rv1687c	ABC transporter ATP-binding protein	24.2417	165.438	-2.77072	9.37e-15	3.22e-14	DOWN
glnA3	glutamine synthetase GlnA	18.5305	126.456	-2.77066	6.66e-15	2.3e-14	DOWN
Rv1725c	hypothetical protein	23.9023	162.94	-2.76912	1.13e-14	3.84e-14	DOWN
Rv2652c	prophage protein	23.1759	157.982	-2.76906	1.44e-14	4.85e-14	DOWN
Rv3076	hypothetical protein	25.42	173.034	-2.76702	2.72e-14	8.94e-14	DOWN
dnaE2	error-prone DNA polymerase	34.041	231.37	-2.76486	3.7e-15	1.29e-14	DOWN
Rv2078	hypothetical protein	16.4884	111.86	-2.76217	4.76e-13	1.42e-12	DOWN
Rv0953c	oxidoreductase	25.46	172.685	-2.76183	1.07e-14	3.65e-14	DOWN
Rv2618	hypothetical protein	31.4871	213.216	-2.75948	1.18e-14	4.01e-14	DOWN
Rv1868	hypothetical protein	27.2513	184.4	-2.75844	5.81e-15	2.02e-14	DOWN
Rv0923c	hypothetical protein	26.9482	182.313	-2.75816	9.16e-15	3.15e-14	DOWN
recD	exonuclease V subunit alpha RecD	36.8529	248.66	-2.75432	6.44e-15	2.23e-14	DOWN
Rv3658c	transmembrane protein	34.2566	230.812	-2.75226	1.18e-14	4e-14	DOWN
Rv0697	dehydrogenase	24.2401	163.293	-2.75199	9.76e-15	3.34e-14	DOWN
Rv2797c	hypothetical protein	26.5227	178.367	-2.74955	9.06e-15	3.12e-14	DOWN
mmpL6	transmembrane transport protein MmpL6	22.3415	150.244	-2.74951	1.33e-14	4.51e-14	DOWN
Rv0269c	hypothetical protein	29.762	200.092	-2.74912	1.07e-14	3.65e-14	DOWN
phyA	phytoene synthase	21.0906	141.418	-2.74529	2.22e-14	7.34e-14	DOWN
eis	enhanced intracellular survival protein	33.0569	221.022	-2.74116	1.31e-14	4.43e-14	DOWN
Rv1619	hypothetical protein	28.6097	190.92	-2.73839	1.41e-14	4.75e-14	DOWN
Rv0216	hydratase	31.6932	211.464	-2.73817	1.7e-14	5.7e-14	DOWN
Rv0882	transmembrane protein	28.274	188.602	-2.7378	2.07e-13	6.36e-13	DOWN
treY	maltooligosyl trehalose synthase	22.2443	148.181	-2.73585	1.38e-14	4.65e-14	DOWN
Rv0565c	monooxygenase	17.971	119.584	-2.73428	2.31e-14	7.65e-14	DOWN
sigL	ECF RNA polymerase sigma factor SigL	30.8595	205.154	-2.73292	4.19e-14	1.35e-13	DOWN
Rv2734	hypothetical protein	19.3853	128.812	-2.73222	4.26e-14	1.37e-13	DOWN
adh	alcohol dehydrogenase	24.1455	160.201	-2.73006	2.65e-14	8.7e-14	DOWN
Rv1395	HTH-type transcriptional regulator	32.9873	218.782	-2.72951	2.2e-14	7.29e-14	DOWN
Rv2000	hypothetical protein	20.775	137.586	-2.72741	2.4e-14	7.93e-14	DOWN
cstA	carbon starvation protein A	24.4285	161.545	-2.7253	1.92e-14	6.43e-14	DOWN
Rv3064c	integral membrane protein	29.9424	197.431	-2.72108	1.19e-13	3.69e-13	DOWN
Rv2598	hypothetical protein	20.9081	137.819	-2.72064	2e-13	6.17e-13	DOWN
Rv3259	hypothetical protein	36.4624	239.88	-2.71783	7.87e-14	2.48e-13	DOWN
mbtF	peptide synthetase	28.4988	187.364	-2.71687	2.01e-14	6.69e-14	DOWN
pknK	serine/threonine-protein kinase PknK	31.8078	209.091	-2.71668	2.1e-14	6.97e-14	DOWN
Rv0731c	S-adenosylmethionine-dependent methyltransferase	32.2241	211.689	-2.71574	3.85e-14	1.25e-13	DOWN
Rv2414c	hypothetical protein	33.0486	216.537	-2.71196	3.2e-14	1.04e-13	DOWN
PPE13	PPE family protein PPE13	28.6425	187.604	-2.71146	3.84e-14	1.24e-13	DOWN
Rv3712	ligase	36.6218	239.629	-2.71003	3.64e-14	1.18e-13	DOWN
dinG	ATP-dependent helicase DinG	29.9969	196.184	-2.70933	3.27e-14	1.07e-13	DOWN
Rv2119	hypothetical protein	27.3307	178.545	-2.70769	6.7e-14	2.13e-13	DOWN
Rv1573	phage protein	35.8206	233.685	-2.70571	1.27e-13	3.93e-13	DOWN
Rv3399	S-adenosylmethionine-dependent methyltransferase	23.545	153.485	-2.7046	6.92e-14	2.19e-13	DOWN
Rv2983	2-phospho-L-lactate guanylyltransferase	32.4467	211.144	-2.70208	8.96e-14	2.82e-13	DOWN
Rv2305	hypothetical protein	25.164	163.75	-2.70206	5.96e-14	1.9e-13	DOWN
Rv1722	carboxylase	27.6074	179.619	-2.70181	5.14e-14	1.64e-13	DOWN
lysX	bifunctional lysine--tRNA ligase/phosphatidylglycerol lysyltransferase	22.2694	144.725	-2.70018	4.07e-14	1.31e-13	DOWN
Rv1424c	membrane protein	29.5446	191.77	-2.69841	9.39e-14	2.96e-13	DOWN
Rv0621	membrane protein	36.9887	240.076	-2.69833	5.95e-14	1.9e-13	DOWN
betP	glycine betaine transport integral membrane protein BetP	22.6847	146.773	-2.69379	6.85e-14	2.17e-13	DOWN
Rv1897c	D-tyrosyl-tRNA(Tyr) deacylase	28.6867	185.496	-2.69293	3.27e-13	9.88e-13	DOWN
amiD	amidase	23.5478	151.964	-2.69006	8.8e-14	2.78e-13	DOWN
mbtG	L-lysine N6-monooxygenase	20.0969	129.558	-2.68856	1.14e-13	3.56e-13	DOWN
dppD	dipeptide ABC transporter ATP-binding protein DppD	28.6715	184.697	-2.68747	7.82e-14	2.47e-13	DOWN
mbtL	acyl carrier protein MbtL	19.7494	127.026	-2.68525	2.4e-12	6.87e-12	DOWN
Rv3698	hypothetical protein	22.6644	145.685	-2.68436	1.05e-13	3.28e-13	DOWN
Rv0561c	oxidoreductase	30.6267	196.772	-2.68366	1.02e-13	3.19e-13	DOWN
iunH	nucleoside hydrolase	38.7668	249.02	-2.68337	1.06e-13	3.31e-13	DOWN
alaT	tRNA	68.0096	436.25	-2.68135	6.71e-12	1.87e-11	DOWN
trcR	two component transcriptional regulator TrcR	24.9913	160.201	-2.68039	2.06e-13	6.35e-13	DOWN
Rv1571	hypothetical protein	37.7407	241.541	-2.67808	2.24e-13	6.86e-13	DOWN
Rv1373	glycolipid sulfotransferase	21.4697	137.252	-2.67646	2.14e-13	6.56e-13	DOWN
eccD2	ESX-2 secretion system protein EccD	28.4303	180.734	-2.66837	1.58e-13	4.87e-13	DOWN
Rv1773c	transcriptional regulator	28.323	179.909	-2.66722	2.91e-13	8.81e-13	DOWN
Rv1516c	sugar transferase	24.0624	152.545	-2.66438	2.78e-13	8.44e-13	DOWN
Rv3071	hypothetical protein	22.1743	140.558	-2.6642	2.76e-13	8.41e-13	DOWN
Rv2943	insertion sequence element IS1533 transposase	30.1338	190.974	-2.66392	2.01e-13	6.19e-13	DOWN
rbsK	ribokinase RbsK	28.2564	178.889	-2.66241	2.8e-13	8.52e-13	DOWN
ppsD	phthiocerol synthesis polyketide synthase type I PpsD	30.5471	193.129	-2.66046	1.37e-13	4.24e-13	DOWN
Rv2824c	CRISPR-associated endoribonuclease Cas6	23.9041	151.047	-2.65966	3.5e-13	1.06e-12	DOWN
Rv0785	KsdD-like steroid dehydrogenase	26.4703	167.19	-2.65904	2.13e-13	6.54e-13	DOWN
mce2F	Mce family protein Mce2F	21.5204	135.917	-2.65895	2.57e-13	7.84e-13	DOWN
kdpB	potassium-transporting ATPase subunit B	23.9629	151.152	-2.65712	2.14e-13	6.56e-13	DOWN
bioA	adenosylmethionine-8-amino-7-oxononanoate aminotransferase	27.4945	173.407	-2.65694	2.61e-13	7.95e-13	DOWN
Rv2377c	hypothetical protein	20.3327	128.231	-2.65687	2.37e-11	6.36e-11	DOWN
Rv0310c	hypothetical protein	29.5352	185.907	-2.65408	7.34e-13	2.17e-12	DOWN
rocE	cationic amino acid transporter permease RocE	24.6727	155.252	-2.65362	2.96e-13	8.97e-13	DOWN
fadB3	3-hydroxybutyryl-CoA dehydrogenase FadB	24.2287	152.35	-2.6526	4.53e-13	1.36e-12	DOWN
fadD35	fatty-acid--CoA ligase FadD35	23.59	148.323	-2.65249	2.9e-13	8.79e-13	DOWN
PE_PGRS58	PE-PGRS family protein PE_PGRS58	32.2929	202.518	-2.64876	2.71e-13	8.26e-13	DOWN
bacA	vitamin B12 transport ATP-binding protein BacA	25.818	161.387	-2.64407	3.38e-13	1.02e-12	DOWN
lipW	esterase LipW	32.1611	200.801	-2.64237	4.97e-13	1.48e-12	DOWN
Rv1026	hypothetical protein	33.0582	206.39	-2.64229	4.68e-13	1.4e-12	DOWN
htdZ	3-hydroxyl-thioester dehydratase	36.0125	224.714	-2.64152	9.35e-13	2.74e-12	DOWN
pepC	M18 family aminopeptidase	30.0211	187.128	-2.63997	4.4e-13	1.32e-12	DOWN
Rv1003	rRNA small subunit methyltransferase I	38.9467	242.483	-2.63831	5.16e-13	1.53e-12	DOWN
Rv1405c	methyltransferase	49.0684	305.286	-2.6373	4.72e-13	1.41e-12	DOWN
Rv0377	HTH-type transcriptional regulator	40.2853	250.487	-2.63641	4.98e-13	1.48e-12	DOWN
cdd	cytidine deaminase	28.215	175.239	-2.63479	2.65e-12	7.57e-12	DOWN
lipR	acetyl-hydrolase LipR	30.8981	191.635	-2.63277	6.96e-13	2.06e-12	DOWN
Rv1044	hypothetical protein	20.5027	127.123	-2.63234	2.26e-12	6.5e-12	DOWN
ung	uracil-DNA glycosylase	34.505	213.934	-2.63229	8.39e-13	2.47e-12	DOWN
Rv1730c	penicillin-binding protein	22.1055	136.859	-2.63022	6.64e-13	1.97e-12	DOWN
Rv3242c	hypothetical protein	32.9255	203.777	-2.62972	1.02e-12	2.99e-12	DOWN
Rv3773c	hypothetical protein	35.8072	221.298	-2.62767	1.1e-12	3.22e-12	DOWN
Rv0517	acyltransferase	31.0385	191.323	-2.62388	7.39e-13	2.18e-12	DOWN
Rv3312c	hypothetical protein	32.6902	201.486	-2.62375	9e-13	2.64e-12	DOWN
Rv3636	pseudo	28.418	174.849	-2.62123	8.84e-13	2.6e-12	DOWN
Rv0077c	oxidoreductase	28.8608	177.399	-2.61981	1.25e-12	3.63e-12	DOWN
Rv2040c	sugar ABC transporter permease	16.917	103.981	-2.61977	2.11e-12	6.06e-12	DOWN
PPE45	PPE family protein PPE45	32.6187	200.442	-2.61941	8.65e-13	2.55e-12	DOWN
Rv3195	hypothetical protein	25.5004	156.6	-2.61849	9.48e-13	2.78e-12	DOWN
asnB	asparagine synthetase	28.8326	176.793	-2.61629	8.11e-13	2.39e-12	DOWN
Rv2818c	CRISPR-associated protein Csm6	16.8016	102.831	-2.6136	1.92e-12	5.53e-12	DOWN
Rv3162c	integral membrane protein	26.2447	160.432	-2.61186	5.35e-12	1.5e-11	DOWN
Rv2252	diacylglycerol kinase	22.1543	135.368	-2.61123	1.93e-12	5.55e-12	DOWN
vapB3	antitoxin VapB3	30.4662	185.78	-2.60831	1.28e-11	3.52e-11	DOWN
PE14	PE family protein PE14	36.4124	221.881	-2.60728	5.43e-12	1.53e-11	DOWN
Rv0076c	membrane protein	28.1529	171.486	-2.60674	6.69e-12	1.87e-11	DOWN
purA	adenylosuccinate synthetase	27.7532	168.964	-2.60599	1.44e-12	4.18e-12	DOWN
Rv1682	hypothetical protein	29.9114	181.969	-2.60493	1.81e-12	5.23e-12	DOWN
Rv2806	membrane protein	22.2775	135.433	-2.60392	1.22e-10	3.1e-10	DOWN
PPE8	PPE family protein PPE8	21.4513	130.336	-2.60311	9.29e-13	2.72e-12	DOWN
lpqC	esterase lipoprotein LpqC	31.7624	192.905	-2.6025	1.88e-12	5.41e-12	DOWN
Rv0257	hypothetical protein	41.398	251.33	-2.60195	3.68e-12	1.05e-11	DOWN
Rv1129c	transcriptional regulator	26.8062	162.279	-2.59783	1.79e-12	5.17e-12	DOWN
Rv2331	hypothetical protein	21.2167	128.239	-2.59557	1.83e-11	4.97e-11	DOWN
Rv1567c	membrane protein	35.175	212.388	-2.59408	1.25e-11	3.42e-11	DOWN
Rv2653c	toxin	23.8098	143.728	-2.59371	2.33e-11	6.26e-11	DOWN
Rv0890c	HTH-type transcriptional regulator	24.5445	148.122	-2.59331	1.65e-12	4.78e-12	DOWN
Rv3128c	pseudo	23.4639	141.567	-2.59297	3.04e-12	8.64e-12	DOWN
Rv3136A	hypothetical protein	37.2725	224.767	-2.59225	8.44e-12	2.34e-11	DOWN
Rv2819c	CRISPR type III-associated RAMP protein Csm5	16.9959	102.39	-2.59082	4.05e-12	1.15e-11	DOWN
ligC	DNA ligase C	27.9422	168.28	-2.59035	2.72e-12	7.77e-12	DOWN
PE_PGRS57	PE-PGRS family protein PE_PGRS57	17.7109	106.589	-2.58935	1.76e-12	5.1e-12	DOWN
Rv2802c	arginine/alanine-rich protein	37.9157	227.581	-2.58552	2.67e-12	7.62e-12	DOWN
Rv1985c	HTH-type transcriptional regulator	22.6544	135.849	-2.58414	4.64e-12	1.31e-11	DOWN
Rv2698	alanine-rich transmembrane protein	39.8795	239	-2.58329	5.11e-12	1.44e-11	DOWN
Rv0345	hypothetical protein	39.4444	236.332	-2.58292	6.4e-12	1.79e-11	DOWN
mmpL1	transmembrane transport protein MmpL1	19.626	117.164	-2.57769	2.91e-12	8.28e-12	DOWN
Rv1508A	hypothetical protein	15.9914	95.4655	-2.57768	8.44e-11	2.17e-10	DOWN
Rv2264c	proline-rich protein	31.1059	185.652	-2.57734	2.96e-12	8.44e-12	DOWN
Rv2434c	transmembrane protein	16.7048	99.6402	-2.57646	5.11e-12	1.44e-11	DOWN
Rv1251c	hypothetical protein	34.7339	206.989	-2.57514	2.56e-12	7.32e-12	DOWN
vapC6	ribonuclease VapC6	39.831	237.074	-2.57337	9.37e-12	2.59e-11	DOWN
lpqR	lipoprotein LpqR	34.4255	204.82	-2.5728	5.3e-12	1.49e-11	DOWN
Rv0449c	hypothetical protein	25.026	148.742	-2.57131	4.74e-12	1.34e-11	DOWN
gpdA1	glycerol-3-phosphate dehydrogenase	27.0047	160.472	-2.57104	5.42e-12	1.52e-11	DOWN
Rv2805	hypothetical protein	27.8174	165.26	-2.57068	1.93e-11	5.21e-11	DOWN
pyrF	orotidine 5'-phosphate decarboxylase	29.9734	177.555	-2.56651	6.89e-12	1.92e-11	DOWN
Rv0385	monooxygenase	37.1807	219.74	-2.56317	5.24e-12	1.48e-11	DOWN
Rv3360	hypothetical protein	33.7914	199.617	-2.56251	2.14e-11	5.78e-11	DOWN
Rv1786	ferredoxin	40.6237	239.929	-2.56222	4.87e-11	1.28e-10	DOWN
Rv0228	acyltransferase	41.2165	242.699	-2.55787	5.81e-12	1.63e-11	DOWN
Rv2312	hypothetical protein	29.6326	174.347	-2.5567	6.34e-11	1.65e-10	DOWN
Rv0862c	hypothetical protein	33.9523	199.552	-2.55519	5.44e-12	1.53e-11	DOWN
Rv1574	phage protein	16.1573	94.9369	-2.55478	2.66e-10	6.56e-10	DOWN
purC	phosphoribosylaminoimidazole-succinocarboxamide synthase	29.326	172.311	-2.55476	9.56e-12	2.64e-11	DOWN
hddA	D-alpha-D-heptose-7-phosphate kinase HddA	26.4468	155.059	-2.55165	9.36e-12	2.59e-11	DOWN
pip	proline iminopeptidase	34.5085	202.271	-2.55126	9.71e-12	2.68e-11	DOWN
Rv1473A	transcriptional regulator	36.5988	214.348	-2.55009	1.12e-10	2.85e-10	DOWN
Rv1686c	ABC transporter permease	25.46	148.761	-2.54669	1.86e-11	5.03e-11	DOWN
Rv3728	membrane protein	36.2913	211.938	-2.54595	6.65e-12	1.86e-11	DOWN
yrbE3B	integral membrane protein	21.5989	126.133	-2.54592	1.87e-11	5.05e-11	DOWN
Rv3433c	bifunctional ADP-dependent (S)-NAD(P)H-hydrate dehydratase/NAD(P)H-hydrate epimerase	32.6307	190.477	-2.54531	9.03e-12	2.5e-11	DOWN
fadE36	acyl-CoA dehydrogenase FadE36	29.3116	171.004	-2.54449	1.17e-11	3.22e-11	DOWN
vapC20	ribonuclease VapC20	28.2567	164.481	-2.54125	4.88e-11	1.28e-10	DOWN
PE8	PE family protein PE8	29.0807	169.091	-2.53967	1.66e-11	4.51e-11	DOWN
omt	O-methyltransferase	26.5171	154.183	-2.53964	1.76e-11	4.79e-11	DOWN
pimE	polyprenol-phosphate-mannose-dependent alpha-(1-2)-phosphatidylinositol pentamannoside mannosyltransferase	38.5289	223.965	-2.53926	1.06e-11	2.92e-11	DOWN
cpsY	exopolysaccharide phosphotransferase CpsY	26.8094	155.455	-2.53569	1.28e-11	3.5e-11	DOWN
Rv2469c	hypothetical protein	30.5977	177.291	-2.53462	2.26e-11	6.09e-11	DOWN
secE2	protein translocase subunit SecE	44.7318	259.155	-2.53444	7.95e-11	2.05e-10	DOWN
Rv2887	HTH-type transcriptional regulator	38.0991	220.126	-2.5305	3.39e-11	8.98e-11	DOWN
dctA	C4-dicarboxylate-transport transmembrane protein DctA	26.2233	151.478	-2.53019	1.6e-11	4.38e-11	DOWN
cobQ1	cobyric acid synthase	31.8122	183.077	-2.5248	1.72e-11	4.69e-11	DOWN
Rv1685c	hypothetical protein	28.7649	165.309	-2.52278	3.76e-11	9.94e-11	DOWN
argU	tRNA	31.9122	183.302	-2.52204	1.73e-08	3.79e-08	DOWN
PPE10	PPE family protein PPE10	27.8078	159.631	-2.52118	2.08e-11	5.6e-11	DOWN
cyp124	cytochrome P450 Cyp124	25.0446	143.672	-2.52021	2.45e-11	6.57e-11	DOWN
Rv1867	hypothetical protein	32.3908	185.802	-2.52011	1.98e-11	5.36e-11	DOWN
Rv0023	transcriptional regulator	34.5493	198.16	-2.51993	2.83e-11	7.58e-11	DOWN
Rv3079c	hypothetical protein	30.0032	171.871	-2.51814	3.17e-11	8.44e-11	DOWN
Rv0329c	hypothetical protein	31.3986	179.767	-2.51736	4.03e-11	1.06e-10	DOWN
Rv1515c	hypothetical protein	16.7959	95.9345	-2.51394	6.1e-11	1.59e-10	DOWN
Rv0518	hypothetical protein	36.4342	207.992	-2.51317	3.64e-11	9.63e-11	DOWN
adhE1	zinc-type alcohol dehydrogenase subunit E	37.1623	211.647	-2.50975	2.9e-11	7.75e-11	DOWN
Rv2179c	3'-5' exoribonuclease	23.3509	132.96	-2.50945	1.18e-10	2.98e-10	DOWN
mesJ	tRNA(Ile)-lysidine synthase	28.6032	162.855	-2.50934	3.82e-11	1.01e-10	DOWN
deoA	thymidine phosphorylase	29.5794	168.14	-2.507	3.36e-11	8.92e-11	DOWN
Rv2219A	membrane protein	41.1694	233.813	-2.50571	6.58e-11	1.71e-10	DOWN
PPE28	PPE family protein PPE28	24.5383	139.148	-2.50351	3.33e-11	8.85e-11	DOWN
Rv1204c	hypothetical protein	33.747	191.352	-2.5034	3.13e-11	8.34e-11	DOWN
Rv0912	transmembrane protein	34.6681	196.513	-2.50295	8.16e-11	2.1e-10	DOWN
Rv3015c	hypothetical protein	32.7854	185.421	-2.49968	4.57e-11	1.2e-10	DOWN
Rv1948c	hypothetical protein	25.4056	143.554	-2.49837	2.76e-10	6.8e-10	DOWN
Rv2331A	hypothetical protein	20.1089	113.491	-2.49667	5.7e-10	1.38e-09	DOWN
Rv0725c	hypothetical protein	33.3425	188.092	-2.49601	5.44e-11	1.42e-10	DOWN
Rv2075c	hypothetical protein	34.7206	195.707	-2.49483	4.28e-11	1.12e-10	DOWN
fdxB	electron transfer protein FdxB	32.4467	182.386	-2.49085	4.39e-11	1.15e-10	DOWN
mbtD	polyketide synthetase	36.4103	204.649	-2.49073	3.89e-11	1.03e-10	DOWN
Rv1290c	hypothetical protein	24.9479	140.075	-2.48921	5.76e-11	1.5e-10	DOWN
Rv3077	hydrolase	33.1844	186.292	-2.48898	4.81e-11	1.26e-10	DOWN
Rv0607	hypothetical protein	30.7395	172.554	-2.48888	2.07e-10	5.15e-10	DOWN
Rv1945	hypothetical protein	14.6185	82.0184	-2.48815	9.74e-11	2.49e-10	DOWN
hab	hydroxylaminobenzene mutase	32.205	180.651	-2.48785	1.94e-10	4.83e-10	DOWN
recG	ATP-dependent DNA helicase RecG	27.4437	153.769	-2.48622	5.23e-11	1.36e-10	DOWN
pks7	polyketide synthase	34.7157	194.49	-2.48604	4.08e-11	1.08e-10	DOWN
Rv1139c	hypothetical protein	31.8631	178.175	-2.48333	1.44e-10	3.62e-10	DOWN
Rv2001	hypothetical protein	20.5404	114.784	-2.48239	1.54e-10	3.86e-10	DOWN
Rv2026c	universal stress protein	23.3887	130.619	-2.48148	1.15e-10	2.93e-10	DOWN
Rv0976c	hypothetical protein	53.019	295.528	-2.47871	5.91e-11	1.54e-10	DOWN
Rv0093c	membrane protein	37.4253	208.586	-2.47856	9.01e-11	2.31e-10	DOWN
egtE	pyridoxal-phosphate-dependent protein EgtE	42.6016	237.078	-2.47638	7.62e-11	1.97e-10	DOWN
tyrA	prephenate dehydrogenase TyrA	28.0735	156.125	-2.47542	1.16e-10	2.95e-10	DOWN
mce2C	Mce family protein Mce2C	25.6449	142.568	-2.47491	9.19e-11	2.35e-10	DOWN
prpC	methylcitrate synthase PrpC	24.9431	138.565	-2.47386	1.09e-10	2.79e-10	DOWN
Rv2559c	alanine/leucine/valine-rich protein	27.9611	155.12	-2.47189	9.95e-11	2.54e-10	DOWN
ileT	tRNA	57.2851	317.553	-2.47077	4.78e-09	1.09e-08	DOWN
Rv1457c	antibiotic ABC transporter permease	35.4205	196.18	-2.46952	1.3e-10	3.27e-10	DOWN
Rv1717	hypothetical protein	21.4887	118.98	-2.46907	9.22e-10	2.2e-09	DOWN
Rv2294	cystathionine beta-lyase	31.9186	176.362	-2.46607	1.17e-10	2.98e-10	DOWN
Rv2286c	hypothetical protein	36.9225	203.418	-2.46187	1.74e-10	4.35e-10	DOWN
Rv0100	hypothetical protein	8.62094	47.4946	-2.46185	1.19e-07	2.47e-07	DOWN
trcS	two component sensor histidine kinase TrcS	26.5708	146.363	-2.46164	1.31e-10	3.32e-10	DOWN
Rv1057	hypothetical protein	27.9963	154.102	-2.46058	1.52e-10	3.82e-10	DOWN
PE22	PE family protein PE22	17.9377	98.7096	-2.46019	3.09e-09	7.16e-09	DOWN
Rv0123	hypothetical protein	35.2404	193.79	-2.45919	4.34e-10	1.06e-09	DOWN
Rv3789	GtrA family protein	30.7816	169.116	-2.45788	5.63e-10	1.36e-09	DOWN
Rv0398c	hypothetical protein	36.0783	198.104	-2.45705	2.18e-10	5.4e-10	DOWN
Rv1199c	insertion sequence element IS1081 transposase	4.89615	26.8758	-2.45659	2.21e-09	5.17e-09	DOWN
PPE22	PPE family protein PPE22	26.0207	142.639	-2.45464	1.93e-10	4.8e-10	DOWN
Rv3216	pseudo	32.6667	179.05	-2.45447	3.44e-10	8.43e-10	DOWN
Rv2273	transmembrane protein	24.7078	135.366	-2.45383	1.2e-09	2.85e-09	DOWN
Rv0742	hypothetical protein	41.0109	224.684	-2.45382	2.54e-10	6.28e-10	DOWN
Rv1941	short-chain type dehydrogenase/reductase	32.9395	180.411	-2.45339	2.26e-10	5.59e-10	DOWN
thiX	thioredoxin ThiX	29.7485	162.892	-2.45303	5.4e-10	1.31e-09	DOWN
lpqO	lipoprotein LpqO	37.9892	207.918	-2.45235	1.85e-10	4.62e-10	DOWN
Rv2690c	integral membrane protein	34.4174	188.328	-2.45203	1.44e-10	3.63e-10	DOWN
Rv0067c	transcriptional regulator	36.18	197.921	-2.45166	2.83e-10	6.97e-10	DOWN
tcrY	two component sensor kinase TcrY	30.7553	168.119	-2.45058	1.77e-10	4.43e-10	DOWN
Rv0669c	neutral ceramidase	34.7481	189.87	-2.45001	1.54e-10	3.87e-10	DOWN
fadD11	fatty-acid--CoA ligase FadD11	27.7078	151.194	-2.44804	1.85e-10	4.61e-10	DOWN
vapC1	ribonuclease VapC1	36.48	198.961	-2.44731	4.65e-10	1.13e-09	DOWN
ureF	urease accessory protein UreF	29.5132	160.758	-2.44546	3.72e-10	9.11e-10	DOWN
ephC	epoxide hydrolase EphC	38.451	209.115	-2.4432	2.42e-10	5.99e-10	DOWN
Rv0698	hypothetical protein	33.5723	181.983	-2.43846	4.2e-10	1.02e-09	DOWN
yrbE4B	integral membrane protein	26.0943	140.967	-2.43356	4.57e-10	1.11e-09	DOWN
cyp132	cytochrome P450 Cyp132	39.3197	212.269	-2.43257	2.79e-10	6.88e-10	DOWN
fadE34	acyl-CoA dehydrogenase FadE34	35.1863	189.854	-2.4318	2.58e-10	6.39e-10	DOWN
lppV	lipoprotein LppV	34.4658	185.944	-2.43163	5.41e-10	1.31e-09	DOWN
pncB1	nicotinic acid phosphoribosyltransferase PncB1	33.6254	180.82	-2.42693	3.55e-10	8.72e-10	DOWN
Rv3180c	ribonuclease VapC45	26.733	143.628	-2.42565	1.33e-09	3.14e-09	DOWN
Rv2569c	hypothetical protein	30.3499	162.851	-2.42379	4.99e-10	1.21e-09	DOWN
Rv1002c	dolichyl-phosphate-mannose--protein mannosyltransferase	40.6274	217.767	-2.42226	3.65e-10	8.93e-10	DOWN
argA	L-glutamate alpha-N-acetyltranferase	35.644	190.796	-2.4203	7.81e-10	1.87e-09	DOWN
Rv0380c	RNA methyltransferase	46.5614	248.87	-2.41819	6.35e-10	1.53e-09	DOWN
Rv1456c	antibiotic ABC transporter permease	39.8069	212.743	-2.41802	5.08e-10	1.23e-09	DOWN
Rv3434c	transmembrane protein	27.0111	144.33	-2.41774	8.17e-10	1.95e-09	DOWN
mbtE	peptide synthetase	32.0103	170.862	-2.41622	3.58e-10	8.77e-10	DOWN
corA	magnesium and cobalt transport transmembrane protein CorA	28.3043	150.965	-2.41512	6.11e-10	1.47e-09	DOWN
Rv2307c	hypothetical protein	39.4991	210.522	-2.41408	6.05e-10	1.46e-09	DOWN
proY	tRNA	74.5738	395.831	-2.40814	1.04e-08	2.33e-08	DOWN
argC	N-acetyl-gamma-glutamyl-phoshate reductase	43.5272	230.664	-2.4058	6.59e-10	1.58e-09	DOWN
Rv3831	hypothetical protein	41.0365	217.023	-2.40287	1.22e-09	2.9e-09	DOWN
pknL	serine/threonine-protein kinase PknL	35.0712	185.433	-2.40254	7.55e-10	1.81e-09	DOWN
Rv2041c	sugar ABC transporter substrate-binding lipoprotein	20.9756	110.857	-2.40191	9.69e-10	2.31e-09	DOWN
mutY	adenine glycosylase	49.9392	263.647	-2.40037	7.76e-10	1.86e-09	DOWN
fpg	formamidopyrimidine-DNA glycosylase	34.2174	180.262	-2.3973	1.06e-09	2.51e-09	DOWN
Rv1760	diacylglycerol acyltransferase	30.1673	158.86	-2.3967	8.66e-10	2.07e-09	DOWN
Rv1714	oxidoreductase	40.2099	211.569	-2.3955	1.05e-09	2.51e-09	DOWN
Rv3348	transposase	10.673	56.1423	-2.39512	1.77e-08	3.88e-08	DOWN
Rv2910c	hypothetical protein	36.8568	193.7	-2.39382	1.92e-09	4.5e-09	DOWN
lppI	lipoprotein LppI	41.5905	218.106	-2.3907	1.35e-09	3.19e-09	DOWN
fadD14	fatty-acid--CoA ligase FadD14	24.3953	127.9	-2.39035	1.1e-09	2.62e-09	DOWN
Rv3668c	protease	43.1891	226.315	-2.38959	1.31e-09	3.1e-09	DOWN
PE_PGRS4	PE-PGRS family protein PE_PGRS4	33.1694	173.633	-2.38812	9.2e-10	2.2e-09	DOWN
mmpS1	membrane protein MmpS1	19.4066	101.474	-2.3865	7.03e-09	1.59e-08	DOWN
Rv0964c	hypothetical protein	33.1692	172.875	-2.38181	2.75e-09	6.4e-09	DOWN
PE23	PE family protein PE23	33.1545	172.639	-2.38048	1.5e-09	3.54e-09	DOWN
Rv2717c	hypothetical protein	32.0565	166.742	-2.37893	3.02e-09	7e-09	DOWN
dedA	transmembrane protein DedA	43.8575	227.962	-2.3779	1.89e-09	4.43e-09	DOWN
Rv3902c	hypothetical protein	17.9802	93.3195	-2.37577	7.5e-09	1.69e-08	DOWN
Rv1226c	transmembrane protein	40.7465	211.292	-2.37449	1.5e-09	3.53e-09	DOWN
Rv1944c	hypothetical protein	28.8525	149.586	-2.37421	3.2e-09	7.39e-09	DOWN
Rv3007c	oxidoreductase	33.1601	171.265	-2.36871	3.16e-09	7.31e-09	DOWN
Rv3586	DNA integrity scanning protein DisA	36.4525	188.079	-2.36725	2.16e-09	5.06e-09	DOWN
vapC33	ribonuclease VapC33	42.124	217.114	-2.36574	3.8e-09	8.76e-09	DOWN
Rv0926c	hypothetical protein	32.3924	166.777	-2.3642	2.5e-09	5.83e-09	DOWN
Rv3629c	integral membrane protein	38.3813	197.567	-2.36387	2.31e-09	5.39e-09	DOWN
Rv1154c	hypothetical protein	29.9512	154.133	-2.36349	3.85e-09	8.86e-09	DOWN
Rv3517	hypothetical protein	39.9177	205.37	-2.36313	2.63e-09	6.12e-09	DOWN
Rv1914c	hypothetical protein	37.9092	194.795	-2.36134	5.07e-09	1.16e-08	DOWN
Rv0356c	hypothetical protein	32.3283	165.927	-2.35968	3.99e-09	9.19e-09	DOWN
Rv1724c	hypothetical protein	28.7335	147.433	-2.35926	7.89e-09	1.78e-08	DOWN
valU	tRNA	20.6863	106.098	-2.35865	5.29e-06	9.53e-06	DOWN
Rv3655c	hypothetical protein	25.0054	128.08	-2.35674	1.29e-08	2.86e-08	DOWN
Rv2944	insertion sequence element IS1533 transposase	10.8391	55.4582	-2.35515	1.87e-08	4.09e-08	DOWN
Rv3123	hypothetical protein	26.0772	133.271	-2.3535	8.62e-09	1.94e-08	DOWN
Rv1762c	hypothetical protein	31.22	159.335	-2.35152	4.42e-09	1.01e-08	DOWN
Rv3618	monooxygenase	29.414	149.874	-2.34918	3.82e-09	8.81e-09	DOWN
add	adenosine deaminase	37.477	190.702	-2.34724	3.74e-09	8.62e-09	DOWN
pitB	phosphate permease	29.6727	150.9	-2.34639	3.57e-09	8.23e-09	DOWN
Rv2478c	hypothetical protein	30.1355	152.914	-2.34319	8.86e-09	1.99e-08	DOWN
lipU	lipase LipU	32.0172	162.21	-2.34094	5.38e-09	1.23e-08	DOWN
PE_PGRS11	PE-PGRS family protein PE_PGRS11	38.832	196.579	-2.3398	3.88e-09	8.93e-09	DOWN
Rv3374	pseudo	15.3374	77.6116	-2.33922	1.69e-07	3.45e-07	DOWN
far	fatty-acid-CoA racemase	33.9113	171.584	-2.33907	4.96e-09	1.13e-08	DOWN
esxJ	ESAT-6 like protein EsxJ	25.3957	128.348	-2.33741	3.22e-08	6.95e-08	DOWN
pgmA	phosphoglucomutase PgmA	32.6381	164.678	-2.33502	4.77e-09	1.09e-08	DOWN
PE_PGRS48	PE-PGRS family protein PE_PGRS48	36.3301	183.224	-2.33437	4.54e-09	1.04e-08	DOWN
Rv1118c	hypothetical protein	31.6476	159.437	-2.33282	6.95e-09	1.58e-08	DOWN
lpqV	lipoprotein LpqV	43.3729	218.5	-2.33276	9.46e-09	2.12e-08	DOWN
Rv0992c	hypothetical protein	42.5941	214.496	-2.33222	7.42e-09	1.68e-08	DOWN
vapC13	ribonuclease VapC13	34.8146	175.276	-2.33186	1.29e-08	2.86e-08	DOWN
Rv3693	membrane protein	51.151	257.155	-2.32981	5.15e-09	1.18e-08	DOWN
nirB	nitrite reductase large subunit NirB	30.4313	152.875	-2.32873	5.13e-09	1.17e-08	DOWN
Rv3714c	hypothetical protein	41.919	210.507	-2.32819	6.66e-09	1.51e-08	DOWN
Rv2767c	membrane protein	30.6922	154.056	-2.32751	2.21e-08	4.8e-08	DOWN
mtr	mycothione reductase	28.1582	141.248	-2.3266	6.83e-09	1.55e-08	DOWN
Rv2237	hypothetical protein	43.3367	216.917	-2.32348	8.03e-09	1.81e-08	DOWN
fadD1	fatty-acid--CoA ligase FadD1	28.5649	142.895	-2.32264	7.14e-09	1.62e-08	DOWN
pntAa	catalytic part	34.7907	174.009	-2.32238	7.73e-09	1.74e-08	DOWN
alkA	bifunctional regulatory protein/DNA repair enzyme AlkA	30.9541	154.619	-2.32052	7.54e-09	1.7e-08	DOWN
wbbL2	rhamnosyl transferase WbbL	32.1408	160.265	-2.31798	1.1e-08	2.45e-08	DOWN
Rv3427c	transposase	30.9915	154.513	-2.31778	1.16e-08	2.59e-08	DOWN
Rv0852	hypothetical protein	43.1804	215.105	-2.31659	1.08e-08	2.41e-08	DOWN
ureD	urease accessory protein UreD	38.0378	189.409	-2.316	1.21e-08	2.68e-08	DOWN
Rv2209	integral membrane protein	36.5274	181.863	-2.3158	8.03e-09	1.81e-08	DOWN
udgB	uracil DNA glycosylase	32.7373	162.927	-2.31522	1.08e-08	2.41e-08	DOWN
fadE13	acyl-CoA dehydrogenase FadE13	51.7676	257.022	-2.31177	8.83e-09	1.98e-08	DOWN
cobQ2	cobyric acid synthase CobQ	47.3534	234.995	-2.31109	1.13e-08	2.53e-08	DOWN
Rv2560	proline/glycine-rich transmembrane protein	38.7953	191.781	-2.3055	1.24e-08	2.74e-08	DOWN
Rv1151c	NAD-dependent protein deacylase	37.3342	184.043	-2.30147	1.66e-08	3.65e-08	DOWN
Rv1191	hypothetical protein	46.621	229.755	-2.30104	1.33e-08	2.94e-08	DOWN
fadE30	acyl-CoA dehydrogenase FadE30	38.5363	189.799	-2.30018	1.34e-08	2.96e-08	DOWN
Rv0612	hypothetical protein	54.1656	266.723	-2.2999	1.54e-08	3.4e-08	DOWN
Rv3796	hypothetical protein	30.9617	152.195	-2.29737	1.6e-08	3.53e-08	DOWN
PPE23	PPE family protein PPE23	29.6819	145.686	-2.29521	1.69e-08	3.72e-08	DOWN
Rv3779	transmembrane protein	36.9781	181.223	-2.29302	1.4e-08	3.09e-08	DOWN
pks5	polyketide synthase	37.0884	181.666	-2.29225	1.22e-08	2.7e-08	DOWN
carA	carbamoyl-phosphate synthase small subunit	39.6589	193.95	-2.28997	1.76e-08	3.86e-08	DOWN
Rv0574c	hypothetical protein	44.0204	214.597	-2.28539	1.92e-08	4.19e-08	DOWN
Rv1864c	hypothetical protein	27.6574	134.404	-2.28084	3.41e-08	7.33e-08	DOWN
Rv3656c	hypothetical protein	24.8143	120.487	-2.27963	2.97e-07	5.97e-07	DOWN
fbiB	coenzyme F420:L-glutamate ligase	38.4027	186.36	-2.27881	2.27e-08	4.94e-08	DOWN
Rv1319c	adenylate cyclase	29.7113	144.093	-2.27792	2.39e-08	5.19e-08	DOWN
PPE27	PPE family protein PPE27	26.8563	129.861	-2.27364	3.38e-08	7.28e-08	DOWN
Rv3839	hypothetical protein	32.4148	156.652	-2.27284	3.7e-08	7.96e-08	DOWN
Rv3817	phosphotransferase	44.2014	213.568	-2.27253	3.19e-08	6.89e-08	DOWN
Rv3771c	hypothetical protein	59.4456	287.14	-2.27211	4.54e-08	9.67e-08	DOWN
Rv1524	glycosyltransferase	29.9385	144.577	-2.27176	3.1e-08	6.7e-08	DOWN
Rv1718	hypothetical protein	31.2188	150.719	-2.27138	3.81e-08	8.17e-08	DOWN
Rv1382	hypothetical protein	32.4385	156.595	-2.27126	5.45e-08	1.16e-07	DOWN
Rv1903	membrane protein	32.5794	156.828	-2.26715	8.22e-08	1.73e-07	DOWN
alaV	tRNA	39.7595	191.271	-2.26625	2.17e-06	4.06e-06	DOWN
sugI	sugar-transport integral membrane protein SugI	51.9197	249.563	-2.26505	2.94e-08	6.38e-08	DOWN
Rv3226c	hypothetical protein	40.7058	195.56	-2.26431	4.13e-08	8.82e-08	DOWN
mesT	epoxide hydrolase MesT	42.6794	204.738	-2.26216	3.85e-08	8.24e-08	DOWN
ansA	L-aparaginase	46.5015	222.91	-2.26111	3.8e-08	8.15e-08	DOWN
fabG2	3-oxoacyl-ACP reductase FabG	29.8744	143.1	-2.26004	5.63e-08	1.19e-07	DOWN
Rv2820c	CRISPR type III-associated RAMP protein Csm4	18.7169	89.6313	-2.25966	7.02e-08	1.48e-07	DOWN
Rv2687c	antibiotic ABC transporter permease	28.5088	135.827	-2.25229	7.34e-08	1.54e-07	DOWN
Rv3901c	membrane protein	39.5054	188.081	-2.25123	8.4e-08	1.76e-07	DOWN
Rv0048c	membrane protein	41.1311	195.73	-2.25056	5.53e-08	1.17e-07	DOWN
Rv0927c	oxidoreductase	36.5264	173.647	-2.24914	6.37e-08	1.34e-07	DOWN
Rv3851	membrane protein	38.391	182.301	-2.24748	1.68e-07	3.45e-07	DOWN
Rv0750	hypothetical protein	48.9795	232.384	-2.24626	1.54e-07	3.17e-07	DOWN
Rv1667c	pseudo	34.2326	162.354	-2.2457	5.24e-08	1.11e-07	DOWN
acyP	acylphosphatase	20.1107	95.3492	-2.24526	5.47e-07	1.07e-06	DOWN
Rv2803	hypothetical protein	52.7561	249.814	-2.24344	8.09e-08	1.7e-07	DOWN
Rv1951c	hypothetical protein	26.1672	123.408	-2.23761	3.61e-07	7.2e-07	DOWN
Rv1922	lipoprotein	29.4809	138.759	-2.23473	8.68e-08	1.82e-07	DOWN
relG	toxin RelG	32.1144	151.099	-2.2342	3.36e-07	6.72e-07	DOWN
Rv0918	hypothetical protein	29.7434	139.891	-2.23366	1.61e-07	3.31e-07	DOWN
Rv1049	transcriptional repressor	36.9085	173.386	-2.23196	1.46e-07	3.02e-07	DOWN
xthA	exodeoxyribonuclease III protein XthA	42.5932	200.049	-2.23166	8.89e-08	1.86e-07	DOWN
Rv0891c	hypothetical protein	25.2375	118.367	-2.22963	1.26e-07	2.61e-07	DOWN
acrA1	acyl-CoA-reductase AcrA	41.3676	193.617	-2.22663	8.08e-08	1.7e-07	DOWN
Rv1081c	membrane protein	48.0667	224.921	-2.22631	1.4e-07	2.89e-07	DOWN
Rv0215c	pseudo	43.2239	202.137	-2.22543	9.45e-08	1.97e-07	DOWN
Rv3355c	integral membrane protein	44.3602	207.435	-2.22532	2.29e-07	4.63e-07	DOWN
Rv3269	hypothetical protein	429.096	2003.23	-2.22296	8.33e-08	1.75e-07	DOWN
ureG	urease accessory protein UreG	32.702	152.519	-2.22154	1.52e-07	3.13e-07	DOWN
Rv2638	hypothetical protein	46.7337	217.808	-2.22052	1.62e-07	3.33e-07	DOWN
Rv2862c	hypothetical protein	38.1574	177.799	-2.22022	1.56e-07	3.21e-07	DOWN
vapB4	antitoxin VapB4	31.381	146.181	-2.21979	4.91e-07	9.67e-07	DOWN
Rv3594	hypothetical protein	50.7125	235.963	-2.21815	1.2e-07	2.5e-07	DOWN
mscL	large-conductance ion mechanosensitive channel	39.4881	183.499	-2.21628	2.02e-07	4.11e-07	DOWN
Rv1314c	cob(I)yrinic acid a,c-diamide adenosyltransferase	39.6008	183.888	-2.21522	1.74e-07	3.55e-07	DOWN
Rv3691	hypothetical protein	42.8018	198.673	-2.21466	1.31e-07	2.71e-07	DOWN
Rv1647	adenylate cyclase	32.2868	149.588	-2.21198	1.61e-07	3.3e-07	DOWN
Rv3510c	hypothetical protein	34.4942	159.687	-2.21082	1.71e-07	3.49e-07	DOWN
Rv2413c	hypothetical protein	43.5511	201.508	-2.21006	1.49e-07	3.07e-07	DOWN
Rv3183	transcriptional regulator	34.0238	157.365	-2.2095	4.11e-07	8.14e-07	DOWN
Rv3405c	HTH-type transcriptional regulator	37.6512	174.12	-2.20931	2.12e-07	4.3e-07	DOWN
Rv3740c	diacyglycerol O-acyltransferase	34.6886	160.276	-2.20803	1.5e-07	3.09e-07	DOWN
mez	malate oxidoreductase	31.1642	143.814	-2.20624	1.53e-07	3.14e-07	DOWN
eccB2	ESX-2 secretion system protein EccB	42.6686	196.8	-2.20549	1.47e-07	3.04e-07	DOWN
def	polypeptide deformylase	46.1945	213.005	-2.20509	2.02e-07	4.12e-07	DOWN
echA11	enoyl-CoA hydratase EchA11	43.088	198.629	-2.20472	1.82e-07	3.73e-07	DOWN
trmD	tRNA (guanine-N1)-methyltransferase	36.3439	167.465	-2.20407	2.18e-07	4.41e-07	DOWN
mutT2	8-oxo-dGTP diphosphatase	48.0065	220.825	-2.20161	2.64e-07	5.33e-07	DOWN
gatA	glutamyl-tRNA(GLN) amidotransferase subunit A	43.8864	201.712	-2.20045	1.66e-07	3.41e-07	DOWN
Rv2668	alanine/valine-rich protein	36.9097	169.214	-2.19678	3.11e-07	6.24e-07	DOWN
argF	ornithine carbamoyltransferase	44.803	205.014	-2.19406	2.23e-07	4.51e-07	DOWN
Rv3630	integral membrane protein	40.2822	184.305	-2.19388	2.08e-07	4.23e-07	DOWN
Rv0874c	hypothetical protein	47.8938	218.917	-2.19248	2.12e-07	4.3e-07	DOWN
Rv1132	hypothetical protein	35.5094	162.042	-2.19009	2.19e-07	4.44e-07	DOWN
Rv1271c	hypothetical protein	34.8958	159.165	-2.1894	6.07e-07	1.19e-06	DOWN
Rv3729	transferase	40.3363	183.781	-2.18784	2.13e-07	4.33e-07	DOWN
esxS	ESAT-6 like protein EsxS	25.525	116.15	-2.18601	1.28e-06	2.45e-06	DOWN
nicT	nickel-transport integral membrane protein NicT	37.6098	170.803	-2.18315	2.92e-07	5.86e-07	DOWN
pstA1	phosphate ABC transporter permease PstA	33.8643	153.57	-2.18106	3.45e-07	6.89e-07	DOWN
PE27	PE family protein PE27	34.9383	158.368	-2.1804	3.65e-07	7.27e-07	DOWN
Rv0812	amino acid aminotransferase	41.7456	189.13	-2.17968	3.36e-07	6.71e-07	DOWN
eccE2	ESX-2 secretion system protein EccE	41.5973	188.238	-2.178	2.91e-07	5.86e-07	DOWN
ptkA	protein tyrosine kinase transcriptional regulator PtkA	37.972	171.809	-2.1778	3.65e-07	7.27e-07	DOWN
pth	peptidyl-tRNA hydrolase	34.0461	154.009	-2.17745	4.93e-07	9.7e-07	DOWN
Rv0366c	hypothetical protein	46.8374	211.813	-2.17706	4.04e-07	8.01e-07	DOWN
amt	ammonium transporter integral membrane protein	34.6214	156.444	-2.17591	3.31e-07	6.63e-07	DOWN
mce3R	transcriptional repressor Mce3R	30.7303	138.614	-2.17334	3.88e-07	7.7e-07	DOWN
moeX	molybdopterin biosynthesis protein MoeX	33.9403	152.992	-2.17239	4.15e-07	8.21e-07	DOWN
Rv2251	flavoprotein	40.8644	183.618	-2.16779	3.88e-07	7.7e-07	DOWN
PE_PGRS24	PE-PGRS family protein PE_PGRS24	38.9277	174.873	-2.16744	3.75e-07	7.47e-07	DOWN
mpt70	major secreted immunogenic protein Mpt70	29.069	130.516	-2.16668	7.14e-07	1.39e-06	DOWN
Rv3768	hypothetical protein	43.6003	195.684	-2.16612	7.69e-07	1.49e-06	DOWN
ctpE	metal cation transporter ATPase E	37.185	166.71	-2.16454	3.86e-07	7.67e-07	DOWN
Rv3083	FAD-containing monooxygenase MymA	57.8497	259.086	-2.16305	4.03e-07	7.99e-07	DOWN
Rv2542	hypothetical protein	39.6395	177.44	-2.16232	4.68e-07	9.24e-07	DOWN
Rv1045	hypothetical protein	29.4435	131.78	-2.16211	6.03e-07	1.18e-06	DOWN
valT	tRNA	94.9447	424.743	-2.16143	2.52e-06	4.68e-06	DOWN
glnA4	glutamine synthetase	41.3308	184.778	-2.1605	4.68e-07	9.24e-07	DOWN
PE_PGRS60	PE-PGRS family-related protein PE_PGRS60	40.6754	181.802	-2.16014	1.15e-06	2.2e-06	DOWN
vapB43	antitoxin VapB43	39.4482	176.182	-2.15903	1.48e-06	2.82e-06	DOWN
Rv3844	transposase	3.99754	17.8401	-2.15794	5.66e-05	9.4e-05	DOWN
Rv2735c	hypothetical protein	24.5178	109.407	-2.15781	6.93e-07	1.35e-06	DOWN
Rv3300c	hypothetical protein	36.4636	162.708	-2.15776	5.95e-07	1.16e-06	DOWN
Rv1752	hypothetical protein	41.8393	185.721	-2.1502	9.77e-07	1.88e-06	DOWN
gabP	GABA permease GabP	41.6139	184.372	-2.14748	6.51e-07	1.27e-06	DOWN
Rv2263	oxidoreductase	48.0378	212.7	-2.14658	6.98e-07	1.36e-06	DOWN
pknI	serine/threonine-protein kinase PknI	40.862	180.575	-2.14377	6.69e-07	1.31e-06	DOWN
agpS	alkyldihydroxyacetonephosphate synthase	39.1424	172.896	-2.1431	7.01e-07	1.37e-06	DOWN
rpfE	resuscitation-promoting factor RpfE	43.8928	193.879	-2.1431	1.02e-06	1.97e-06	DOWN
Rv1716	hypothetical protein	31.9169	140.811	-2.14137	9.83e-07	1.89e-06	DOWN
Rv0552	hypothetical protein	45.1737	199.081	-2.1398	7.35e-07	1.43e-06	DOWN
Rv3070	fluoride ion transporter CrcB 2	25.46	112.2	-2.13977	2.44e-06	4.55e-06	DOWN
Rv1950c	hypothetical protein	34.3113	150.979	-2.13759	4.49e-06	8.16e-06	DOWN
Rv1896c	S-adenosyl-L-methionine-dependent methyltransferase	33.6675	148.025	-2.13641	1.03e-06	1.99e-06	DOWN
Rv0307c	hypothetical protein	44.5155	195.708	-2.13632	1.24e-06	2.38e-06	DOWN
mmr	multidrug resistance protein Mmr	26.6387	117.028	-2.13526	3.17e-06	5.84e-06	DOWN
esxV	ESAT-6 like protein EsxV	29.748	130.646	-2.1348	3.31e-06	6.07e-06	DOWN
Rv3736	AraC/XylS family transcriptional regulator	36.4459	159.867	-2.13305	1.02e-06	1.97e-06	DOWN
Rv2738c	hypothetical protein	52.4882	230.22	-2.13295	2.5e-06	4.65e-06	DOWN
Rv2293c	hypothetical protein	37.0562	162.386	-2.13164	1.22e-06	2.33e-06	DOWN
PE_PGRS22	PE-PGRS family protein PE_PGRS22	35.3504	154.84	-2.13098	8.76e-07	1.7e-06	DOWN
dhaA	haloalkane dehalogenase	44.703	195.776	-2.13076	1.06e-06	2.04e-06	DOWN
Rv1765c	hypothetical protein	11.4779	50.2442	-2.1301	2.25e-06	4.2e-06	DOWN
gatC	glutamyl-tRNA(GLN) amidotransferase subunit C	39.7176	173.692	-2.12868	2.56e-06	4.75e-06	DOWN
Rv2337c	hypothetical protein	33.941	148.401	-2.1284	1.15e-06	2.2e-06	DOWN
Rv2510c	hypothetical protein	45.0676	196.975	-2.12785	9.82e-07	1.89e-06	DOWN
Rv2923c	hypothetical protein	29.6572	129.529	-2.12682	2.57e-06	4.75e-06	DOWN
PPE25	PPE family protein PPE25	30.5033	133.201	-2.12657	1.26e-06	2.4e-06	DOWN
Rv2980	hypothetical protein	53.6479	233.908	-2.12435	1.4e-06	2.67e-06	DOWN
mptA	alpha(1->6)-mannopyranosyltransferase A	42.2405	184.061	-2.12348	1.11e-06	2.13e-06	DOWN
Rv3770c	leucine-rich protein	55.1302	239.467	-2.11891	1.54e-06	2.92e-06	DOWN
Rv3836	hypothetical protein	46.7228	202.665	-2.11689	2.09e-06	3.93e-06	DOWN
Rv2177c	transposase	22.1055	95.7863	-2.11542	2.64e-06	4.89e-06	DOWN
glyS	glycine--tRNA ligase	33.6632	145.682	-2.11358	1.53e-06	2.9e-06	DOWN
cmaA1	cyclopropane mycolic acid synthase CmaA	47.1408	203.911	-2.11289	1.62e-06	3.07e-06	DOWN
nlhH	carboxylesterase NlhH	45.9474	198.697	-2.11251	1.59e-06	3.02e-06	DOWN
accD2	acetyl-/propionyl-CoA carboxylase subunit beta	49.4309	213.622	-2.11158	1.43e-06	2.72e-06	DOWN
Rv3690	membrane protein	45.0514	194.662	-2.11133	1.9e-06	3.58e-06	DOWN
Rv3762c	hydrolase	42.8699	185.079	-2.1101	1.47e-06	2.8e-06	DOWN
aftC	alpha-(1->3)-arabinofuranosyltransferase	39.9939	172.46	-2.10841	1.68e-06	3.17e-06	DOWN
priA	primosomal protein N'	50.6775	218.425	-2.10772	1.51e-06	2.87e-06	DOWN
Rv2037c	transmembrane protein	38.9147	167.673	-2.10726	1.89e-06	3.57e-06	DOWN
tgs4	diacyglycerol O-acyltransferase	47.0876	202.767	-2.10641	1.66e-06	3.14e-06	DOWN
Rv2766c	short-chain type dehydrogenase/reductase	38.0193	163.625	-2.10559	2.16e-06	4.05e-06	DOWN
mazF9	mRNA interferase MazF9	44.3411	190.739	-2.10488	3.17e-06	5.84e-06	DOWN
trxA	thioredoxin TrxA	28.9226	124.383	-2.10452	4.74e-06	8.6e-06	DOWN
lpqZ	lipoprotein LpqZ	49.5894	213.259	-2.1045	1.94e-06	3.66e-06	DOWN
Rv1376	hypothetical protein	43.0085	184.361	-2.09984	1.95e-06	3.68e-06	DOWN
lpqA	lipoprotein LpqA	41.9484	179.674	-2.09869	2.67e-06	4.94e-06	DOWN
fadD30	long-chain-fatty-acid--AMP ligase FadD30	24.754	105.913	-2.09715	2.29e-06	4.28e-06	DOWN
birA	bifunctional biotin operon repressor/biotin--[acetyl-CoA-carboxylase] synthetase	41.5513	177.759	-2.09696	2.52e-06	4.69e-06	DOWN
Rv3577	hypothetical protein	42.5288	181.791	-2.09577	2.5e-06	4.65e-06	DOWN
acs	acetyl-CoAsynthetase	44.3793	189.505	-2.09427	2.11e-06	3.96e-06	DOWN
Rv2230c	GTP cyclohydrolase	43.7008	186.494	-2.0934	2.41e-06	4.49e-06	DOWN
PPE43	PPE family protein PPE43	42.992	183.468	-2.09339	2.4e-06	4.47e-06	DOWN
moeW	molybdopterin biosynthesis protein MoeW	24.1032	102.792	-2.09243	3.31e-06	6.07e-06	DOWN
Rv3204	DNA-methyltransferase	38.8764	165.409	-2.08907	5.99e-06	1.08e-05	DOWN
Rv3074	hypothetical protein	49.677	211.346	-2.08896	2.53e-06	4.69e-06	DOWN
Rv1742	hypothetical protein	37.9313	161.332	-2.08857	3.28e-06	6.04e-06	DOWN
fadE15	acyl-CoA dehydrogenase FadE15	41.2786	175.488	-2.08791	2.51e-06	4.66e-06	DOWN
Rv0026	hypothetical protein	44.0305	187.148	-2.08761	2.64e-06	4.89e-06	DOWN
sigM	ECF RNA polymerase sigma factor SigM	36.1064	153.433	-2.08728	3.63e-06	6.65e-06	DOWN
Rv0830	S-adenosylmethionine-dependent methyltransferase	36.0402	153.082	-2.08662	3.22e-06	5.94e-06	DOWN
argR	arginine repressor	40.5722	172.331	-2.08661	3.99e-06	7.29e-06	DOWN
Rv0807	hypothetical protein	41.8132	177.389	-2.08488	4.86e-06	8.8e-06	DOWN
mbtB	phenyloxazoline synthase	44.2986	187.701	-2.0831	2.53e-06	4.69e-06	DOWN
Rv0044c	oxidoreductase	41.4326	174.614	-2.07533	4.15e-06	7.57e-06	DOWN
Rv0743c	hypothetical protein	43.8706	184.725	-2.07405	4.86e-06	8.79e-06	DOWN
pks6	membrane bound polyketide synthase	27.3972	115.35	-2.07392	3.26e-06	6e-06	DOWN
Rv1428c	hypothetical protein	43.0791	181.188	-2.07243	4.31e-06	7.85e-06	DOWN
Rv0097	oxidoreductase	19.951	83.8802	-2.07187	6.21e-06	1.11e-05	DOWN
hsdM	type I restriction/modification system DNA methylase HsdM	29.4131	123.56	-2.07068	4.11e-06	7.49e-06	DOWN
Rv2646	integrase	31.0987	130.45	-2.06857	4.95e-06	8.95e-06	DOWN
G2	ncRNA	34.6045	145.142	-2.06843	1.43e-05	2.5e-05	DOWN
Rv0825c	hypothetical protein	41.9971	176.079	-2.06786	5.33e-06	9.6e-06	DOWN
Rv2118c	tRNA (adenine(58)-N(1))-methyltransferase	47.9527	200.559	-2.06434	4.97e-06	8.98e-06	DOWN
Rv1729c	S-adenosylmethionine-dependent methyltransferase	33.9602	141.937	-2.06333	5.51e-06	9.91e-06	DOWN
fprA	NADPH-ferredoxin reductase FprA	39.2625	164.039	-2.06281	4.77e-06	8.64e-06	DOWN
Rv3659c	conjugal transfer protein	49.5316	206.73	-2.06133	4.96e-06	8.97e-06	DOWN
PPE2	PPE family protein PPE2	43.9722	183.452	-2.06074	4.7e-06	8.52e-06	DOWN
Rv3828c	resolvase	28.7361	119.696	-2.05844	8.27e-06	1.47e-05	DOWN
PE_PGRS55	PE-PGRS family protein PE_PGRS55	44.7242	185.838	-2.05492	5.15e-06	9.3e-06	DOWN
vapC26	ribonuclease VapC26	42.0745	174.708	-2.05393	9.26e-06	1.64e-05	DOWN
gmhB	D-glycero-alpha-D-manno-heptose-1,7-bisphosphate 7-phosphatase	26.0932	108.022	-2.04958	1.12e-05	1.97e-05	DOWN
Rv0452	transcriptional regulator	45.6024	188.733	-2.04917	7.5e-06	1.34e-05	DOWN
oppD	oligopeptide ABC transporter ATP-binding protein OppD	34.6389	143.338	-2.04895	6.29e-06	1.13e-05	DOWN
Rv1672c	integral membrane transport protein	45.5872	188.572	-2.04842	6.42e-06	1.15e-05	DOWN
Rv0907	hypothetical protein	34.6433	143.132	-2.0467	6.8e-06	1.22e-05	DOWN
vapC43	ribonuclease VapC43	36.3407	150.117	-2.04643	1.14e-05	2e-05	DOWN
Rv3032	glycogen synthase	45.1378	186.451	-2.04639	6.83e-06	1.22e-05	DOWN
thiO	thiamine biosynthesis oxidoreductase ThiO	48.6615	200.801	-2.04492	7.25e-06	1.3e-05	DOWN
vapB20	antitoxin VapB20	36.4823	150.535	-2.04483	2.11e-05	3.63e-05	DOWN
pdc	alpha-keto-acid decarboxylase	43.3524	178.823	-2.04435	6.8e-06	1.22e-05	DOWN
pmmB	phosphomannomutase PmmB	49.9326	205.921	-2.04404	6.75e-06	1.21e-05	DOWN
vapB13	antitoxin VapB13	22.6392	93.3228	-2.04341	3.64e-05	6.15e-05	DOWN
Rv1835c	serine esterase	41.9746	172.654	-2.04029	7.35e-06	1.31e-05	DOWN
dinP	DNA polymerase IV 2	36.6492	150.627	-2.03913	8.87e-06	1.57e-05	DOWN
PE7	PE family protein PE7	20.8772	85.7496	-2.0382	3.68e-05	6.21e-05	DOWN
Rv1510	hypothetical protein	39.1161	160.493	-2.03668	8.66e-06	1.54e-05	DOWN
espG2	ESX-2 secretion-associated protein EspG2	45.2214	185.435	-2.03584	9.57e-06	1.7e-05	DOWN
Rv0499	hypothetical protein	38.844	159.219	-2.03525	1e-05	1.77e-05	DOWN
Rv1556	HTH-type transcriptional regulator	35.4935	145.373	-2.03413	1.24e-05	2.18e-05	DOWN
otsB1	trehalose-6-phosphate phosphatase OtsB	37.2314	152.43	-2.03355	7.95e-06	1.42e-05	DOWN
moaX	MoaD-MoaE fusion protein MoaX	29.646	121.347	-2.03323	1.33e-05	2.33e-05	DOWN
mbtC	polyketide synthetase	38.4618	157.416	-2.03308	9.36e-06	1.66e-05	DOWN
fadB5	oxidoreductase FadB	38.969	159.471	-2.03289	1.01e-05	1.78e-05	DOWN
Rv1434	hypothetical protein	33.7622	138.022	-2.03142	6.91e-05	0.000113581	DOWN
Rv2551c	hypothetical protein	58.3762	238.495	-2.0305	1.26e-05	2.22e-05	DOWN
hisC2	histidinol-phosphate aminotransferase	51.3336	209.647	-2.02999	9.88e-06	1.75e-05	DOWN
Rv0888	hypothetical protein	38.0085	155.204	-2.02977	9.87e-06	1.75e-05	DOWN
Rv1531	hypothetical protein	44.6224	182.195	-2.02964	1.27e-05	2.23e-05	DOWN
Rv1084	hypothetical protein	56.029	228.742	-2.02948	8.93e-06	1.58e-05	DOWN
Rv1735c	membrane protein	48.236	196.67	-2.0276	1.36e-05	2.38e-05	DOWN
Rv2859c	glutamine amidotransferase	37.778	153.98	-2.02712	1.18e-05	2.08e-05	DOWN
vapB42	antitoxin VapB42	21.0752	85.8152	-2.02569	5.7e-05	9.47e-05	DOWN
prpD	methylcitrate dehydratase PrpD	41.3182	167.993	-2.02355	1.1e-05	1.94e-05	DOWN
tcrX	two component transcriptional regulator TcrX	46.3426	187.9	-2.01955	1.43e-05	2.49e-05	DOWN
vapC21	ribonuclease VapC21	31.4587	127.445	-2.01834	2.5e-05	4.29e-05	DOWN
Rv3254	hypothetical protein	44.2388	179.177	-2.018	1.25e-05	2.2e-05	DOWN
ligB	DNA ligase	48.6898	197.031	-2.01673	1.25e-05	2.19e-05	DOWN
Rv1433	hypothetical protein	41.1385	166.401	-2.0161	1.52e-05	2.65e-05	DOWN
PE_PGRS34	PE-PGRS family protein PE_PGRS34	48.3296	195.382	-2.01532	1.28e-05	2.25e-05	DOWN
nei	endonuclease VIII	51.8648	209.572	-2.01462	1.49e-05	2.6e-05	DOWN
PE_PGRS21	PE-PGRS family protein PE_PGRS21	49.4448	199.603	-2.01325	1.27e-05	2.23e-05	DOWN
Rv2739c	alanine-rich transferase	56.7941	229.063	-2.01193	1.41e-05	2.46e-05	DOWN
papA4	polyketide synthase associated protein PapA	38.9952	157.204	-2.01127	2.14e-05	3.68e-05	DOWN
Rv1186c	hypothetical protein	45.7713	184.354	-2.00996	1.45e-05	2.52e-05	DOWN
ribC	riboflavin synthase	53.1572	214.005	-2.00931	1.79e-05	3.1e-05	DOWN
vapB1	antitoxin VapB1	15.7534	63.3427	-2.00752	0.000160023	0.000256114	DOWN
Rv1823	hypothetical protein	32.9203	132.305	-2.00682	1.92e-05	3.32e-05	DOWN
lysS	lysine--tRNA ligase	39.3095	157.918	-2.00622	1.63e-05	2.83e-05	DOWN
Rv1910c	hypothetical protein	41.7904	167.696	-2.0046	2.18e-05	3.76e-05	DOWN
Rv3067	hypothetical protein	44.3692	177.987	-2.00414	2.57e-05	4.4e-05	DOWN
Rv2686c	antibiotic ABC transporter permease	44.4041	177.997	-2.00309	2.01e-05	3.46e-05	DOWN
Rv2647	hypothetical protein	38.7239	155.196	-2.0028	2.66e-05	4.55e-05	DOWN
Rv1393c	monoxygenase	52.5726	210.688	-2.00273	1.68e-05	2.91e-05	DOWN
dacB2	penicillin-binding protein DacB2	47.8683	191.704	-2.00174	1.94e-05	3.35e-05	DOWN
Rv2974c	alanine-rich protein	47.5956	190.58	-2.00149	1.76e-05	3.06e-05	DOWN
dprE1	decaprenylphosphoryl-beta-D-ribose oxidase	40.8352	163.504	-2.00144	1.82e-05	3.16e-05	DOWN
PE_PGRS26	PE-PGRS family protein PE_PGRS26	44.1152	176.55	-2.00073	1.8e-05	3.12e-05	DOWN
Rv2800	hydrolase	45.8743	183.319	-1.9986	1.84e-05	3.19e-05	DOWN
lipM	esterase LipM	40.0023	159.752	-1.99768	2.01e-05	3.46e-05	DOWN
pstC2	phosphate ABC transporter permease PstC	33.3722	133.168	-1.99653	2.33e-05	4.01e-05	DOWN
esxU	ESAT-6 like protein EsxU	35.5479	141.826	-1.99629	4.31e-05	7.23e-05	DOWN
Rv3087	diacyglycerol O-acyltransferase	67.6063	269.349	-1.99425	1.96e-05	3.38e-05	DOWN
echA18	enoyl-CoA hydratase	49.4626	196.804	-1.99235	2.57e-05	4.4e-05	DOWN
Rv3231c	hypothetical protein	42.7953	170.12	-1.99103	3.07e-05	5.22e-05	DOWN
Rv1929c	hypothetical protein	37.9828	150.946	-1.99061	2.94e-05	5e-05	DOWN
Rv0508	hypothetical protein	27.1487	107.804	-1.98946	6.95e-05	0.000114183	DOWN
Rv2563	glutamine ABC transporter permease	41.3725	164.224	-1.98892	2.52e-05	4.32e-05	DOWN
Rv3228	hypothetical protein	50.1893	198.793	-1.98581	2.6e-05	4.45e-05	DOWN
gmhA	phosphoheptose isomerase	29.9834	118.599	-1.98386	3.96e-05	6.66e-05	DOWN
Rv1069c	hypothetical protein	46.5035	183.918	-1.98366	2.5e-05	4.29e-05	DOWN
Rv0273c	transcriptional regulator	45.3237	179.142	-1.98276	3.27e-05	5.55e-05	DOWN
PPE35	PPE family protein PPE35	33.835	133.711	-1.98253	2.5e-05	4.29e-05	DOWN
PE_PGRS10	PE-PGRS family protein PE_PGRS10	58.9993	232.995	-1.98153	2.47e-05	4.24e-05	DOWN
Rv3189	hypothetical protein	37.575	148.307	-1.98074	3.68e-05	6.2e-05	DOWN
ppa	inorganic pyrophosphatase	52.4429	206.756	-1.97911	3.65e-05	6.17e-05	DOWN
ggtA	bifunctional cephalosporin acylase/gamma-glutamyltranspeptidase	47.5576	187.485	-1.97902	2.8e-05	4.77e-05	DOWN
Rv1179c	hypothetical protein	46.0041	181.074	-1.97674	2.75e-05	4.69e-05	DOWN
Rv3312b	hypothetical protein	47.905	188.454	-1.97597	8.83e-05	0.000143561	DOWN
ligA	DNA ligase A	51.4535	202.14	-1.97401	2.97e-05	5.05e-05	DOWN
Rv2723	integral membrane protein	38.9257	152.913	-1.97392	3.39e-05	5.74e-05	DOWN
Rv1648	transmembrane protein	47.1815	185.308	-1.97363	3.58e-05	6.06e-05	DOWN
bioF1	8-amino-7-oxononanoate synthase	55.0811	216.02	-1.97153	3.34e-05	5.67e-05	DOWN
fadD7	fatty-acid--CoA ligase FadD7	54.1146	212.169	-1.97113	3.23e-05	5.49e-05	DOWN
lpqK	lipoprotein LpqK	41.0465	160.777	-1.96973	3.63e-05	6.13e-05	DOWN
entC	isochorismate synthase	42.1319	164.383	-1.96408	4.14e-05	6.95e-05	DOWN
argH	argininosuccinate lyase	61.8662	240.901	-1.96122	3.96e-05	6.66e-05	DOWN
mcr10	ncRNA	101.84	396.492	-1.96099	8.12e-05	0.000132545	DOWN
gadB	glutamate decarboxylase GadB	46.3223	180.228	-1.96005	4.24e-05	7.11e-05	DOWN
Rv0325	hypothetical protein	17.4826	68.0151	-1.95994	0.000331726	0.000516076	DOWN
Rv2884	transcriptional regulator	56.2032	218.622	-1.95972	4.63e-05	7.74e-05	DOWN
Rv0804	hypothetical protein	57.5275	223.759	-1.95962	4.84e-05	8.08e-05	DOWN
Rv1986	amino-acid transporter	50.379	195.909	-1.95929	5.15e-05	8.59e-05	DOWN
Rv0037c	MFS-type transporter	59.8483	232.69	-1.95903	4.19e-05	7.04e-05	DOWN
yrbE3A	integral membrane protein	38.1661	148.124	-1.95644	5.44e-05	9.05e-05	DOWN
Rv0365c	hypothetical protein	51.2746	198.512	-1.95291	4.99e-05	8.33e-05	DOWN
Rv0324	transcriptional regulator	42.0034	162.467	-1.95157	6.13e-05	0.000101402	DOWN
Rv3165c	hypothetical protein	28.4251	109.925	-1.95129	8.83e-05	0.000143557	DOWN
glnQ	glutamine ABC transporter ATP-binding protein	45.5165	175.994	-1.95107	5.45e-05	9.05e-05	DOWN
cobN	cobalamin biosynthesis protein CobN	56.3849	217.261	-1.94605	5.05e-05	8.43e-05	DOWN
pks11	chalcone synthase	48.5286	186.925	-1.94555	5.92e-05	9.82e-05	DOWN
vapC11	ribonuclease VapC11	42.339	163.074	-1.94547	8.65e-05	0.000140787	DOWN
proB	glutamate 5-kinase protein	55.3097	212.915	-1.94468	5.82e-05	9.65e-05	DOWN
mgtC	Mg2+ transport P-type ATPase MgtC	48.374	185.926	-1.94243	6.96e-05	0.000114284	DOWN
Rv2390c	hypothetical protein	38.7718	148.777	-1.94008	8.58e-05	0.000139733	DOWN
Rv2885c	transposase	36.4227	139.753	-1.93997	6.66e-05	0.000109721	DOWN
Rv1431	hypothetical protein	37.122	142.366	-1.93926	6.44e-05	0.000106332	DOWN
PPE44	PPE family protein PPE44	46.0673	176.624	-1.93886	6.74e-05	0.000110886	DOWN
Rv1503c	pseudo	24.1804	92.6378	-1.93777	8.15e-05	0.000132949	DOWN
Rv0024	NLP/P60 family protein	48.7306	186.632	-1.93729	7.34e-05	0.000120235	DOWN
Rv3438	hypothetical protein	57.9872	221.953	-1.93645	7.19e-05	0.000117923	DOWN
Rv3784	dTDP-glucose 4,6-dehydratase	44.302	169.226	-1.9335	7.81e-05	0.00012781	DOWN
Rv1364c	sigma factor regulatory protein	41.0805	156.604	-1.93059	7.45e-05	0.000122094	DOWN
esxQ	ESAT-6 like protein EsxQ	47.1326	179.433	-1.92865	0.000119803	0.000193209	DOWN
lipT	carboxylesterase LipT	49.2666	187.423	-1.92761	7.98e-05	0.000130308	DOWN
fadD13	long chain-fatty-acid--CoA ligase FadD13	59.1162	224.492	-1.92504	8.23e-05	0.000134212	DOWN
Rv2304c	hypothetical protein	38.19	145.024	-1.92502	0.000226453	0.000358282	DOWN
glpK	glycerol kinase	45.5503	172.913	-1.92452	8.56e-05	0.000139437	DOWN
Rv0519c	membrane protein	57.0101	216.393	-1.92436	9.04e-05	0.000146942	DOWN
Rv3737	transmembrane protein	56.8287	215.627	-1.92385	8.42e-05	0.000137157	DOWN
Rv0523c	hypothetical protein	63.216	239.215	-1.91995	0.000119672	0.000193075	DOWN
Rv3406	dioxygenase	51.1136	193.187	-1.91822	0.000104622	0.000169476	DOWN
PE_PGRS62	PE-PGRS family protein PE_PGRS62	46.2313	174.627	-1.91733	9.88e-05	0.000160311	DOWN
Rv3238c	integral membrane protein	40.5542	152.939	-1.91504	0.000124016	0.000199842	DOWN
Rv0199	membrane protein	50.7175	191.245	-1.91486	0.00012026	0.000193868	DOWN
fmt	methionyl-tRNA formyltransferase	56.0039	211.033	-1.91387	0.000110671	0.000179131	DOWN
Rv3031	1,4-alpha-glucan branching protein	49.0963	184.936	-1.91334	0.000105433	0.000170722	DOWN
Rv0274	hypothetical protein	56.9241	214.398	-1.91318	0.000124599	0.00020054	DOWN
Rv2323c	hypothetical protein	46.3616	174.615	-1.91318	0.000117299	0.000189475	DOWN
Rv1367c	hypothetical protein	43.7299	164.461	-1.91106	0.000118197	0.000190772	DOWN
echA5	enoyl-CoA hydratase EchA5	49.8592	187.444	-1.91053	0.000125346	0.00020166	DOWN
lpqG	lipoprotein LpqG	59.3187	222.931	-1.91004	0.000124186	0.000200036	DOWN
Rv2864c	penicillin-binding lipoprotein	47.9061	180.024	-1.9099	0.000111307	0.000180015	DOWN
mazE7	antitoxin MazE7	49.2064	184.847	-1.90942	0.000226169	0.000357974	DOWN
lprE	lipoprotein LprE	53.0208	198.704	-1.90599	0.000144112	0.000231296	DOWN
Rv1061	hypothetical protein	42.3229	158.561	-1.90553	0.000140629	0.000225796	DOWN
lipQ	carboxylesterase LipQ	53.0769	198.723	-1.9046	0.00012746	0.000204979	DOWN
Rv0420c	transmembrane protein	68.0173	254.549	-1.90397	0.000156448	0.000250492	DOWN
Rv0658c	integral membrane protein	54.542	203.77	-1.90151	0.000149466	0.0002396	DOWN
Rv2203	membrane protein	56.5686	211.265	-1.90098	0.000150886	0.00024178	DOWN
Rv0605	resolvase	74.4987	278.036	-1.89998	0.000148973	0.000238906	DOWN
PE18	PE family protein PE18	30.8703	115.176	-1.89955	0.000312615	0.000488431	DOWN
Rv3196A	hypothetical protein	72.675	270.19	-1.89444	0.000247569	0.000389537	DOWN
tyrS	tyrosine--tRNA ligase	46.8015	173.87	-1.89338	0.000161029	0.00025762	DOWN
vapC42	ribonuclease VapC42	33.0787	122.833	-1.89273	0.000279964	0.000439301	DOWN
Rv3632	membrane protein	52.1377	193.194	-1.88965	0.000242906	0.0003825	DOWN
lipO	esterase LipO	53.974	199.976	-1.88949	0.000170179	0.000271392	DOWN
mycP2	membrane-anchored mycosin	49.0255	181.624	-1.88935	0.000167002	0.000266432	DOWN
vapB34	antitoxin VapB34	40.5209	149.513	-1.88353	0.000443163	0.000681239	DOWN
fadD3	fatty-acid--CoA ligase FadD3	60.5427	223.222	-1.88246	0.000187879	0.000298906	DOWN
ctpA	cation transporter ATPase A	60.1835	221.789	-1.88175	0.000184293	0.000293316	DOWN
mpt83	cell surface lipoprotein	44.5262	164.016	-1.88111	0.000236467	0.000373389	DOWN
emrB	multidrug resistance protein EmrB	45.2727	166.669	-1.88027	0.000200831	0.000318878	DOWN
lpqQ	lipoprotein LpqQ	46.953	172.75	-1.8794	0.000242311	0.000381713	DOWN
pgsA3	CDP-diacylglycerol--glycerol-3-phosphate 3-phosphatidyltransferase	50.0107	183.89	-1.87853	0.000243538	0.000383344	DOWN
embC	arabinosyltransferase C	63.3419	232.682	-1.87713	0.000196758	0.000312658	DOWN
Rv1056	hypothetical protein	40.4115	148.331	-1.87598	0.000256687	0.000403726	DOWN
vapB32	antitoxin VapB32	27.2924	100.157	-1.8757	0.000796245	0.00119288	DOWN
Rv1021	nucleoside triphosphate pyrophosphohydrolase	47.9132	175.668	-1.87435	0.000240465	0.000379103	DOWN
orn	oligoribonuclease	51.362	187.916	-1.87131	0.000274322	0.000431124	DOWN
Rv1144	oxidoreductase	49.6775	181.498	-1.86929	0.000276782	0.000434649	DOWN
Rv0579	hypothetical protein	58.6687	214.023	-1.8671	0.000277802	0.000436079	DOWN
dprE2	decaprenylphosphoryl-D-2-keto erythropentose reductase	48.2991	176.072	-1.8661	0.000294401	0.000461593	DOWN
Rv1413	hypothetical protein	48.9217	178.29	-1.86568	0.000329602	0.00051317	DOWN
mazE9	antitoxin MazE9	21.9055	79.8267	-1.86558	0.00104675	0.00155077	DOWN
Rv1000c	hypothetical protein	59.2316	215.784	-1.86515	0.000300223	0.000470353	DOWN
Rv3819	hypothetical protein	41.3157	150.414	-1.86418	0.000438205	0.000674135	DOWN
PPE36	PPE family protein PPE36	27.1034	98.6569	-1.86395	0.000371324	0.000575445	DOWN
Rv0052	hypothetical protein	51.6987	188.097	-1.86328	0.00032945	0.000513132	DOWN
Rv2186c	hypothetical protein	50.871	185.042	-1.86293	0.000378118	0.000585068	DOWN
Rv0480c	amidohydrolase	51.1692	186.096	-1.8627	0.000303194	0.000474266	DOWN
lhr	ATP-dependent helicase	60.3919	219.417	-1.86125	0.000262707	0.000413031	DOWN
cobS	cobalamin synthase	69.9896	253.657	-1.85767	0.00032105	0.000500633	DOWN
mutT1	8-oxo-dGTP diphosphatase	38.3702	138.936	-1.85637	0.000352497	0.000547539	DOWN
Rv0911	hypothetical protein	45.1471	163.338	-1.85516	0.000364234	0.000564894	DOWN
ppsC	phthiocerol synthesis polyketide synthase type I PpsC	45.9216	165.971	-1.85368	0.000301607	0.000472153	DOWN
lpqN	lipoprotein LpqN	45.6946	164.877	-1.85129	0.000401104	0.000619438	DOWN
Rv3304	hypothetical protein	60.3084	217.273	-1.84907	0.000426621	0.000657072	DOWN
Rv3559c	oxidoreductase	51.3314	184.855	-1.84848	0.000397924	0.000614765	DOWN
Rv3766	hypothetical protein	51.7502	186.302	-1.84801	0.000412368	0.000636098	DOWN
vapB9	antitoxin VapB9	31.0509	111.776	-1.8479	0.000997829	0.00148103	DOWN
leuX	tRNA	93.6688	337.037	-1.84727	0.000974018	0.00144784	DOWN
rsfA	anti-sigma-F factor antagonist RsfA	50.0812	179.483	-1.8415	0.000557654	0.00084877	DOWN
Rv3210c	hypothetical protein	65.4882	234.668	-1.84132	0.0004426	0.000680635	DOWN
Rv0360c	hypothetical protein	67.9224	242.785	-1.83772	0.000518315	0.000792205	DOWN
mmaA1	mycolic acid methyltransferase MmaA1	45.9744	164.285	-1.83729	0.000488608	0.000747656	DOWN
PPE32	PPE family protein PPE32	56.8348	202.853	-1.83559	0.000460847	0.00070788	DOWN
Rv3644c	DNA polymerase	60.6417	216.265	-1.83442	0.000468181	0.000718594	DOWN
arfA	peptidoglycan-binding protein ArfA	41.6937	148.495	-1.83251	0.000528533	0.000806592	DOWN
mcr15	ncRNA	13.7484	48.9034	-1.83067	0.00224711	0.0032265	DOWN
fadE33	acyl-CoA dehydrogenase FadE33	49.5433	176.218	-1.8306	0.00053225	0.000811337	DOWN
Rv1591	transmembrane protein	51.0634	181.47	-1.82937	0.000580983	0.000882601	DOWN
mazF4	mRNA interferase MazF4	26.4808	94.1001	-1.82925	0.00113406	0.00167476	DOWN
pstA2	phosphate ABC transporter permease PstA	50.5828	179.549	-1.82766	0.000564026	0.000857817	DOWN
suhB	inositol-1-monophosphatase SuhB	58.2693	206.763	-1.82717	0.000559208	0.000850811	DOWN
canA	beta-carbonic anhydrase	47.0001	166.628	-1.82589	0.0006865	0.00103544	DOWN
pflA	pyruvate formate lyase activating protein PflA	44.2745	156.577	-1.82233	0.000614338	0.000931505	DOWN
glbN	hemoglobin GlbN	39.5838	139.953	-1.82196	0.000839318	0.00125506	DOWN
Rv0264c	hypothetical protein	54.6304	193.008	-1.82089	0.000671422	0.00101308	DOWN
PE_PGRS31	PE-PGRS family protein PE_PGRS31	55.866	197.197	-1.81959	0.000590327	0.000896116	DOWN
Rv2515c	hypothetical protein	43.1627	152.256	-1.81864	0.000644361	0.000975552	DOWN
adhA	alcohol dehydrogenase A	54.2034	191.109	-1.81794	0.000648052	0.000980543	DOWN
plcB	membrane-associated phospholipase B	44.0835	155.172	-1.81555	0.000660129	0.000997163	DOWN
Rv2979c	resolvase	63.7806	224.368	-1.81468	0.000735883	0.00110742	DOWN
Rv1680	hypothetical protein	46.6613	164.003	-1.81342	0.00074731	0.00112251	DOWN
Rv0566c	hypothetical protein	43.7788	153.826	-1.81299	0.000876493	0.00130918	DOWN
Rv3027c	GCN5-like N-acetyltransferase	51.1006	179.157	-1.80981	0.000778419	0.00116705	DOWN
Rv0539	dolichyl-phosphate sugar synthase	55.2941	193.768	-1.80913	0.000820665	0.00122809	DOWN
Rv0339c	transcriptional regulator	57.9804	203.149	-1.8089	0.000697481	0.00105042	DOWN
Rv0498	hypothetical protein	55.0426	192.757	-1.80817	0.000791339	0.00118597	DOWN
Rv2473	alanine/proline-rich membrane protein	49.2955	172.548	-1.80747	0.000842569	0.00125945	DOWN
lppT	lipoprotein LppT	41.9692	146.631	-1.80479	0.0016856	0.002451	DOWN
Rv0051	transmembrane protein	55.5718	194.138	-1.80466	0.000773728	0.00116055	DOWN
Rv3439c	alanine/proline-rich protein	67.8662	236.59	-1.80162	0.000814301	0.00121902	DOWN
Rv1520	sugar transferase	39.3089	137.02	-1.80146	0.00090751	0.00135249	DOWN
pyrB	aspartate carbamoyltransferase	48.8116	170.134	-1.80138	0.000887958	0.00132581	DOWN
Rv3034c	acetyltransferase	57.285	199.474	-1.79997	0.000896069	0.00133693	DOWN
Rv0180c	transmembrane protein	47.8851	166.697	-1.79958	0.000875533	0.00130824	DOWN
miaA	tRNA delta(2)-isopentenylpyrophosphate transferase	48.2326	167.856	-1.79915	0.00092666	0.00137897	DOWN
TB18.6	hypothetical protein	58.4358	203.312	-1.79877	0.00100589	0.0014919	DOWN
irtB	iron ABC transporter ATP-binding protein/permease IrtB	45.6085	158.486	-1.79698	0.000896664	0.00133732	DOWN
RV1984a	hypothetical protein	54.1438	188.124	-1.79681	0.00147071	0.00215102	DOWN
Rv3166c	hypothetical protein	50.7211	175.905	-1.79414	0.000998817	0.00148195	DOWN
Rv0331	dehydrogenase/reductase	77.6399	269.075	-1.79314	0.00094648	0.00140795	DOWN
hemZ	ferrochelatase	48.577	167.948	-1.78967	0.00107226	0.00158739	DOWN
Rv1817	flavoprotein	50.32	173.971	-1.78965	0.00102394	0.00151753	DOWN
Rv3243c	hypothetical protein	56.4922	195.158	-1.78852	0.00110231	0.00162947	DOWN
purN	phosphoribosylglycinamide formyltransferase PurN	46.4704	160.24	-1.78585	0.00125788	0.00184988	DOWN
Rv1824	hypothetical protein	40.5899	139.813	-1.7843	0.00162403	0.00236664	DOWN
Rv1157c	hypothetical protein	67.4485	232.232	-1.78371	0.00112998	0.00166976	DOWN
idsA2	geranylgeranyl pyrophosphate synthetase IdsA	55.4819	191.013	-1.78358	0.0011637	0.00171515	DOWN
Rv2575	membrane protein	47.7808	164.417	-1.78285	0.00123638	0.00182026	DOWN
vapB8	antitoxin VapB8	22.3125	76.7185	-1.78172	0.00304366	0.00432987	DOWN
Rv2024c	hypothetical protein	45.2211	155.397	-1.78089	0.00119377	0.00175882	DOWN
Rv1833c	haloalkane dehalogenase	48.9906	168.339	-1.78079	0.00127947	0.00188025	DOWN
Rv2047c	hypothetical protein	60.166	206.659	-1.78023	0.00114001	0.00168271	DOWN
accA2	acetyl-/propionyl-CoA carboxylase subunit alpha	73.8074	253.441	-1.77981	0.00115044	0.00169686	DOWN
Rv3172c	hypothetical protein	55.9013	191.885	-1.77929	0.00143966	0.0021087	DOWN
Rv3369	hypothetical protein	89.0662	305.516	-1.7783	0.00135362	0.00198484	DOWN
Rv0394c	hypothetical protein	62.4036	213.566	-1.77498	0.00139478	0.00204371	DOWN
embA	arabinosyltransferase A	76.5254	261.758	-1.77422	0.00123884	0.00182321	DOWN
Rv0028	hypothetical protein	41.9341	143.42	-1.77405	0.002075	0.00299009	DOWN
Rv1936	monooxygenase	52.3134	178.796	-1.77306	0.00138968	0.00203698	DOWN
PPE55	PPE family protein PPE55	51.7968	176.776	-1.77099	0.0012898	0.00189404	DOWN
Rv0063	oxidoreductase	61.1438	208.279	-1.76824	0.00144431	0.00211473	DOWN
fadD6	fatty-acid--CoA ligase FadD6	50.3453	171.438	-1.76776	0.0014528	0.00212639	DOWN
pheU	tRNA	69.929	237.908	-1.76644	0.00431375	0.00603804	DOWN
echA17	enoyl-CoA hydratase EchA17	55.4629	188.472	-1.76475	0.00166555	0.00242361	DOWN
Rv3848	transmembrane protein	71.7586	243.098	-1.76032	0.00169241	0.00245911	DOWN
Rv3631	transferase	47.343	160.34	-1.75991	0.00187027	0.00270773	DOWN
Rv2141c	hypothetical protein	48.8078	165.234	-1.75932	0.00171868	0.00249547	DOWN
fadD24	fatty-acid--CoA ligase FadD24	44.3265	149.996	-1.75869	0.00170869	0.00248187	DOWN
Rv2143	hypothetical protein	51.1544	172.574	-1.75428	0.00190751	0.00275966	DOWN
fadE1	acyl-CoA dehydrogenase FadE1	53.932	181.845	-1.75349	0.00187196	0.00270921	DOWN
fabG3	20-beta-hydroxysteroid dehydrogenase	50.7249	170.829	-1.75179	0.00207682	0.00299164	DOWN
fadE32	acyl-CoA dehydrogenase FadE32	54.7191	183.994	-1.74954	0.00206725	0.00297999	DOWN
mbtK	lysine N-acetyltransferase MbtK	49.6832	166.914	-1.74828	0.00229339	0.00329059	DOWN
pyrR	bifunctional pyrimidine operon regulatory protein/uracil phosphoribosyltransferase	65.9467	221.439	-1.74754	0.00223574	0.00321132	DOWN
arcA	arginine deiminase	57.3008	191.835	-1.74324	0.00221854	0.00318776	DOWN
Rv0920c	transposase	44.1789	147.822	-1.74243	0.00228815	0.00328425	DOWN
cyp137	cytochrome P450 Cyp137	60.1673	201.298	-1.74229	0.00221096	0.00317915	DOWN
PPE42	PPE family protein PPE42	56.4305	188.703	-1.74157	0.00221502	0.00318385	DOWN
carB	carbamoyl-phosphate synthase large subunit	55.4257	185.314	-1.74135	0.00215281	0.00309887	DOWN
lipV	lipase LipV	59.2653	198.087	-1.74088	0.00246815	0.00353374	DOWN
Rv0947c	pseudo	62.6581	209.367	-1.74046	0.00325143	0.0046107	DOWN
Rv1519	hypothetical protein	37.6243	125.631	-1.73946	0.00395055	0.00555296	DOWN
Rv2991	hypothetical protein	54.9564	183.388	-1.73854	0.00276183	0.00394294	DOWN
Rv0987	adhesion component ABC transporter permease	21.1175	70.4573	-1.73831	0.00246405	0.00352913	DOWN
Rv1459c	alpha-(1->6)-mannopyranosyltransferase	52.9413	176.537	-1.73751	0.00237147	0.00339775	DOWN
Rv3705A	proline-rich protein	77.3103	257.684	-1.73687	0.00276817	0.00395058	DOWN
coaA	pantothenate kinase	59.2169	197.187	-1.73548	0.00256921	0.0036758	DOWN
Rv0204c	transmembrane protein	64.4823	214.67	-1.73514	0.00249302	0.00356808	DOWN
Rv1496	transport system kinase	43.7	145.452	-1.73484	0.00267638	0.00382368	DOWN
Rv0837c	hypothetical protein	67.1016	222.959	-1.73236	0.00263907	0.00377172	DOWN
Rv2705c	hypothetical protein	41.5684	137.954	-1.73063	0.00361313	0.00510014	DOWN
Rv3718c	hypothetical protein	59.2203	196.263	-1.72863	0.00324022	0.00459643	DOWN
pknF	serine/threonine-protein kinase PknF	59.9138	198.47	-1.72796	0.00277774	0.00396141	DOWN
Rv2822c	CRISPR type III-associated protein Csm2	19.2478	63.7431	-1.72758	0.00579954	0.0080169	DOWN
Rv2561	pseudo	48.7323	161.353	-1.72727	0.00310755	0.00441292	DOWN
nagA	N-acetylglucosamine-6-phosphate deacetylase NagA	70.9101	234.571	-1.72596	0.00287741	0.00409918	DOWN
Rv0138	hypothetical protein	41.8651	138.419	-1.72523	0.00360814	0.0050949	DOWN
oppC	oligopeptide ABC transporter permease OppC	38.7786	128.12	-1.72417	0.00329369	0.00466733	DOWN
Rv2639c	integral membrane protein	67.0906	221.425	-1.72264	0.00369486	0.00520817	DOWN
Rv1278	hypothetical protein	64.6818	213.418	-1.72225	0.00292838	0.00416883	DOWN
cobIJ	bifunctional S-adenosyl-L-methionine-precorrin-2 methyl transferase/precorrin-3 methylase	63.7	210.029	-1.72122	0.00306087	0.00434971	DOWN
Rv3752c	cytidine/deoxycytidylate deaminase	49.048	160.972	-1.71455	0.00416484	0.00583982	DOWN
cut3	cutinase	61.2299	200.948	-1.71452	0.00362235	0.00511135	DOWN
lppM	lipoprotein LppM	61.7238	202.433	-1.71355	0.00374353	0.00527491	DOWN
fadE4	acyl-CoA dehydrogenase FadE4	54.7905	179.672	-1.71337	0.00346736	0.00490475	DOWN
Rv0323c	hypothetical protein	59.6435	195.283	-1.71113	0.00391358	0.00550291	DOWN
cobC	aminotransferase	50.4841	165.191	-1.71023	0.00380736	0.0053592	DOWN
Rv2120c	integral membrane protein	70.0546	229.225	-1.71021	0.00407764	0.00572155	DOWN
PE_PGRS53	PE-PGRS family protein PE_PGRS53	58.5009	191.377	-1.70989	0.0035129	0.00496742	DOWN
leuS	leucine--tRNA ligase	53.3545	174.5	-1.70955	0.0035829	0.00506282	DOWN
Rv3788	hypothetical protein	66.4396	216.88	-1.70678	0.00432953	0.00605801	DOWN
Rv2425c	hypothetical protein	51.8463	169.088	-1.70546	0.00397985	0.00559217	DOWN
pyrC	dihydroorotase	61.361	200.07	-1.70511	0.00398284	0.00559442	DOWN
plcC	phospholipase C	43.7547	142.625	-1.70472	0.00406412	0.00570457	DOWN
Rv2418c	hypothetical protein	48.7385	158.841	-1.70445	0.0043963	0.00614715	DOWN
Rv3437	transmembrane protein	55.5637	181.041	-1.70411	0.00468434	0.00653849	DOWN
Rv0913c	dioxygenase	44.6689	145.534	-1.70401	0.0041051	0.00575806	DOWN
pheS	phenylalanine--tRNA ligase subunit alpha	62.3472	202.926	-1.70256	0.00421669	0.00590838	DOWN
Rv3198A	glutaredoxin protein	94.5764	307.804	-1.70246	0.00490201	0.00682567	DOWN
fmu	methyltransferase	60.7177	197.499	-1.70166	0.00418263	0.00586271	DOWN
Rv1272c	drug ABC transporter ATP-binding protein	45.4715	147.767	-1.70029	0.00426051	0.0059656	DOWN
Rv3741c	oxidoreductase	45.7149	148.547	-1.70018	0.00481777	0.00671303	DOWN
cyp126	cytochrome P450 Cyp126	57.5611	186.938	-1.6994	0.0043795	0.0061258	DOWN
vapB11	antitoxin VapB11	26.8551	87.2038	-1.6992	0.00959256	0.0130264	DOWN
Rv2719c	membrane protein	66.9092	217.241	-1.69902	0.00483498	0.00673468	DOWN
grcC2	polyprenyl-diphosphate synthase GrcC	43.0516	139.768	-1.6989	0.00467288	0.00652477	DOWN
Rv1998c	hypothetical protein	54.508	176.478	-1.69495	0.00495254	0.00689363	DOWN
Rv1816	HTH-type transcriptional regulator	60.9144	197.085	-1.69396	0.00501658	0.00697308	DOWN
fadD23	long-chain-fatty-acid--CoA ligase FadD23	48.5807	157.145	-1.69364	0.00471419	0.00657787	DOWN
kdtB	phosphopantetheine adenylyltransferase	62.5499	202.307	-1.69347	0.00533495	0.00740021	DOWN
Rv1877	MFS-type transporter	45.3321	146.585	-1.69313	0.00472144	0.00658569	DOWN
pcnA	poly(A) polymerase PcnA	63.9411	206.689	-1.69264	0.00476061	0.00663801	DOWN
Rv1505c	hypothetical protein	26.4635	85.5316	-1.69245	0.00615997	0.00850047	DOWN
yrbE4A	integral membrane protein	59.6064	192.076	-1.68814	0.00542668	0.00752224	DOWN
pcp	pyrrolidone-carboxylate peptidase	56.9425	183.416	-1.68754	0.00560854	0.00776358	DOWN
Rv1254	acyltransferase	50.9532	163.802	-1.68471	0.00555286	0.00768917	DOWN
Rv3066	DeoR family transcriptional regulator	49.8853	160.284	-1.68394	0.00613199	0.00846477	DOWN
Rv0530A	hypothetical protein	118.342	379.736	-1.68203	0.00697849	0.00958705	DOWN
Rv1362c	membrane protein	47.5215	152.227	-1.67957	0.00649098	0.00894492	DOWN
embB	arabinosyltransferase B	71.7757	229.84	-1.67907	0.00561177	0.00776537	DOWN
vapB21	antitoxin VapB21	24.1727	77.3057	-1.6772	0.0122435	0.0164423	DOWN
pks10	chalcone synthase	73.3234	234.228	-1.67557	0.0062041	0.00855841	DOWN
vapB26	antitoxin VapB26	49.8592	159.03	-1.67337	0.00955903	0.0129896	DOWN
vapC5	ribonuclease VapC5	86.6764	276.322	-1.67264	0.0070405	0.00965568	DOWN
cycA	D-serine/alanine/glycine transporter protein CycA	48.2346	153.661	-1.67162	0.00655683	0.00903255	DOWN
Rv2506	TetR family transcriptional regulator	67.5103	214.967	-1.67094	0.00700867	0.00962191	DOWN
Rv0115a	hypothetical protein	83.8564	267.001	-1.67086	0.00862104	0.0117469	DOWN
Rv3377c	type B diterpene cyclase	32.1547	102.271	-1.6693	0.00709136	0.0097221	DOWN
rmlA	glucose-1-phosphate thymidylyltransferase	51.5587	163.906	-1.66858	0.00723128	0.00991054	DOWN
qor	quinone reductase	67.0163	213.02	-1.66841	0.006972	0.00958141	DOWN
Rv3194c	secreted protein	59.5622	189.304	-1.66823	0.00703875	0.00965568	DOWN
gpdA2	glycerol-3-phosphate dehydrogenase	65.341	207.619	-1.66788	0.00702944	0.00964712	DOWN
pknH	serine/threonine-protein kinase PknH	52.8082	167.758	-1.66755	0.00686704	0.00944366	DOWN
Rv1920	membrane protein	44.0246	139.854	-1.66754	0.00749434	0.010257	DOWN
fadD12	long-chain-fatty-acid--CoA ligase FadD12	56.0144	177.819	-1.66654	0.00700786	0.00962191	DOWN
Rv3363c	hypothetical protein	35.8614	113.793	-1.66591	0.00992439	0.0134679	DOWN
Rv3361c	hypothetical protein	60.7789	192.828	-1.66567	0.00783897	0.0107214	DOWN
ephA	epoxide hydrolase EphA	54.8415	173.958	-1.6654	0.0074271	0.0101685	DOWN
Rv1691	hypothetical protein	47.7756	151.467	-1.66466	0.00786958	0.0107559	DOWN
Rv0296c	sulfatase	64.9749	205.887	-1.6639	0.00727694	0.00996971	DOWN
Rv3555c	hypothetical protein	73.1317	231.346	-1.66149	0.00772637	0.010571	DOWN
Rv3167c	TetR family transcriptional regulator	63.9241	201.996	-1.65989	0.00829527	0.0113184	DOWN
egtC	amidohydrolase EgtC	48.3631	152.814	-1.6598	0.00850114	0.0115875	DOWN
sugA	sugar ABC transporter permease SugA	40.3806	127.241	-1.65583	0.00886757	0.0120664	DOWN
Rv1262c	hypothetical protein	50.4372	158.689	-1.65364	0.0100329	0.0136014	DOWN
Rv3008	hypothetical protein	55.9386	175.97	-1.65341	0.00925867	0.0125858	DOWN
Rv2975c	hypothetical protein	64.4737	202.756	-1.65296	0.0108866	0.0147238	DOWN
Rv2432c	hypothetical protein	45.2984	142.353	-1.65194	0.0106755	0.0144578	DOWN
cobB	cobyrinic acid A,C-diamide synthase	65.7207	206.262	-1.65006	0.00887061	0.0120664	DOWN
rimM	16S rRNA processing protein RimM	39.9161	125.045	-1.64741	0.011007	0.0148715	DOWN
Rv2019	hypothetical protein	42.8607	133.935	-1.64381	0.0120349	0.016173	DOWN
Rv0836c	hypothetical protein	58.2485	182.015	-1.64376	0.010458	0.014168	DOWN
aspS	aspartate--tRNA ligase	67.1364	209.76	-1.64357	0.00958181	0.0130162	DOWN
kmtR	HTH-type transcriptional regulator KmtR	59.3257	185.238	-1.64265	0.0115033	0.0155055	DOWN
Rv1506c	hypothetical protein	33.0447	102.997	-1.64011	0.0128987	0.0172759	DOWN
erg3	membrane-bound C-5 sterol desaturase	46.6062	145.158	-1.63903	0.011025	0.0148858	DOWN
serV	tRNA	107.909	335.892	-1.63818	0.0161657	0.0214011	DOWN
nmtR	HTH-type transcriptional regulator NmtR	85.007	264.516	-1.6377	0.011705	0.0157402	DOWN
lysU	tRNA	132.88	413.381	-1.63734	0.0164279	0.0217339	DOWN
Rv0799c	hypothetical protein	65.1655	202.535	-1.63599	0.0110245	0.0148858	DOWN
Rv2599	membrane protein	45.1296	140.234	-1.63569	0.0131265	0.0175575	DOWN
Rv0538	membrane protein	76.6699	237.882	-1.63352	0.011001	0.0148684	DOWN
gpm2	phosphoglycerate mutase	61.0291	189.34	-1.63341	0.0120788	0.0162266	DOWN
Rv3163c	secreted protein	44.4649	137.949	-1.63339	0.0115636	0.0155815	DOWN
Rv3732	hypothetical protein	60.0077	185.974	-1.63188	0.0116943	0.0157312	DOWN
Rv1978	hypothetical protein	45.0273	139.524	-1.63164	0.0123349	0.0165595	DOWN
PE_PGRS45	PE-PGRS family protein PE_PGRS45	52.16	161.588	-1.6313	0.0116773	0.0157136	DOWN
PE_PGRS29	PE-PGRS family protein PE_PGRS29	69.3459	214.632	-1.62998	0.0118406	0.0159173	DOWN
Rv2229c	hypothetical protein	48.5655	150.261	-1.62947	0.0128066	0.0171583	DOWN
Rv3767c	S-adenosylmethionine-dependent methyltransferase	64.8018	199.843	-1.62476	0.0129202	0.0172989	DOWN
Rv1351	hypothetical protein	44.4393	136.899	-1.6232	0.0166241	0.0219789	DOWN
Rv1509	hypothetical protein	38.3632	118.157	-1.62292	0.014088	0.0187621	DOWN
Rv3037c	S-adenosylmethionine-dependent methyltransferase	67.7279	208.583	-1.6228	0.0131031	0.0175321	DOWN
Rv0446c	transmembrane protein	56.5173	173.882	-1.62134	0.013955	0.0185912	DOWN
Rv0043c	HTH-type transcriptional regulator	60.6104	186.184	-1.61909	0.0143473	0.019082	DOWN
ndhA	NADH dehydrogenase NdhA	67.7447	208.016	-1.61851	0.0136704	0.0182545	DOWN
tesA	thioesterase TesA	32.5538	99.9566	-1.61847	0.0155923	0.0206489	DOWN
rrl	23S ribosomal RNA	31.1374	95.5853	-1.61814	0.0137255	0.018316	DOWN
Rv3040c	hypothetical protein	60.1261	184.445	-1.61713	0.0145073	0.0192884	DOWN
Rv2446c	integral membrane protein	49.0208	150.273	-1.61612	0.017207	0.0227195	DOWN
Rv0133	GCN5-like N-acetyltransferase	91.1897	279.329	-1.61502	0.0148456	0.0197186	DOWN
Rv0610c	hypothetical protein	74.9454	229.336	-1.61355	0.0146865	0.0195202	DOWN
nudC	NADH pyrophosphatase	74.9814	229.077	-1.61123	0.0153331	0.0203258	DOWN
PPE62	PPE family protein PPE62	57.6344	175.979	-1.61041	0.0152024	0.0201725	DOWN
Rv3055	TetR family transcriptional regulator	42.6921	130.176	-1.60842	0.0176889	0.0233251	DOWN
fdhD	FdhD protein	61.0535	185.952	-1.60679	0.0166723	0.0220282	DOWN
Rv1025	hypothetical protein	49.6144	150.959	-1.60532	0.0187999	0.0246925	DOWN
Rv0774c	hypothetical protein	69.4707	210.957	-1.60247	0.017335	0.0228811	DOWN
Rv0786c	hypothetical protein	64.427	195.59	-1.6021	0.0180846	0.0238234	DOWN
Rv1778c	hypothetical protein	63.1408	191.567	-1.6012	0.0191694	0.0251531	DOWN
Rv2360c	hypothetical protein	53.2346	161.498	-1.60108	0.0199005	0.0260613	DOWN
Rv2843	transmembrane alanine-rich protein	65.0839	197.17	-1.59907	0.0191184	0.0251027	DOWN
sthA	pyridine nucleotide transhydrogenase	56.1043	169.909	-1.59858	0.0179891	0.0237132	DOWN
Rv0941c	hypothetical protein	77.959	235.988	-1.59792	0.0184573	0.0242584	DOWN
gca	GDP-mannose 4,6-dehydratase	41.3625	125.074	-1.59638	0.0195481	0.0256165	DOWN
recO	DNA repair protein RecO	57.3329	173.356	-1.5963	0.0192854	0.0252805	DOWN
eccA2	ESX-2 secretion system protein EccA	61.8124	186.869	-1.59606	0.0182652	0.0240376	DOWN
Rv2960c	hypothetical protein	71.1654	214.753	-1.59343	0.0230423	0.0300285	DOWN
Rv2189c	hypothetical protein	85.6808	258.308	-1.59205	0.0197836	0.0259166	DOWN
Rv0691A	electron carrier mycofactocin	55.7695	167.963	-1.5906	0.0278043	0.0359535	DOWN
smc	chromosome partition protein Smc	64.4048	193.948	-1.59043	0.0192744	0.0252744	DOWN
Rv2212	adenylyl cyclase	70.9051	213.238	-1.5885	0.0204699	0.0267807	DOWN
lpqU	lipoprotein LpqU	62.5022	187.776	-1.58704	0.0217061	0.0283609	DOWN
Rv3482c	membrane protein	61.065	183.105	-1.58426	0.0223955	0.0292045	DOWN
aofH	flavin-containing monoamine oxidase	67.7894	203.26	-1.5842	0.0214955	0.028095	DOWN
Rv1176c	hypothetical protein	58.022	173.958	-1.58406	0.0233217	0.0303432	DOWN
PE_PGRS51	PE-PGRS family protein PE_PGRS51	78.3468	234.511	-1.58171	0.0218411	0.0285095	DOWN
Rv1148c	hypothetical protein	34.8296	104.252	-1.58169	0.0230275	0.0300189	DOWN
cfp21	cutinase	61.9566	185.109	-1.57905	0.0242787	0.0315371	DOWN
Rv0225	hypothetical protein	91.1105	271.411	-1.57479	0.0240717	0.0312784	DOWN
PPE58	PPE family protein PPE58	40.4027	120.214	-1.57308	0.027261	0.0352851	DOWN
mmpL9	transmembrane transport protein MmpL9	37.225	110.653	-1.5717	0.0250033	0.0324468	DOWN
Rv0749A	hypothetical protein	120.52	357.428	-1.56838	0.0316114	0.0405363	DOWN
Rv0141c	hypothetical protein	84.6499	251.041	-1.56834	0.0281514	0.0363906	DOWN
treX	maltooligosyl trehalose synthase	40.5526	120.04	-1.56564	0.0271886	0.0352142	DOWN
Rv2799	membrane protein	48.7377	143.98	-1.56276	0.0305621	0.039304	DOWN
fbiA	2-phospho-L-lactate transferase	57.3042	169.267	-1.56259	0.0289176	0.0372869	DOWN
deaD	ATP-dependent RNA helicase DeaD	55.1408	162.862	-1.56246	0.0282046	0.0364477	DOWN
Rv1005c	para-aminobenzoate synthase component I	75.0211	221.298	-1.56062	0.0287308	0.0370918	DOWN
Rv1861	transmembrane protein	67.3942	198.557	-1.55885	0.0339276	0.0432572	DOWN
Rv2049c	hypothetical protein	125.772	370.43	-1.55838	0.0325371	0.04163	DOWN
pgi	glucose-6-phosphate isomerase	68.8202	202.572	-1.55753	0.0297317	0.0382852	DOWN
Rv3492c	Mce associated protein	73.6917	216.761	-1.55653	0.0323896	0.041481	DOWN
Rv1085c	hemolysin-like protein	97.911	287.89	-1.55597	0.0309247	0.039732	DOWN
Rv1004c	membrane protein	104.477	307.092	-1.55549	0.0303497	0.0390559	DOWN
Rv2023c	hypothetical protein	49.2227	144.602	-1.5547	0.0366159	0.0466105	DOWN
Rv0959	hypothetical protein	66.1941	194.454	-1.55465	0.030647	0.0394004	DOWN
aac	aminoglycoside 2'-N-acetyltransferase	64.5243	189.526	-1.55448	0.0332267	0.042404	DOWN
Rv0567	methyltransferase/methylase	71.4565	209.526	-1.55199	0.0324151	0.0415005	DOWN
Rv3091	hypothetical protein	76.9217	225.531	-1.55186	0.0317288	0.0406608	DOWN
Rv0484c	short-chain type oxidoreductase	85.4981	250.64	-1.55165	0.0327629	0.0418789	DOWN
bpoB	peroxidase BpoB	79.9512	234.36	-1.55154	0.0325979	0.0416946	DOWN
ispE	4-diphosphocytidyl-2-C-methyl-D-erythritol kinase	65.4123	191.565	-1.5502	0.0334789	0.0427123	DOWN
Rv3069	fluoride ion transporter CrcB 1	57.9072	169.583	-1.55018	0.036868	0.0468868	DOWN
argD	acetylornithine aminotransferase	75.1578	220.042	-1.54979	0.0329561	0.0420854	DOWN
Rv3098c	hypothetical protein	71.4061	208.725	-1.54748	0.0364274	0.0463853	DOWN
Rv1215c	hypothetical protein	61.9512	180.89	-1.54591	0.0343364	0.0437644	DOWN
Rv0308	integral membrane protein	70.6808	206.204	-1.54468	0.0361666	0.0460678	DOWN
lppK	lipoprotein LppK	55.8445	162.864	-1.54418	0.0379324	0.0481639	DOWN
Rv2955c	hypothetical protein	58.6292	170.78	-1.54245	0.0368586	0.0468868	DOWN
Rv0008c	cell wall synthesis protein CwsA	86.4943	251.909	-1.54223	0.0381253	0.0483935	DOWN
tuf	elongation factor Tu	1509.24	751.668	1.00566	2.93e-23	1.68e-22	UP
rplB	50S ribosomal protein L2	1362.81	677.471	1.00836	2.69e-23	1.55e-22	UP
fadD29	long-chain-fatty-acid--AMP ligase FadD29	715.252	355.556	1.00837	2.66e-23	1.53e-22	UP
sirA	sulfite reductase	883.201	438.833	1.00907	2.55e-23	1.47e-22	UP
Rv0789c	hypothetical protein	340.305	168.801	1.0115	3.64e-23	2.08e-22	UP
rplV	50S ribosomal protein L22	1036.43	513.18	1.01409	2.28e-23	1.32e-22	UP
eccC3	ESX-3 secretion system protein EccC3	565.572	278.839	1.02028	1.53e-23	8.89e-23	UP
mce2R	HTH-type transcriptional regulator Mce2R	612.202	301.16	1.02348	1.62e-23	9.42e-23	UP
tsnR	23S rRNA methyltransferase TsnR	648.572	318.69	1.02511	1.46e-23	8.54e-23	UP
Rv2091c	membrane protein	780.375	383.14	1.0263	1.35e-23	7.93e-23	UP
atpD	ATP synthase subunit beta	635.246	311.26	1.02919	1.11e-23	6.52e-23	UP
vapB47	antitoxin VapB47	1298.97	635.239	1.032	1.16e-23	6.79e-23	UP
Rv1178	aminotransferase	724.243	352.99	1.03685	8.09e-24	4.81e-23	UP
Rv3527	hypothetical protein	346.002	168.464	1.03834	1.34e-23	7.88e-23	UP
rshA	anti-sigma factor RshA	338.656	164.582	1.04101	1.7e-23	9.88e-23	UP
Rv2901c	hypothetical protein	605.299	293.371	1.04492	9e-24	5.3e-23	UP
ispF	2C-methyl-D-erythritol 2,4-cyclodiphosphate synthase	616.411	296.951	1.05367	4.89e-24	2.94e-23	UP
secE1	preprotein translocase SecE	1277.32	614.728	1.0551	3.76e-24	2.26e-23	UP
pup	ubiquitin-like protein Pup	578.726	278.503	1.05519	8.45e-24	5.01e-23	UP
groEL2	molecular chaperone GroEL	8831.4	4247.44	1.05605	3.02e-24	1.83e-23	UP
fadD31	fatty-acid--CoA ligase FadD31	946.858	455.281	1.05639	3.15e-24	1.91e-23	UP
Rv0849	MFS-type transporter	335.163	160.924	1.05849	3.53e-24	2.13e-23	UP
esxN	ESAT-6 like protein EsxN	1005.67	481.934	1.06125	3.55e-24	2.14e-23	UP
hsaC	extradiol dioxygenase	300.53	143.478	1.06668	2.86e-24	1.74e-23	UP
Rv1894c	hypothetical protein	492.384	235.057	1.06678	2.29e-24	1.41e-23	UP
rpsO	30S ribosomal protein S15	947.607	451.092	1.07087	2.43e-24	1.49e-23	UP
rpmJ	50S ribosomal protein L36	3758.53	1787.28	1.0724	1.9e-24	1.17e-23	UP
rpsH	30S ribosomal protein S8	1102.29	523.648	1.07384	1.77e-24	1.1e-23	UP
panB	3-methyl-2-oxobutanoate hydroxymethyltransferase	520.441	247.208	1.07401	1.76e-24	1.09e-23	UP
hbhA	heparin binding hemagglutinin HbhA	1019.96	482.416	1.08016	1.24e-24	7.83e-24	UP
Rv0814c	hypothetical protein	617.09	291.768	1.08066	1.86e-24	1.15e-23	UP
Rv2016	hypothetical protein	390.321	184.442	1.08149	1.62e-24	1.01e-23	UP
Rv2199c	cytochrome c oxidase polypeptide 4	661.142	312.03	1.08327	1.36e-24	8.52e-24	UP
Rv3342	methyltransferase	473.488	223.3	1.08435	1.19e-24	7.53e-24	UP
accD4	propionyl-CoA carboxylase subunit beta AccD	1185.95	558.89	1.0854	8.63e-25	5.5e-24	UP
rplD	50S ribosomal protein L4	2058.31	968.659	1.0874	8.07e-25	5.15e-24	UP
nusG	transcription termination/antitermination protein NusG	1200.19	563.402	1.09103	7.22e-25	4.65e-24	UP
vapB25	pseudo	1202.76	563.154	1.09475	7.79e-25	4.99e-24	UP
rplO	50S ribosomal protein L15	811.689	379.71	1.09603	7e-25	4.52e-24	UP
infA	translation initiation factor IF-1	4896.32	2289.64	1.09658	5.48e-25	3.57e-24	UP
rplP	50S ribosomal protein L16	684.215	319.31	1.09949	6.52e-25	4.22e-24	UP
rpmA	50S ribosomal protein L27	1503.24	701.376	1.09981	5.74e-25	3.73e-24	UP
Rv1287	HTH-type transcriptional regulator	334.045	155.725	1.10104	8.3e-25	5.29e-24	UP
gyrA	DNA gyrase subunit A	674.652	314.442	1.10135	4.25e-25	2.78e-24	UP
infC	initiation factor IF-3	3063.14	1425.78	1.10326	3.88e-25	2.55e-24	UP
pks13	polyketide synthase	1080.22	502.003	1.10555	3.35e-25	2.21e-24	UP
atpC	ATP synthase subunit epsilon	534.921	248.387	1.10673	5.7e-25	3.71e-24	UP
rpoZ	DNA-directed RNA polymerase subunit omega	1463.89	677.797	1.11089	3.3e-25	2.18e-24	UP
fbpA	diacylglycerol acyltransferase/mycolyltransferase Ag85A	2275.31	1051.49	1.11363	2.4e-25	1.6e-24	UP
Rv0108c	hypothetical protein	3338.63	1542.02	1.11443	2.61e-25	1.73e-24	UP
acn	iron-regulated aconitate hydratase	573.491	264.489	1.11656	2.15e-25	1.44e-24	UP
fabG4	3-oxoacyl-ACP reductase FabG	639.508	294.81	1.11717	2.23e-25	1.49e-24	UP
qcrC	ubiquinol-cytochrome C reductase cytochrome subunit C	705.202	322.022	1.13088	1.28e-25	8.69e-25	UP
hemC	porphobilinogen deaminase	765.792	349.532	1.13153	1.2e-25	8.19e-25	UP
ctaC	cytochrome C oxidase subunit II	583.657	266.291	1.13212	1.19e-25	8.15e-25	UP
PE35	PE family protein PE35	1235.07	563.486	1.13214	1.37e-25	9.26e-25	UP
Rv1167c	transcriptional regulator	530.627	241.136	1.13785	1.11e-25	7.62e-25	UP
hsaD	4,5:9,10-diseco-3-hydroxy-5,9,17-trioxoandrosta-1(10),2-diene-4-oate hydrolase	356.963	161.674	1.14269	9.02e-26	6.23e-25	UP
Rv0823c	tRNA-dihydrouridine synthase	1249.12	561.071	1.15466	3.84e-26	2.71e-25	UP
lldD2	L-lactate dehydrogenase	4940.65	2213.41	1.15843	3.03e-26	2.15e-25	UP
htdX	3-hydroxyacyl-thioester dehydratase HtdX	629.75	279.924	1.16974	2.24e-26	1.61e-25	UP
rpsS	30S ribosomal protein S19	882.433	391.891	1.17103	2.76e-26	1.96e-25	UP
desA1	acyl-ACP desaturase DesA	2838.89	1259.94	1.17197	1.67e-26	1.21e-25	UP
fadD26	fatty-acid--CoA ligase FadD26	451.316	200.266	1.17222	1.85e-26	1.33e-25	UP
hupB	DNA-binding protein HU	2316.59	1027.6	1.17273	1.68e-26	1.22e-25	UP
rpmC	50S ribosomal protein L29	503.488	223.222	1.17348	4.29e-26	3.02e-25	UP
Rv3613c	hypothetical protein	1659.62	734.645	1.17573	2.15e-26	1.54e-25	UP
lat	L-lysine-epsilon aminotransferase	1866.95	825.325	1.17765	1.29e-26	9.44e-26	UP
adhB	alcohol dehydrogenase B	641.985	283.132	1.18106	1.25e-26	9.16e-26	UP
nadB	L-aspartate oxidase	924.517	407.082	1.18338	1.03e-26	7.57e-26	UP
mce2A	Mce family protein Mce2A	333.872	146.481	1.18858	1.02e-26	7.49e-26	UP
Rv1831	hypothetical protein	1114.54	488.936	1.18873	1.15e-26	8.43e-26	UP
metA	homoserine O-acetyltransferase	473.623	206.73	1.19599	6.69e-27	4.98e-26	UP
adoK	adenosine kinase	804.438	350.341	1.19922	5.35e-27	4.02e-26	UP
Rv1870c	hypothetical protein	1247.27	542.925	1.19995	5.16e-27	3.89e-26	UP
Rv2454c	2-oxoglutarate oxidoreductase subunit KorB	578.994	251.235	1.20451	4.33e-27	3.28e-26	UP
qcrB	ubiquinol-cytochrome C reductase cytochrome subunit B	679.042	294.509	1.20519	3.86e-27	2.93e-26	UP
pknD	serine/threonine-protein kinase PknD	992.51	429.354	1.20891	3.09e-27	2.37e-26	UP
ethR	HTH-type transcriptional repressor EthR	697.334	301.13	1.21147	3.42e-27	2.61e-26	UP
rpmI	50S ribosomal protein L35	1563.05	674.919	1.21158	3.92e-27	2.97e-26	UP
Rv0249c	succinate dehydrogenase membrane anchor subunit	409.358	176.356	1.21487	3.23e-27	2.48e-26	UP
Rv0839	hypothetical protein	574.612	246.26	1.22241	2.05e-27	1.59e-26	UP
trxC	thioredoxin TrxC	460.347	197.098	1.22381	3.25e-27	2.48e-26	UP
Rv1627c	nonspecific lipid-transfer protein	590.24	252.489	1.22508	1.64e-27	1.28e-26	UP
Rv1322A	hypothetical protein	2882.39	1232.95	1.22516	1.5e-27	1.18e-26	UP
esxA	ESAT-6 protein EsxA	2830.24	1209.94	1.22599	1.54e-27	1.2e-26	UP
Rv2050	RNA polymerase-binding protein RbpA	1125.18	480.302	1.22815	1.67e-27	1.3e-26	UP
desA2	acyl-ACP desaturase DesA	3016.3	1286.16	1.22971	1.16e-27	9.15e-27	UP
atpB	ATP synthase subunit A	481.585	204.878	1.23302	1.36e-27	1.07e-26	UP
Rv3334	MerR family transcriptional regulator	1017.84	431.218	1.23902	9.56e-28	7.57e-27	UP
Rv2052c	hypothetical protein	585.509	247.984	1.23944	8.03e-28	6.37e-27	UP
Rv2256c	hypothetical protein	1327.85	557.766	1.25136	4.81e-28	3.87e-27	UP
nadA	quinolinate synthetase A	2057.26	862.098	1.2548	3.61e-28	2.94e-27	UP
rhlE	ATP-dependent RNA helicase RhlE	1394.47	579.467	1.26691	2.04e-28	1.68e-27	UP
Rv2161c	hypothetical protein	1728.37	714.559	1.27429	1.48e-28	1.23e-27	UP
Rv0771	4-carboxymuconolactone decarboxylase	292.307	120.834	1.27446	3.89e-28	3.16e-27	UP
pstS2	phosphate ABC transporter substrate-binding lipoprotein PstS	1138.1	469.33	1.27795	1.27e-28	1.05e-27	UP
rne	ribonuclease E	913.978	376.56	1.27928	1.12e-28	9.4e-28	UP
nadC	nicotinate-nucleotide pyrophosphatase	819.639	336.145	1.28591	9.48e-29	7.95e-28	UP
tatA	Sec-independent protein translocase membrane-bound protein TatA	887.084	362.861	1.28965	1.21e-28	1.01e-27	UP
Rv2621c	transcriptional regulator	766.516	312.907	1.29258	7.42e-29	6.27e-28	UP
atpG	ATP synthase subunit gamma	793.753	319.741	1.31179	2.76e-29	2.38e-28	UP
qcrA	ubiquinol-cytochrome C reductase rieske iron-sulfur subunit	652.102	262.596	1.31225	2.63e-29	2.27e-28	UP
whiB1	transcriptional regulator WhiB1	3160.04	1271.49	1.31342	2.5e-29	2.17e-28	UP
rplQ	50S ribosomal protein L17	1623.99	650.773	1.31932	1.86e-29	1.64e-28	UP
Rv2517c	hypothetical protein	590.43	235.182	1.32799	2.71e-29	2.34e-28	UP
fadD32	long-chain-fatty-acid--AMP ligase FadD32	1550.07	614.108	1.33577	7.56e-30	6.77e-29	UP
esxB	ESAT-6-like protein EsxB	8527.21	3376.16	1.33669	7.28e-30	6.54e-29	UP
espA	ESX-1 secretion-associated protein EspA	3653.07	1445.88	1.33716	6.96e-30	6.27e-29	UP
rpiB	ribose-5-phosphate isomerase B	597.256	229.878	1.37748	1.59e-30	1.46e-29	UP
bfrB	bacterioferritin BfrB	5470.06	2093.27	1.3858	6.73e-31	6.36e-30	UP
dnaJ2	chaperone protein DnaJ	621.327	237.715	1.38612	7.76e-31	7.28e-30	UP
Rv3837c	phosphoglycerate mutase	670.511	256.495	1.38633	8.57e-31	8.02e-30	UP
rplK	50S ribosomal protein L11	1438.49	549.353	1.38875	7.06e-31	6.66e-30	UP
rpoB	DNA-directed RNA polymerase subunit beta	2315.98	882.906	1.39129	4.99e-31	4.79e-30	UP
rplA	50S ribosomal protein L1	1216.88	463.811	1.39157	5.75e-31	5.48e-30	UP
fdxC	ferredoxin FdxC	1917.91	730.535	1.39251	5.86e-31	5.58e-30	UP
Rv1871c	hypothetical protein	3599.07	1363.33	1.40049	3.48e-31	3.37e-30	UP
Rv1211	hypothetical protein	1621.23	612.292	1.4048	3.81e-31	3.68e-30	UP
rplT	50S ribosomal protein L20	2036.75	755.02	1.43168	8.22e-32	8.17e-31	UP
Rv0588	hypothetical protein	439.723	162.423	1.43684	7.8e-32	7.81e-31	UP
clpP1	ATP-dependent CLP protease proteolytic subunit 1	653.189	240.868	1.43926	6.9e-32	6.95e-31	UP
fadE24	acyl-CoA dehydrogenase FadE24	872.128	320.815	1.4428	4.44e-32	4.53e-31	UP
atpA	ATP synthase subunit alpha	939.15	344.884	1.44524	3.84e-32	3.93e-31	UP
gyrB	DNA gyrase subunit B	1087.1	398.369	1.4483	3.2e-32	3.3e-31	UP
leuD	3-isopropylmalate dehydratase small subunit	444.015	162.15	1.45328	4.2e-32	4.29e-31	UP
tatB	Sec-independent protein translocase protein TatB	814.624	296.129	1.45991	2.73e-32	2.83e-31	UP
TB8.4	low molecular weight T-cell antigen	3192.88	1154.15	1.46803	1.3e-32	1.37e-31	UP
narG	nitrate reductase subunit alpha	929.667	335.713	1.46949	1.09e-32	1.16e-31	UP
Rv2840c	hypothetical protein	4461.74	1602.43	1.47734	7.95e-33	8.5e-32	UP
htpX	protease HtpX	709.221	254.682	1.47754	9.08e-33	9.65e-32	UP
espD	ESX-1 secretion-associated protein EspD	3224.41	1156.27	1.47955	6.92e-33	7.43e-32	UP
infB	translation initiation factor IF-2	1133.63	405.645	1.48267	5.71e-33	6.18e-32	UP
pepD	serine protease PepD	980.936	350.828	1.48339	5.87e-33	6.34e-32	UP
Rv3222c	hypothetical protein	686.728	244.059	1.49251	5.06e-33	5.5e-32	UP
kasA	3-oxoacyl-ACP synthase 1	2681.7	951.298	1.49518	3.04e-33	3.33e-32	UP
hsaA	flavin-dependent monooxygenase oxygenase subunit HsaA	1177.12	413.086	1.51075	1.5e-33	1.65e-32	UP
Rv2619c	hypothetical protein	542.859	189.855	1.51568	2.42e-33	2.66e-32	UP
rho	transcription termination factor Rho	3455.66	1205.95	1.51879	9.12e-34	1.01e-32	UP
acpM	meromycolate extension acyl carrier protein	2780.08	968.038	1.52199	8.97e-34	9.95e-33	UP
Rv0383c	hypothetical protein	1226.84	425.398	1.52806	6.53e-34	7.34e-33	UP
nrdH	glutaredoxin electron transport protein NrdH	4780.99	1657.45	1.52835	6.35e-34	7.16e-33	UP
clpC1	ATP-dependent protease ATP-binding subunit ClpC	1280.03	443.142	1.53034	5.23e-34	5.95e-33	UP
Rv2204c	hypothetical protein	2767.71	955.962	1.53367	4.97e-34	5.69e-33	UP
rpoC	DNA-directed RNA polymerase subunit beta'	1231.16	423.259	1.5404	3.1e-34	3.61e-33	UP
moaB2	pterin-4-alpha-carbinolamine dehydratase	1037.43	356.584	1.54069	3.95e-34	4.57e-33	UP
Rv3050c	AsnC family transcriptional regulator	978.2	335.285	1.54474	3.03e-34	3.53e-33	UP
lipX	lipase LipX	3169.14	1080.17	1.55284	1.9e-34	2.26e-33	UP
mkl	ribonucleotide ABC transporter ATP-binding protein	1858.33	630.686	1.55902	1.27e-34	1.55e-33	UP
ispD	2-C-methyl-D-erythritol 4-phosphate cytidylyltransferase	1785.74	600.063	1.57334	6.47e-35	8e-34	UP
eccB3	ESX-3 secretion system protein EccB3	904.692	300.785	1.58869	2.9e-35	3.62e-34	UP
Rv0047c	hypothetical protein	965.933	319.051	1.59814	2.21e-35	2.79e-34	UP
cspA	cold shock protein A	9003.48	2971.16	1.59946	1.64e-35	2.08e-34	UP
clpP2	ATP-dependent CLP protease proteolytic subunit 2	881.627	288.675	1.61072	1.14e-35	1.45e-34	UP
Rv1772	hypothetical protein	779.223	255.138	1.61076	1.7e-35	2.15e-34	UP
fas	fatty acid synthase	1033.64	338.268	1.6115	8.18e-36	1.05e-34	UP
cyp123	cytochrome P450 Cyp123	533.223	173.34	1.62113	6.43e-36	8.31e-35	UP
Rv2743c	transmembrane alanine-rich protein	797.833	256.496	1.63715	2.82e-36	3.72e-35	UP
Rv2707	transmembrane alanine/leucine-rich protein	1050.62	337.343	1.63895	2.33e-36	3.08e-35	UP
Rv0762c	hypothetical protein	449.082	143.986	1.64105	3.62e-36	4.73e-35	UP
espC	ESX-1 secretion-associated protein EspC	3671.57	1177.1	1.64115	2.04e-36	2.71e-35	UP
kasB	3-oxoacyl-ACP synthase 2	1633.73	523.683	1.64141	1.87e-36	2.5e-35	UP
Rv0991c	hypothetical protein	2358.03	748.744	1.65504	1.07e-36	1.46e-35	UP
Rv0792c	transcriptional regulator	1441.44	457.525	1.65559	9.67e-37	1.32e-35	UP
rbfA	ribosome-binding factor RbfA	820.463	259.227	1.66222	8.75e-37	1.2e-35	UP
katG	catalase-peroxidase	941.325	296.711	1.66563	5.37e-37	7.4e-36	UP
ino1	inositol-3-phosphate synthase	923.531	289.402	1.67409	3.8e-37	5.3e-36	UP
Rv2516c	hypothetical protein	723.425	224.791	1.68626	2.31e-37	3.27e-36	UP
Rv1875	hypothetical protein	962.406	299.038	1.68632	2.58e-37	3.63e-36	UP
Rv0846c	oxidase	553.73	171.788	1.68855	1.86e-37	2.67e-36	UP
blaI	transcriptional repressor BlaI	1181.56	366.442	1.68903	2.12e-37	3.01e-36	UP
fadA2	acetyl-CoA acetyltransferase FadA	1263.26	386.612	1.70819	6e-38	8.84e-37	UP
kshA	3-ketosteroid-9-alpha-hydroxylase oxygenase subunit	711.663	216.673	1.71567	4.55e-38	6.73e-37	UP
rseA	anti-sigma E factor RseA	2194.82	665.283	1.72206	3.12e-38	4.67e-37	UP
Rv0770	oxidoreductase	498.599	149.775	1.73508	2.01e-38	3.04e-37	UP
accD6	acetyl-/propionyl-CoA carboxylase subunit beta	1796.05	536.618	1.74286	9.38e-39	1.47e-37	UP
nrdI	NrdI protein	3352.88	999.902	1.74554	8.57e-39	1.35e-37	UP
rpmE	50S ribosomal protein L31	2993.99	884.8	1.75864	4.93e-39	7.96e-38	UP
Rv3289c	transmembrane protein	806.284	238.026	1.76017	6.54e-39	1.04e-37	UP
atpH	ATP synthase subunit b/delta	1353.35	397.72	1.76671	2.75e-39	4.5e-38	UP
Rv3583c	RNA polymerase-binding transcription factor CarD	5495.07	1606.35	1.77435	1.77e-39	2.96e-38	UP
fxsA	transmembrane protein FxsA	1058.83	307.563	1.78352	1.44e-39	2.42e-38	UP
ideR	iron-dependent repressor and activator IdeR	1799.17	521.921	1.78543	1.07e-39	1.82e-38	UP
htrA	serine protease HtrA	988.308	286.022	1.78884	8.67e-40	1.48e-38	UP
PE15	PE family protein PE15	1474.02	420.108	1.81093	3.64e-40	6.49e-39	UP
Rv1813c	hypothetical protein	4651.98	1312	1.82608	1.16e-40	2.11e-39	UP
Rv1585c	phage protein	787.114	219.958	1.83935	8.47e-41	1.55e-39	UP
Rv1586c	phage integrase	836.388	233.538	1.84051	5.76e-41	1.08e-39	UP
yrbE2A	hypothetical protein	635.711	176.43	1.84927	4.52e-41	8.54e-40	UP
Rv2989	transcriptional regulator	995.035	273.632	1.86251	1.99e-41	3.91e-40	UP
usfY	protein UsfY	940.268	258.326	1.86388	2.33e-41	4.53e-40	UP
iniB	isoniazid inducible protein IniB	979.879	262.803	1.89862	2.46e-42	4.97e-41	UP
sigE	ECF RNA polymerase sigma factor SigE	5206.33	1380.24	1.91535	9.02e-43	1.87e-41	UP
atpF	ATP synthase subunit B	1441.08	380.649	1.92062	8.53e-43	1.78e-41	UP
Rv2694c	hypothetical protein	1223.48	322.184	1.92503	8.05e-43	1.69e-41	UP
PPE20	PPE family protein PPE20	2155.04	551.819	1.96545	5.92e-44	1.3e-42	UP
desA3	stearoyl-CoA 9-desaturase	1994.37	509.128	1.96983	4.76e-44	1.05e-42	UP
fadE23	acyl-CoA dehydrogenase FadE23	1397.26	342.488	2.02848	1.98e-45	4.66e-44	UP
Rv2990c	hypothetical protein	1170.5	283.444	2.04598	8.2e-46	1.99e-44	UP
moeB1	adenylyltransferase/sulfurtransferase	1197.4	279.016	2.10148	3.51e-47	9.44e-46	UP
Rv0654	carotenoid cleavage oxygenase	1454.56	335.233	2.11734	1.36e-47	3.77e-46	UP
atpE	ATP synthase subunit C	1534.04	348.165	2.1395	6.57e-48	1.87e-46	UP
Rv0763c	ferredoxin	253.216	57.3107	2.1435	8.47e-45	1.94e-43	UP
Rv0970	integral membrane protein	1010.32	224.457	2.17029	9.03e-49	2.74e-47	UP
efpA	MFS-type transporter EfpA	2129.16	472.965	2.17048	6.6e-49	2.03e-47	UP
eccA3	ESX-3 secretion system protein EccA	2118.7	469.196	2.17492	5.08e-49	1.59e-47	UP
esxK	ESAT-6 like protein EsxK	1874.14	413.32	2.1809	5.25e-49	1.63e-47	UP
groES	chaperonin GroES	9823.41	2149.56	2.19218	1.95e-49	6.52e-48	UP
esxL	ESAT-6 like protein EsxL	3103.11	662.815	2.22704	3.28e-50	1.16e-48	UP
alkB	transmembrane alkane 1-monooxygenase AlkB	2389.47	508.486	2.23241	1.99e-50	7.26e-49	UP
Rv0765c	oxidoreductase	772.633	164.233	2.23404	2.45e-50	8.84e-49	UP
PPE3	PPE family protein PPE3	1092.32	231.705	2.23703	1.62e-50	6.06e-49	UP
hspR	heat shock protein transcriptional repressor HspR	1372.03	286.343	2.2605	5.92e-51	2.26e-49	UP
PPE17	PPE family protein PPE17	1798.21	369.558	2.28269	1.18e-51	4.87e-50	UP
leuC	3-isopropylmalate dehydratase large subunit	1070.21	219.418	2.28614	9.98e-52	4.17e-50	UP
PPE18	PPE family protein PPE18	2356.27	477.936	2.30162	3.81e-52	1.7e-50	UP
cysD	sulfate adenylyltransferase subunit 2	1086.43	218.994	2.31063	2.62e-52	1.19e-50	UP
aldA	aldehyde dehydrogenase AldA	1665.37	335.045	2.31341	1.96e-52	9e-51	UP
cyp51	lanosterol 14-alpha demethylase	779.98	154.213	2.33851	5.28e-53	2.55e-51	UP
Rv2642	ArsR family transcriptional regulator	974.246	192.6	2.33868	8.18e-53	3.86e-51	UP
Rv3463	hypothetical protein	1176.75	230.926	2.3493	2.87e-53	1.4e-51	UP
Rv0190	hypothetical protein	1910.03	360.908	2.40389	1.5e-54	7.6e-53	UP
sahH	adenosylhomocysteinase	1841.45	347.159	2.40717	8.47e-55	4.46e-53	UP
ethA	monooxygenase EthA	2181.4	397.508	2.4562	4.76e-56	2.72e-54	UP
nrdE	ribonucleoside-diphosphate reductase subunit alpha	2842.39	511.596	2.47403	1.61e-56	9.62e-55	UP
ctpV	copper transporter ATPase V	2080.35	363.654	2.51619	1.36e-57	9.22e-56	UP
groEL1	chaperonin GroEL	3407.5	563.498	2.59623	1.17e-59	9.99e-58	UP
cysK2	cysteine synthase CysK	1095.96	177.742	2.62433	2.64e-60	2.29e-58	UP
PE13	PE family protein PE13	5591.34	895.439	2.64253	8.35e-61	7.78e-59	UP
Rv3054c	hypothetical protein	1217.47	193.016	2.6571	4.52e-61	4.31e-59	UP
Rv2963	integral membrane protein	894.525	140.002	2.67567	1.26e-61	1.29e-59	UP
35kd_ag	alanine-rich protein	2542.31	386.237	2.71858	8.41e-63	9.63e-61	UP
Rv2466c	hypothetical protein	3195.14	478.698	2.73869	2.51e-63	3.15e-61	UP
Rv0140	hypothetical protein	2505.31	358.245	2.80597	5.06e-65	7.5e-63	UP
trxB1	thioredoxin	1755.05	247.917	2.82358	2.01e-65	3.1e-63	UP
dnaJ1	chaperone protein DnaJ	3000.73	418.813	2.84093	4.76e-66	7.63e-64	UP
Rv0769	oxidoreductase	881.847	121.158	2.86364	1.75e-66	2.92e-64	UP
Rv1286	bifunctional sulfate adenyltransferase subunit 1 CysN/adenylylsulfate kinase CysC	1249.33	171.128	2.86801	9.57e-67	1.67e-64	UP
Rv0250c	hypothetical protein	3588.17	469.16	2.9351	1.85e-68	3.37e-66	UP
dnaK	chaperone protein DnaK	9217.99	1137.14	3.01904	7.85e-71	1.5e-68	UP
sigB	RNA polymerase sigma factor SigB	5079.57	600.753	3.07986	1.89e-72	3.79e-70	UP
Rv1073	hypothetical protein	2179.81	245.586	3.1499	2.69e-74	5.68e-72	UP
Rv0968	hypothetical protein	4714.8	527.786	3.15917	1.6e-74	3.57e-72	UP
Rv0791c	hypothetical protein	1866.28	208.562	3.16162	1.28e-74	3.03e-72	UP
cadI	cadmium inducible protein CadI	2493.63	275.158	3.17991	4.62e-75	1.16e-72	UP
clpB	chaperone protein ClpB	3017.99	332.518	3.18208	3.13e-75	8.37e-73	UP
lpqS	lipoprotein LpqS	2838.5	310.297	3.19341	2e-75	5.73e-73	UP
csoR	copper-sensing transcriptional repressor CsoR	5166.79	556.277	3.21539	4.46e-76	1.37e-73	UP
Rv0790c	hypothetical protein	1245.05	131.957	3.23807	1.3e-76	4.35e-74	UP
Rv2913c	D-amino acid aminohydrolase	2746.61	290.753	3.23979	8.58e-77	3.44e-74	UP
Rv1072	transmembrane protein	10047.6	1029.93	3.28624	4.47e-78	1.99e-75	UP
grpE	protein GrpE	8436.16	805.792	3.38811	7.21e-81	3.67e-78	UP
rubB	rubredoxin RubB	950.577	83.4869	3.50918	7.34e-81	3.67e-78	UP
Rv3249c	TetR family transcriptional regulator	3436.23	281.266	3.61082	5.29e-87	3.54e-84	UP
clgR	transcriptional regulator ClgR	8285.77	639.013	3.69672	2.01e-89	1.61e-86	UP
hsp	heat shock protein	7622.29	552.535	3.78609	6.02e-92	6.02e-89	UP
Rv2912c	TetR family HTH-type transcriptional regulator	2204.99	145.274	3.92393	9.27e-96	1.24e-92	UP
rubA	rubredoxin RubA	2062.37	126.926	4.02225	3.94e-96	7.89e-93	UP
mymT	metallothionein	56231.1	2423.78	4.53604	2.07e-113	8.3e-110	UP
