# Supplementary material for: Transcription factors Rv0081 and Rv3334 connect the early and the enduring hypoxic response of Mycobacterium tuberculosis
Source: Virulence. 2018 Sep 26;9(1):1468–82. doi: 10.1080/21505594.2018.1514237 (PMC6177252; doi:10.1080/21505594.2018.1514237)
Supplement: Supplemental Material [file kvir-09-01-1514237-s001.zip › Dataset S5.xlsx]

## Sheet: Sheet1
gene	description	ΔRv0081 (hypoxic)	ΔRv0081 (aerobic)	Log2 (hypoxic/aerobic)	P-value	Q-value	Up/Down
ASpks	ncRNA	0.360104	54.7076	-7.24718	9.6181e-40	1.07626e-38	down
Rv1805c	hypothetical protein	1.2734	167.781	-7.04175	2.12682e-88	8.52003e-86	down
rrf	5S ribosomal RNA	1.03741	134.383	-7.01722	2.88089e-55	6.99445e-54	down
Rv0841	transmembrane protein	2.38473	272.249	-6.83495	7.03804e-89	3.5243e-86	down
Rv3178a	hypothetical protein	1.79713	203.488	-6.82311	1.57133e-86	5.24564e-84	down
Rv2635	hypothetical protein	1.26248	132.085	-6.70906	2.34748e-71	1.84392e-69	down
gluU	tRNA	1.63427	159.437	-6.60819	2.35912e-46	3.73543e-45	down
Rv3294c	hypothetical protein	1.83063	160.004	-6.44963	7.48733e-94	8.91522e-91	down
Rv1357c	hypothetical protein	1.64167	142.567	-6.44034	6.302e-94	8.91522e-91	down
Rv3324A	pseudo	1.64127	138.229	-6.3961	1.52514e-56	4.07314e-55	down
Rv1587c	hypothetical protein	0.23814	19.5893	-6.36211	8.74935e-57	2.38435e-55	down
Rv0797	insertion sequence element IS1547 transposase	0.373565	30.5745	-6.35483	4.37779e-69	2.9229e-67	down
vapB23	antitoxin VapB23	1.64278	132.011	-6.32838	2.11352e-68	1.24511e-66	down
PPE39	PPE family protein PPE39	1.88843	150.481	-6.31625	8.90187e-94	8.91522e-91	down
Rv1371	membrane protein	1.56525	121.228	-6.27518	4.81793e-94	8.91522e-91	down
Rv3639c	hypothetical protein	1.95387	150.76	-6.26977	5.70542e-85	1.26977e-82	down
Rv0943c	monooxygenase	2.55412	188.369	-6.20459	2.65568e-93	2.12773e-90	down
Rv2512c	insertion sequence element IS1081 transposase	0.396046	28.7091	-6.1797	3.70323e-68	2.15002e-66	down
Rv2438A	hypothetical protein	3.54317	251.389	-6.14874	8.7762e-80	1.30213e-77	down
leuV	tRNA	4.37606	308.96	-6.14164	1.39193e-58	4.2893e-57	down
fadE18	acyl-CoA dehydrogenase FadE18	2.66895	188.305	-6.14066	2.61503e-92	1.74597e-89	down
Rv3192	alanine/proline-rich protein	2.39793	168.986	-6.13897	2.0479e-81	3.72904e-79	down
Rv0396	hypothetical protein	2.0817	144.138	-6.11355	6.88236e-76	7.87735e-74	down
bpoA	peroxidase BpoA	2.71053	185.888	-6.09971	3.07643e-88	1.12038e-85	down
rpmB1	50S ribosomal protein L28	4.12641	278.689	-6.07763	2.21036e-80	3.40565e-78	down
Rv2277c	glycerolphosphodiesterase	2.70895	180.491	-6.05805	1.559e-88	6.93927e-86	down
Rv1290A	hypothetical protein	3.24646	208.09	-6.00219	1.91755e-76	2.25933e-74	down
Rv2269c	hypothetical protein	1.99614	124.282	-5.96025	1.72955e-68	1.03412e-66	down
Rv0745	hypothetical protein	2.67925	166.398	-5.95667	1.24563e-79	1.78214e-77	down
Rv3638	transposase	2.19038	135.564	-5.95165	2.93204e-81	5.10685e-79	down
Rv0393	hypothetical protein	3.32907	205.696	-5.94925	6.59057e-90	3.77169e-87	down
Rv3428c	transposase	2.37757	143.543	-5.91585	4.03383e-86	1.24304e-83	down
Rv2813	hypothetical protein	2.53665	149.723	-5.88322	4.04813e-82	7.72229e-80	down
Rv3643	hypothetical protein	4.26097	245.357	-5.84755	5.90101e-69	3.75229e-67	down
vapC23	ribonuclease VapC23	3.13142	179.734	-5.8429	2.43941e-74	2.38348e-72	down
PE_PGRS17	PE-PGRS family protein PE_PGRS17	1.48876	84.5195	-5.8271	8.20474e-77	1.02713e-74	down
Rv3178	nitroreductase	3.17204	180.005	-5.82648	3.26372e-73	2.84227e-71	down
Rv0195	two component transcriptional regulator	3.00143	169.874	-5.82267	1.59108e-79	2.19788e-77	down
Rv3115	transposase	0.327767	18.4748	-5.81675	7.17538e-56	1.81928e-54	down
galK	galactokinase	3.52739	197.369	-5.80615	4.79143e-85	1.12909e-82	down
Rv3471c	hypothetical protein	3.19172	177.006	-5.79331	1.57256e-77	2.09989e-75	down
frdC	fumarate reductase membrane anchor subunit	1.65518	91.2819	-5.78527	4.65139e-63	1.90137e-61	down
serU	tRNA	8.0321	441.697	-5.78114	2.02256e-64	8.80692e-63	down
Rv1051c	hypothetical protein	3.11118	170.885	-5.77942	2.12485e-80	3.40487e-78	down
Rv0260c	transcriptional regulator	3.04885	166.599	-5.77196	1.61482e-83	3.40472e-81	down
narU	nitrite extrusion protein NarU	3.41611	185.318	-5.76151	3.64371e-85	9.12294e-83	down
Rv2660c	hypothetical protein	1.79409	95.9116	-5.74038	4.84155e-54	1.1409e-52	down
Rv0689c	hypothetical protein	5.28024	280.361	-5.73054	3.60832e-73	3.07552e-71	down
Rv1706A	hypothetical protein	3.44935	182.331	-5.72409	5.80401e-60	2.0576e-58	down
Rv2451	proline/serine-rich protein	3.80175	200.449	-5.72043	2.77173e-74	2.6437e-72	down
Rv0494	HTH-type transcriptional regulator	5.00326	255.259	-5.67295	4.78099e-81	7.98027e-79	down
vapC16	ribonuclease VapC16	2.88066	146.925	-5.67254	2.74029e-70	1.96028e-68	down
PPE37	PPE family protein PPE37	3.48787	176.412	-5.66046	1.39226e-82	2.78869e-80	down
cut1	cutinase	3.63601	182.252	-5.64743	8.21587e-75	8.43917e-73	down
ASdes	ncRNA	4.28283	213.511	-5.6396	5.52256e-64	2.32877e-62	down
argV	tRNA	9.10569	453.694	-5.63881	2.14203e-60	7.87244e-59	down
Rv2422	hypothetical protein	3.68347	180.558	-5.61525	4.56844e-66	2.17871e-64	down
leuU	tRNA	5.94547	291.245	-5.6143	6.21649e-55	1.5002e-53	down
Rv2804c	hypothetical protein	3.2194	155.562	-5.59456	3.89652e-74	3.6301e-72	down
eccC4	ESX-4 secretion system protein EccC4	3.94061	189.714	-5.58926	1.13709e-85	3.03678e-83	down
Rv1120c	hypothetical protein	3.44319	164.311	-5.57654	9.38573e-72	7.67331e-70	down
Rv1669	hypothetical protein	3.19278	149.272	-5.54699	3.63829e-66	1.75602e-64	down
Rv2614A	hypothetical protein	5.53174	255.481	-5.52934	5.71986e-67	3.01497e-65	down
glyV	tRNA	4.08101	186.123	-5.51118	4.30406e-42	5.45635e-41	down
PE24	PE family protein PE24	3.44373	154.76	-5.48991	1.76859e-75	1.91486e-73	down
Rv0942	hypothetical protein	5.37582	235.732	-5.45452	3.81784e-67	2.03923e-65	down
Rv3126c	hypothetical protein	5.08611	220.903	-5.44071	1.19422e-67	6.64451e-66	down
Rv1507A	hypothetical protein	2.53627	110.035	-5.4391	7.8482e-65	3.49332e-63	down
uspB	sugar ABC transporter permease UspB	3.78063	163.663	-5.43596	1.67974e-73	1.49534e-71	down
Rv0979c	hypothetical protein	6.5553	281.704	-5.42537	1.78031e-64	7.83728e-63	down
Rv3351c	hypothetical protein	3.94474	167.022	-5.40397	1.0746e-72	8.96845e-71	down
PPE48	pseudo	0.490955	20.5921	-5.39036	2.84837e-25	1.56738e-24	down
Rv1999c	transporter	4.174	174.192	-5.3831	1.39687e-75	1.5544e-73	down
lppG	lipoprotein	3.76243	156.538	-5.3787	1.43024e-66	6.98725e-65	down
Rv1726	oxidoreductase	3.79982	157.597	-5.37417	4.13927e-75	4.36366e-73	down
papA4	polyketide synthase associated protein PapA	3.52513	145.779	-5.36996	1.03775e-66	5.32977e-65	down
Rv2310	excisionase	3.80398	156.9	-5.36619	2.44449e-63	1.02006e-61	down
Rv0397	hypothetical protein	3.9261	161.005	-5.35786	3.40897e-64	1.4528e-62	down
Rv1358	transcriptional regulator	3.7516	152.56	-5.34573	2.16739e-77	2.80083e-75	down
Rv1954c	hypothetical protein	2.87328	116.568	-5.34233	2.91281e-64	1.2547e-62	down
Rv2891	hypothetical protein	4.31777	174.648	-5.33802	3.06008e-71	2.35744e-69	down
glnT	tRNA	4.49762	181.234	-5.33255	1.47167e-40	1.71381e-39	down
Rv2008c	hypothetical protein	3.81751	153.762	-5.33192	1.09348e-73	9.9556e-72	down
lysT	tRNA	5.13649	206.018	-5.32585	4.17682e-43	5.54051e-42	down
PPE47	pseudo	1.94651	77.8292	-5.32135	2.6382e-67	1.42819e-65	down
Rv1119c	hypothetical protein	0.90898	36.1239	-5.31256	1.73013e-25	9.72076e-25	down
Rv3839	hypothetical protein	3.81677	150.575	-5.30199	1.26989e-69	8.77098e-68	down
lprP	lipoprotein LprP	3.58551	141.055	-5.29794	7.66863e-68	4.32684e-66	down
Rv3196	hypothetical protein	4.52609	177.916	-5.29679	1.52121e-71	1.21879e-69	down
ctpJ	cation transporter ATPase J	4.37484	170.475	-5.28419	1.2191e-74	1.22093e-72	down
Rv2491	hypothetical protein	2.64943	101.368	-5.25777	4.43226e-63	1.83048e-61	down
fadD18	fatty-acid--CoA ligase FadD18	4.85115	184.81	-5.25158	8.35715e-69	5.23105e-67	down
Rv0614	hypothetical protein	4.44547	167.74	-5.23775	1.75364e-70	1.27729e-68	down
Rv0259c	hypothetical protein	4.16933	156.288	-5.22825	6.08907e-68	3.48469e-66	down
Rv2774c	hypothetical protein	3.53503	130.789	-5.20937	2.8703e-60	1.0359e-58	down
Rv1727	hypothetical protein	4.90385	180.425	-5.20134	1.39876e-66	6.91782e-65	down
PE_PGRS18	PE-PGRS family protein PE_PGRS18	3.38644	124.104	-5.19564	1.20023e-69	8.4353e-68	down
Rv2309A	hypothetical protein	4.67522	170.482	-5.18845	3.27643e-59	1.0671e-57	down
Rv0650	sugar kinase	4.40627	160.34	-5.18543	1.39005e-68	8.56696e-67	down
uspA	sugar ABC transporter permease UspA	5.32986	193.932	-5.18531	2.25011e-69	1.52779e-67	down
Rv0836c	hypothetical protein	4.69096	169.552	-5.1757	1.26225e-66	6.40073e-65	down
eccD4	ESX-4 secretion system protein EccD4	4.92863	177.295	-5.16883	9.53842e-71	7.20961e-69	down
serX	tRNA	4.89768	174.137	-5.15198	9.85508e-42	1.22607e-40	down
Rv0378	hypothetical protein	8.13807	288.413	-5.14731	2.44045e-61	9.22307e-60	down
fadE17	acyl-CoA dehydrogenase FadE17	4.2956	152.052	-5.14556	5.18698e-69	3.35146e-67	down
mbtA	bifunctional salicyl-AMP ligase/salicyl-S-ArCP synthetase	4.87827	172.062	-5.14041	1.38298e-70	1.02597e-68	down
Rv1482c	hypothetical protein	4.20536	148.035	-5.13756	1.36469e-66	6.83369e-65	down
frdB	fumarate reductase iron-sulfur subunit	3.98606	138.824	-5.12214	6.55423e-65	2.95014e-63	down
Rv2489c	alanine-rich protein	4.20413	146.062	-5.11863	1.35989e-56	3.6562e-55	down
PE4	PE family protein PE4	4.29201	148.635	-5.11398	4.8284e-69	3.17091e-67	down
Rv0094c	hypothetical protein	1.10768	37.5276	-5.08234	1.46207e-53	3.32787e-52	down
Rv1149	transposase	1.50387	50.8872	-5.08055	6.93532e-46	1.07686e-44	down
Rv1138a	hypothetical protein	6.35462	214.682	-5.07825	9.21187e-63	3.69027e-61	down
Rv3177	peroxidase	4.86966	164.398	-5.07723	5.66058e-66	2.64078e-64	down
esxI	ESAT-6 like protein EsxI	3.58819	121.059	-5.07632	6.05926e-53	1.29804e-51	down
Rv1047	transposase	0.860381	28.7534	-5.06261	2.54727e-53	5.60679e-52	down
Rv2706c	hypothetical protein	3.43517	114.441	-5.05807	9.13543e-51	1.80278e-49	down
Rv1734c	hypothetical protein	6.80348	224.466	-5.04408	1.10569e-57	3.2569e-56	down
Rv2283	hypothetical protein	3.58355	117.672	-5.03724	1.34432e-46	2.14556e-45	down
Rv3446c	alanine/valine-rich protein	5.51294	180.073	-5.02962	6.19838e-67	3.22477e-65	down
Rv0395	hypothetical protein	5.00796	163.554	-5.0294	1.90748e-59	6.42133e-58	down
narK3	nitrate/nitrite transporter	5.62084	183.423	-5.02825	1.69186e-67	9.28435e-66	down
Rv2224d	hypothetical protein	8.98258	291.775	-5.02158	4.68471e-59	1.51346e-57	down
Rv1150	pseudo	2.19224	70.1662	-5.0003	3.72832e-53	8.16155e-52	down
Rv0448c	hypothetical protein	4.58085	144.995	-4.98425	1.30159e-61	5.01361e-60	down
Rv0793	monooxygenase	6.85095	216.739	-4.98351	1.19002e-58	3.69551e-57	down
Rv2812	transposase	4.58129	144.503	-4.9792	1.80681e-65	8.31963e-64	down
lppQ	lipoprotein LppQ	5.80301	181.475	-4.96683	2.15053e-59	7.17918e-58	down
mycP4	membrane-anchored mycosin	6.31668	196.633	-4.96019	5.66916e-66	2.64078e-64	down
Rv0150c	hypothetical protein	7.33831	228.27	-4.95915	6.49963e-58	1.95771e-56	down
PE29	PE family protein PE29	3.57108	110.934	-4.9572	1.92072e-51	3.92572e-50	down
Rv0600c	two component sensor kinase HK1	6.45447	197.119	-4.93263	9.48256e-61	3.51733e-59	down
whiB5	transcriptional regulator WhiB5	7.3045	218.928	-4.90553	1.18046e-59	4.07667e-58	down
PE6	PE family protein PE6	5.74735	172.036	-4.90367	2.66204e-59	8.7411e-58	down
cyp135A1	cytochrome P450 Cyp135A1	4.36827	129.608	-4.89095	8.89394e-63	3.5989e-61	down
Rv1291c	hypothetical protein	7.40595	219.274	-4.88791	1.34718e-57	3.91073e-56	down
vapC7	ribonuclease VapC7	5.52561	162.908	-4.88178	3.52588e-57	9.87741e-56	down
Rv2654c	antitoxin	3.94918	114.629	-4.85927	3.91425e-47	6.42642e-46	down
mce3D	Mce family protein Mce3D	5.3195	153.964	-4.85516	2.3567e-62	9.25583e-61	down
frdD	fumarate reductase membrane anchor subunit	5.81656	167.63	-4.84897	1.3668e-55	3.37987e-54	down
Rv1972	Mce associated membrane protein	5.05989	145.716	-4.84791	9.87325e-58	2.9298e-56	down
Rv3640c	transposase	5.36257	154.344	-4.84708	4.50317e-62	1.75143e-60	down
lppN	lipoprotein LppN	6.45599	185.51	-4.84471	1.02613e-58	3.21147e-57	down
Rv3395A	membrane protein	6.25213	179.191	-4.841	1.79588e-59	6.14897e-58	down
Rv0368c	hypothetical protein	6.86253	196.189	-4.83736	1.27299e-62	5.04911e-61	down
Rv2490a	hypothetical protein	5.5166	156.793	-4.82894	1.24595e-48	2.19881e-47	down
Rv0194	multidrug ABC transporter ATPase/permease	6.21375	175.73	-4.82175	6.12501e-65	2.78827e-63	down
Rv1356c	hypothetical protein	3.55079	99.0292	-4.80164	2.05765e-56	5.42299e-55	down
Rv3745c	hypothetical protein	7.36166	203.904	-4.79171	3.9095e-51	7.79176e-50	down
PPE29	PPE family protein PPE29	5.61428	155.116	-4.78811	7.46293e-61	2.79407e-59	down
Rv1995	hypothetical protein	5.85882	161.627	-4.78592	7.49143e-59	2.3818e-57	down
PE32	PE family protein PE32	4.54502	125.236	-4.78421	1.5065e-49	2.78113e-48	down
PPE1	PPE family protein PPE1	4.78746	131.258	-4.777	2.54017e-60	9.25084e-59	down
Rv3327	transposase fusion protein	3.3431	90.7647	-4.76288	2.22255e-59	7.35831e-58	down
PE_PGRS42	PE-PGRS family protein PE_PGRS42	5.78755	156.819	-4.76	1.31531e-61	5.01822e-60	down
mcr16	ncRNA	11.9142	321.282	-4.75309	1.73043e-47	2.90046e-46	down
Rv3798	insertion sequence element IS1557 transposase	1.44266	38.787	-4.74877	5.94674e-52	1.24076e-50	down
Rv2807	hypothetical protein	4.86967	130.378	-4.74273	9.35918e-59	2.95219e-57	down
mazF8	toxin MazF8	5.62769	150.4	-4.74012	3.66061e-51	7.33221e-50	down
hisE	phosphoribosyl-ATP pyrophosphatase	5.68129	149.111	-4.71402	1.58867e-49	2.91936e-48	down
PPE30	PPE family protein PPE30	6.39144	166.848	-4.70625	1.87009e-59	6.34881e-58	down
Rv1873	hypothetical protein	5.64236	147.066	-4.70402	5.6059e-53	1.21391e-51	down
serT	tRNA	7.66008	199.422	-4.70232	2.57008e-39	2.80538e-38	down
fabD2	malonyl CoA-acyl carrier protein transacylase	6.99429	180.947	-4.69324	9.81823e-57	2.65756e-55	down
MTS0858	ncRNA	13.1237	338.938	-4.69077	7.02646e-47	1.13044e-45	down
PPE46	PPE family protein PPE46	3.892	100.16	-4.68566	7.85812e-57	2.15614e-55	down
lppF	lipoprotein LppF	5.13191	131.187	-4.67599	1.28382e-57	3.75399e-56	down
Rv0488	amino-acid transporter	9.2813	236.814	-4.67328	5.48133e-57	1.51436e-55	down
Rv2011c	hypothetical protein	7.49612	190.513	-4.6676	5.44671e-54	1.26858e-52	down
Rv3174	short-chain dehydrogenase/reductase	6.45161	163.61	-4.66446	8.76564e-56	2.1947e-54	down
Rv0837c	hypothetical protein	6.7579	171.114	-4.66224	1.47225e-57	4.24306e-56	down
vapC18	ribonuclease VapC18	6.21648	157.261	-4.66091	2.69395e-52	5.71004e-51	down
Rv2437	transmembrane protein	8.1161	204.711	-4.65666	5.28016e-54	1.23698e-52	down
Rv3467	hypothetical protein	1.69724	42.8017	-4.6564	2.74502e-48	4.78111e-47	down
Rv3175	amidase	6.33416	159.428	-4.65361	2.80509e-58	8.578e-57	down
Rv3000	transmembrane protein	7.56643	189.374	-4.64548	8.35822e-56	2.10585e-54	down
Rv2917	alanine/arginine-rich protein	7.66564	191.713	-4.6444	6.336e-60	2.20713e-58	down
Rv0575c	oxidoreductase	7.8866	196.363	-4.63798	8.03261e-58	2.40139e-56	down
Rv0648	alpha-mannosidase	8.1902	203.66	-4.63612	3.24095e-60	1.15922e-58	down
lipY	triacylglycerol lipase Lip	5.33106	130.024	-4.60821	3.13867e-56	8.16463e-55	down
Rv2401	hypothetical protein	9.14168	221.837	-4.60089	6.64672e-52	1.37963e-50	down
PE_PGRS28	PE-PGRS family protein PE_PGRS28	6.28616	151.344	-4.58951	1.62036e-57	4.63655e-56	down
Rv2100	hypothetical protein	8.06308	193.972	-4.58837	2.08898e-57	5.93507e-56	down
Rv1975	hypothetical protein	6.75612	162.388	-4.58711	7.38624e-54	1.71036e-52	down
Rv1973	Mce associated membrane protein	5.0108	119.798	-4.57942	9.3563e-50	1.74332e-48	down
Rv2730	hypothetical protein	5.1453	122.696	-4.57569	8.33098e-50	1.56685e-48	down
PE8	PE family protein PE8	5.31076	126.576	-4.57495	2.12795e-53	4.73586e-52	down
Rv1674c	transcriptional regulator	7.34156	174.711	-4.57274	9.32019e-54	2.14579e-52	down
Rv2893	oxidoreductase	9.06216	215.485	-4.57159	5.22148e-56	1.34085e-54	down
PE34	PE family protein PE34	7.55813	179.615	-4.57074	5.27582e-50	1.00643e-48	down
tam	trans-aconitate methyltransferase	9.25918	220.006	-4.57051	2.41836e-55	5.9073e-54	down
Rv1372	alpha-pyrone synthesis polyketide synthase-like protein	4.5854	108.923	-4.57011	2.93389e-54	6.99592e-53	down
mbtI	salicylate synthase	6.31113	148.997	-4.56124	1.27968e-55	3.1841e-54	down
Rv0601c	two component sensor kinase HK2	7.85247	185.068	-4.55877	4.29119e-52	9.04763e-51	down
mce3C	Mce family protein Mce3C	7.02211	165.314	-4.55716	1.37586e-55	3.38141e-54	down
mazE8	antitoxin MazE8	6.36578	149.665	-4.55525	1.09632e-45	1.67629e-44	down
Rv3129	pseudo	7.49178	174.26	-4.53979	3.99042e-51	7.91368e-50	down
Rv0603	exported protein	10.1608	236.318	-4.53965	1.11289e-50	2.17475e-49	down
PE_PGRS49	PE-PGRS family protein PE_PGRS49	12.2675	284.749	-4.53677	6.11146e-56	1.5594e-54	down
Rv0828c	deaminase	6.76918	156.594	-4.53191	8.49413e-50	1.59007e-48	down
Rv1518	hypothetical protein	6.33818	145.688	-4.52267	1.61598e-53	3.63687e-52	down
Rv2250c	HTH-type transcriptional regulator	7.77438	177.952	-4.51661	5.28027e-52	1.10747e-50	down
PE_PGRS50	PE-PGRS family protein PE_PGRS50	10.3769	236.22	-4.50868	4.20705e-57	1.17038e-55	down
PE_PGRS2	PE-PGRS family protein PE_PGRS2	7.66041	173.07	-4.49779	1.01518e-54	2.43521e-53	down
Rv3108	hypothetical protein	6.76344	152.647	-4.4963	2.80572e-49	5.08584e-48	down
Rv0374c	carbon monoxyde dehydrogenase small subunit	5.36171	120.835	-4.4942	2.76863e-48	4.80135e-47	down
Rv0894	transcriptional regulator	6.67622	150.368	-4.49332	1.05242e-53	2.40915e-52	down
mbtB	phenyloxazoline synthase	8.38741	188.454	-4.48984	1.63134e-56	4.32791e-55	down
Rv1974	membrane protein	5.14021	114.898	-4.48239	1.02244e-45	1.56931e-44	down
cyp144	cytochrome P450 Cyp144	7.11792	157.57	-4.4684	1.57347e-53	3.56119e-52	down
mce3A	Mce family protein Mce3A	6.26808	138.272	-4.46334	5.74869e-53	1.23813e-51	down
yrbE3B	integral membrane protein	6.05724	133.452	-4.46152	3.55485e-51	7.15614e-50	down
Rv3861	hypothetical protein	6.56735	141.526	-4.42961	2.86246e-45	4.29477e-44	down
Rv0375c	carbon monoxyde dehydrogenase medium subunit	8.21508	176.984	-4.4292	9.72736e-52	1.99835e-50	down
tcrA	two component DNA binding transcriptional regulator TcrA	9.97579	214.309	-4.42512	6.9519e-52	1.43553e-50	down
Rv1519	hypothetical protein	6.62817	141.813	-4.41923	1.21807e-43	1.68843e-42	down
tyrT	tRNA	18.0959	382.946	-4.40341	2.13394e-41	2.62226e-40	down
Rv1359	transcriptional regulator	6.85827	145.021	-4.40227	6.58546e-50	1.2503e-48	down
Rv1958c	hypothetical protein	6.45725	136.476	-4.40158	1.14566e-48	2.03076e-47	down
Rv1744c	membrane protein	7.29239	153.565	-4.39631	9.42396e-47	1.5101e-45	down
leuW	tRNA	18.2612	383.092	-4.39083	1.32684e-41	1.64561e-40	down
glpD1	glycerol-3-phosphate dehydrogenase	9.2307	193.485	-4.38964	1.56644e-52	3.33784e-51	down
vapB7	antitoxin VapB7	6.95122	145.601	-4.38861	7.42662e-43	9.6909e-42	down
lprM	Mce family lipoprotein LprM	7.19929	150.662	-4.38732	3.49008e-51	7.06125e-50	down
PPE15	PPE family protein PPE15	6.261	130.26	-4.37885	1.21395e-50	2.36073e-49	down
Rv1403c	methyltransferase	8.5529	177.57	-4.37583	2.04912e-50	3.94652e-49	down
Rv0329c	hypothetical protein	8.15495	168.344	-4.36759	5.22204e-49	9.4232e-48	down
PPE34	PPE family protein PPE34	4.54502	93.7685	-4.36674	4.67693e-53	1.01825e-51	down
Rv0699	hypothetical protein	12.1303	249.31	-4.36126	2.24284e-45	3.37775e-44	down
PE_PGRS23	PE-PGRS family protein PE_PGRS23	7.66922	156.381	-4.34984	2.45332e-51	4.98883e-50	down
moaC1	cyclic pyranopterin monophosphate synthase accessory protein	4.85068	98.35	-4.34167	2.04607e-44	2.99144e-43	down
Rv1804c	hypothetical protein	6.56735	132.649	-4.33616	3.99818e-43	5.32117e-42	down
echA13	enoyl-CoA hydratase EchA13	7.5869	152.586	-4.32997	1.90902e-49	3.49203e-48	down
idi	isopentenyl-diphosphate delta-isomerase	7.51933	150.019	-4.3184	2.38357e-47	3.96206e-46	down
glbN	hemoglobin GlbN	8.91587	176.435	-4.30662	5.93381e-46	9.24936e-45	down
Rv0849	MFS-type transporter	8.69776	170.724	-4.29488	1.25289e-49	2.32364e-48	down
mce3B	Mce family protein Mce3B	7.93392	155.477	-4.29253	7.32178e-49	1.30942e-47	down
Rv2282c	LysR family HTH-type transcriptional regulator	9.23888	180.772	-4.29031	5.49896e-49	9.8784e-48	down
Rv0371c	hypothetical protein	6.59947	128.874	-4.28747	7.24812e-46	1.12108e-44	down
thrU	tRNA	12.1407	235.558	-4.27815	9.82222e-34	8.42566e-33	down
dipZ	integral membrane C-type cytochrome biogenesis protein DipZ	7.21588	139.765	-4.27568	1.56793e-50	3.03436e-49	down
Rv0330c	hypothetical protein	9.29245	179.679	-4.27322	7.32897e-48	1.2547e-46	down
Rv0919	GCN5-like N-acetyltransferase	7.2802	140.602	-4.27149	4.27503e-45	6.36645e-44	down
PE_PGRS56	PE-PGRS family protein PE_PGRS56	11.6437	224.406	-4.2685	2.13954e-49	3.89592e-48	down
Rv0095c	hypothetical protein	9.86966	188.745	-4.25729	2.20804e-45	3.33789e-44	down
Rv0779c	transmembrane protein	11.2253	213.509	-4.24947	2.36572e-47	3.94878e-46	down
Rv2655c	prophage protein	6.79128	129.072	-4.24835	2.96084e-48	5.11255e-47	down
whiB6	transcriptional regulator WhiB6	10.9255	207.462	-4.24707	9.4109e-45	1.38096e-43	down
Rv3840	transcriptional regulator	9.22178	175.09	-4.24691	7.6951e-45	1.13751e-43	down
Rv0895	diacyglycerol O-acyltransferase	9.18436	173.36	-4.23845	9.74678e-49	1.73536e-47	down
mrr	restriction system protein	9.88209	185.746	-4.23237	1.09513e-47	1.85894e-46	down
Rv1050	oxidoreductase	8.84173	165.6	-4.22723	3.4021e-47	5.60857e-46	down
Rv3167c	TetR family transcriptional regulator	10.1665	190.214	-4.22573	1.84436e-46	2.93195e-45	down
Rv1203c	hypothetical protein	9.41054	175.232	-4.21884	8.47584e-46	1.30593e-44	down
virS	HTH-type transcriptional regulator VirS	10.163	189.224	-4.2187	1.0739e-47	1.83065e-46	down
Rv3352c	oxidoreductase	10.0339	186.683	-4.21764	5.35413e-44	7.6059e-43	down
glnU	tRNA	4.02433	74.4901	-4.21023	6.31227e-20	2.54652e-19	down
Rv3346c	transmembrane protein	15.062	278.28	-4.20755	6.24095e-44	8.80326e-43	down
Rv1405c	methyltransferase	13.7177	253.135	-4.2058	1.48392e-47	2.49773e-46	down
PE_PGRS36	pseudo	6.97426	128.463	-4.20317	5.53576e-47	8.97825e-46	down
Rv0776c	hypothetical protein	15.8639	291.38	-4.19908	1.38006e-47	2.33271e-46	down
Rv0090	membrane protein	11.6499	213.959	-4.19894	6.99427e-47	1.1298e-45	down
Rv1575	phage protein	5.51119	101.147	-4.19795	8.01796e-42	1.00375e-40	down
Rv0306	oxidoreductase	9.28281	169.948	-4.19439	1.14592e-45	1.74546e-44	down
Rv2662	hypothetical protein	9.17745	167.9	-4.19337	4.49907e-41	5.4451e-40	down
Rv0372c	hypothetical protein	8.58954	156.038	-4.18317	1.50874e-45	2.2894e-44	down
esxR	ESAT-6 like protein EsxR	7.14551	129.584	-4.1807	1.60788e-39	1.77932e-38	down
moaC3	cyclic pyranopterin monophosphate synthase accessory protein	6.89414	124.82	-4.17834	5.36254e-43	7.08988e-42	down
udgA	UDP-glucose 6-dehydrogenase UdgA	9.04654	163.612	-4.17677	5.53507e-47	8.97825e-46	down
PPE63	PPE family protein PPE63	10.25	184.708	-4.17156	6.28875e-48	1.08123e-46	down
PE_PGRS43	PE-PGRS family protein PE_PGRS43	9.24533	165.991	-4.16624	1.74107e-48	3.04573e-47	down
AS1890	ncRNA	9.16645	163.552	-4.15724	3.03864e-39	3.29886e-38	down
Rv0963c	hypothetical protein	7.66015	134.985	-4.13928	2.77878e-44	4.04792e-43	down
Rv3402c	hypothetical protein	10.6335	187.161	-4.1376	3.42204e-46	5.39712e-45	down
Rv2012	hypothetical protein	11.638	204.579	-4.13574	5.16577e-44	7.36444e-43	down
Rv3114	hypothetical protein	8.34538	146.247	-4.13128	8.29562e-43	1.07897e-41	down
G2	ncRNA	8.33584	145.835	-4.12886	1.3255e-37	1.36855e-36	down
Rv0104	hypothetical protein	13.4888	235.601	-4.12651	4.2097e-47	6.88329e-46	down
asnT	tRNA	22.8807	399.16	-4.12476	1.87047e-36	1.83655e-35	down
Rv1499	hypothetical protein	5.72399	99.5665	-4.12057	7.44548e-39	7.9964e-38	down
argT	tRNA	17.5107	302.21	-4.10924	6.58116e-34	5.6942e-33	down
Rv1353c	HTH-type transcriptional regulator	7.26422	125.285	-4.10827	2.57268e-43	3.48181e-42	down
cmr	HTH-type transcriptional regulator Cmr	9.3683	161.436	-4.10703	6.57819e-44	9.2464e-43	down
Rv3191c	transposase	7.5915	130.055	-4.0986	4.20628e-44	6.04811e-43	down
Rv3517	hypothetical protein	12.0727	206.817	-4.09853	9.29578e-45	1.36908e-43	down
frdA	fumarate reductase flavoprotein subunit	8.9986	153.961	-4.09672	3.68382e-46	5.78721e-45	down
Rv3023c	transposase	1.6798	28.7091	-4.09515	9.79393e-38	1.01644e-36	down
Rv3353c	hypothetical protein	13.5175	231.017	-4.0951	6.63681e-41	7.91281e-40	down
Rv1190	hypothetical protein	9.83074	167.101	-4.08728	4.21224e-44	6.04811e-43	down
oxyR'	pseudo	7.945	135.021	-4.08699	2.10982e-41	2.60059e-40	down
Rv3113	phosphatase	7.46464	126.245	-4.08001	3.70205e-42	4.72306e-41	down
glyT	tRNA	12.6077	211.699	-4.06963	4.15922e-30	3.05162e-29	down
Rv2656c	prophage protein	5.89812	98.9762	-4.06875	8.01059e-38	8.33518e-37	down
Rv1930c	hypothetical protein	7.3045	119.43	-4.03123	6.44411e-40	7.27186e-39	down
Rv3468c	dTDP-glucose 4,6-dehydratase	11.347	185.467	-4.03078	1.39172e-43	1.9225e-42	down
Rv2254c	integral membrane protein	10.5403	172.119	-4.02943	7.23895e-41	8.60512e-40	down
Rv2369c	hypothetical protein	4.95001	80.2915	-4.01974	1.97515e-33	1.6835e-32	down
Rv2253	hypothetical protein	9.70552	157.318	-4.01873	1.24605e-40	1.46384e-39	down
Rv1455	hypothetical protein	14.4399	234.029	-4.01856	2.85964e-43	3.8442e-42	down
yrbE3A	integral membrane protein	9.61118	155.655	-4.01749	3.7491e-42	4.76791e-41	down
Rv1374c	hypothetical protein	8.28055	133.591	-4.01196	2.01666e-39	2.21944e-38	down
ribA1	riboflavin biosynthesis protein RibA	11.3626	182.717	-4.00725	5.82422e-43	7.67494e-42	down
PE_PGRS61	PE-PGRS family-related protein PE_PGRS61	8.89874	142.696	-4.0032	1.42101e-40	1.65964e-39	down
Rv0122	hypothetical protein	10.9007	174.641	-4.0019	1.86259e-39	2.05552e-38	down
Rv1937	oxygenase	10.0572	160.839	-3.99932	3.61578e-44	5.24812e-43	down
Rv1354c	hypothetical protein	9.17745	145.303	-3.98483	1.53577e-43	2.10695e-42	down
metU	tRNA	24.6445	390.03	-3.98425	2.494e-34	2.21039e-33	down
PPE65	PPE family protein PPE65	9.72953	153.966	-3.9841	2.01475e-42	2.58689e-41	down
Rv3349c	transposase	10.4247	164.822	-3.98283	5.72062e-42	7.20655e-41	down
PE_PGRS19	PE-PGRS family protein PE_PGRS19	8.47089	133.552	-3.97875	2.1972e-43	2.98373e-42	down
Rv0370c	oxidoreductase	11.1345	174.844	-3.97295	9.43803e-42	1.17784e-40	down
fadE34	acyl-CoA dehydrogenase FadE34	11.4184	179.076	-3.97114	1.79637e-43	2.4477e-42	down
Rv2897c	hypothetical protein	11.2611	176.571	-3.97083	3.37335e-43	4.51961e-42	down
Rv1395	HTH-type transcriptional regulator	13.0093	203.858	-3.96995	2.85067e-42	3.6485e-41	down
Rv3085	oxidoreductase SadH	14.0084	218.937	-3.96616	6.06857e-42	7.62091e-41	down
Rv0196	HTH-type transcriptional regulator	10.5176	164.363	-3.966	2.74692e-40	3.16211e-39	down
fadD35	fatty-acid--CoA ligase FadD35	9.67269	150.808	-3.96265	6.09177e-43	8.00119e-42	down
PPE66	PPE family protein PPE66	11.6143	180.398	-3.95721	1.34612e-41	1.66436e-40	down
Rv3054c	hypothetical protein	10.6869	165.875	-3.95617	6.07536e-40	6.87511e-39	down
Rv2811	hypothetical protein	11.3905	176.452	-3.95337	2.19148e-40	2.54466e-39	down
uspC	sugar ABC transporter substrate-binding lipoprotein UspC	10.8859	168.529	-3.95246	1.33067e-42	1.71957e-41	down
Rv1776c	transcriptional regulator	11.6056	179.377	-3.95011	3.88904e-40	4.426e-39	down
fucA	L-fuculose phosphate aldolase FucA	11.5442	177.068	-3.93907	2.72814e-40	3.14955e-39	down
mbtJ	acetyl hydrolase	10.5483	161.732	-3.93853	6.16289e-41	7.39178e-40	down
malQ	4-alpha-glucanotransferase	12.0365	183.911	-3.93353	1.27427e-42	1.65202e-41	down
Rv2265	integral membrane protein	10.5727	159.514	-3.91526	6.05174e-41	7.28026e-40	down
Rv2943A	transposase	0.128399	1.92637	-3.90718	8.72276e-06	1.4794e-05	down
pepE	dipeptidase PepE	12.7527	190.482	-3.90078	2.2234e-41	2.71553e-40	down
mce3F	Mce family protein Mce3F	11.0902	165.643	-3.90073	2.16294e-41	2.64977e-40	down
Rv1673c	hypothetical protein	9.68192	144.185	-3.89648	9.09971e-40	1.0211e-38	down
Rv2644c	hypothetical protein	13.5064	200.389	-3.89108	2.77494e-37	2.80717e-36	down
argW	tRNA	15.6619	230.506	-3.87948	1.24604e-28	8.3612e-28	down
Rv2090	5'-3' exonuclease	12.4152	182.528	-3.87794	7.29504e-41	8.64613e-40	down
Rv1739c	sulfate ABC transporter permease	11.5246	168.552	-3.87041	6.19719e-41	7.41073e-40	down
Rv2515c	hypothetical protein	11.8815	173.296	-3.86645	1.32312e-40	1.54984e-39	down
Rv3201c	ATP-dependent DNA helicase	13.8268	201.465	-3.86498	2.94454e-41	3.58536e-40	down
Rv1939	oxidoreductase	10.2726	148.998	-3.85843	2.11745e-37	2.1639e-36	down
dnaE2	error-prone DNA polymerase	13.9296	201.661	-3.8557	4.90046e-41	5.91302e-40	down
Rv2401A	membrane protein	22.8922	331.072	-3.85422	9.0813e-37	9.02722e-36	down
Rv2117	hypothetical protein	9.85528	142.178	-3.85066	2.01366e-34	1.78863e-33	down
Rv2577	hypothetical protein	10.5264	151.565	-3.84785	2.76336e-40	3.17192e-39	down
Rv1116	hypothetical protein	13.1952	189.953	-3.84756	2.02812e-33	1.72498e-32	down
mbtD	polyketide synthetase	15.738	226.457	-3.84692	7.56002e-41	8.93376e-40	down
cobD	cobalamin biosynthesis transmembrane protein CobD	13.968	200.476	-3.84323	2.4331e-39	2.66311e-38	down
Rv1439c	hypothetical protein	15.2034	217.338	-3.83747	1.41239e-37	1.4545e-36	down
PE_PGRS27	PE-PGRS family protein PE_PGRS27	9.92728	140.127	-3.8192	3.86175e-40	4.40745e-39	down
plsB1	acyltransferase PlsB	12.4404	174.557	-3.8106	1.13949e-39	1.268e-38	down
Rv3128c	pseudo	10.6062	148.726	-3.80968	3.50609e-38	3.70591e-37	down
moeY	molybdopterin biosynthesis protein MoeY	9.63278	134.458	-3.80306	2.04168e-39	2.24082e-38	down
Rv2307A	glycine-rich protein	9.58712	133.621	-3.80091	1.1535e-30	8.71871e-30	down
Rv2415c	hypothetical protein	14.3557	199.705	-3.79818	2.89844e-38	3.07173e-37	down
Rv0843	dehydrogenase	11.9731	165.27	-3.78695	6.87467e-38	7.19059e-37	down
Rv0219	transmembrane protein	10.6485	146.941	-3.78651	4.35916e-36	4.21806e-35	down
Rv0071	maturase	11.2903	155.644	-3.78509	5.23949e-37	5.24735e-36	down
Rv0373c	carbon monoxyde dehydrogenase large subunit	12.8326	176.829	-3.78447	3.15695e-39	3.41803e-38	down
Rv3415c	hypothetical protein	12.33	169.481	-3.78088	1.83246e-37	1.88227e-36	down
Rv3333c	proline-rich protein	11.7856	161.79	-3.77902	2.24991e-37	2.2876e-36	down
Rv2086	hypothetical protein	10.4063	142.517	-3.77561	4.50823e-36	4.3518e-35	down
murB	UDP-N-acetylenolpyruvoylglucosamine reductase	13.6658	186.472	-3.77032	2.11755e-38	2.2501e-37	down
Rv2044c	hypothetical protein	11.1482	151.791	-3.76721	9.55938e-34	8.21778e-33	down
Rv1517	hypothetical protein	10.4491	141.662	-3.761	1.79881e-36	1.77052e-35	down
PPE61	PPE family protein PPE61	11.4603	154.078	-3.74895	2.77193e-37	2.80717e-36	down
lprL	Mce family lipoprotein LprL	11.0101	147.513	-3.74394	4.21448e-37	4.23138e-36	down
mhpE	4-hydroxy-2-oxovalerate aldolase MhpE	12.1212	162.156	-3.74178	6.61465e-37	6.59161e-36	down
Rv3453	pseudo	10.8507	144.915	-3.73935	7.35932e-38	7.67746e-37	down
PE_PGRS11	PE-PGRS family protein PE_PGRS11	12.4794	166.158	-3.73494	6.81477e-38	7.14659e-37	down
Rv2025c	cation efflux system protein	14.3823	190.587	-3.72808	2.21294e-37	2.25574e-36	down
Rv2424c	transposase	8.60696	113.922	-3.72639	7.29955e-36	6.913e-35	down
Rv0767c	HTH-type transcriptional regulator	17.681	233.74	-3.72464	2.12568e-36	2.07695e-35	down
Rv0336	hypothetical protein	2.87446	37.9764	-3.72374	1.22689e-33	1.0502e-32	down
Rv3179	hypothetical protein	11.3361	149.63	-3.7224	2.85894e-37	2.87875e-36	down
C8	ncRNA	11.7176	154.644	-3.7222	1.31067e-27	8.36071e-27	down
Rv2573	2-dehydropantoate 2-reductase	13.4097	176.732	-3.72022	4.6778e-36	4.50463e-35	down
rrs	16S ribosomal RNA	1.77425	23.3469	-3.71796	2.34451e-31	1.81665e-30	down
mbtC	polyketide synthetase	12.5371	164.839	-3.71678	2.86007e-37	2.87875e-36	down
Rv1961	hypothetical protein	12.0856	158.503	-3.71314	1.32008e-34	1.18305e-33	down
Rv2407	ribonuclease Z	15.0533	197.254	-3.7119	2.81772e-36	2.73975e-35	down
Rv1888A	pseudo	13.589	177.394	-3.70644	1.68525e-34	1.50694e-33	down
mce2D	Mce family protein Mce2D	10.9049	142.067	-3.70352	5.77495e-37	5.76918e-36	down
alaU	tRNA	18.4447	239.344	-3.69781	2.06007e-26	1.23358e-25	down
kdpF	membrane protein KdpF	21.0757	273.485	-3.69781	5.56522e-29	3.82406e-28	down
mce2C	Mce family protein Mce2C	10.9029	139.835	-3.68095	2.09471e-36	2.05169e-35	down
Rv2961	transposase	10.6196	136.102	-3.67989	1.56463e-32	1.27656e-31	down
PPE38	PPE family protein PPE38	24.7831	315.787	-3.67152	1.25745e-36	1.24687e-35	down
Rv2492	hypothetical protein	4.34584	55.365	-3.67127	2.26266e-31	1.75663e-30	down
PE_PGRS20	PE-PGRS family protein PE_PGRS20	7.5179	95.4892	-3.66694	5.40538e-35	4.95514e-34	down
Rv0826	hypothetical protein	13.7513	174.331	-3.66419	5.99164e-36	5.71488e-35	down
Rv3424c	hypothetical protein	7.60635	96.3414	-3.66288	2.52435e-30	1.87617e-29	down
Rv0218	transmembrane protein	14.3635	180.311	-3.65001	7.12331e-36	6.76208e-35	down
Rv3394c	hypothetical protein	17.1192	214.447	-3.64694	4.89906e-36	4.70639e-35	down
PPE5	PPE family protein PPE5	11.1487	139.508	-3.6454	2.34853e-36	2.2891e-35	down
esxF	ESAT-6 like protein EsxF	11.9088	148.596	-3.64129	2.62183e-31	2.02761e-30	down
Rv3657c	alanine-rich membrane protein	15.298	190.689	-3.6398	5.16816e-34	4.49103e-33	down
Rv2423	hypothetical protein	14.4555	180.081	-3.63895	2.00198e-35	1.87821e-34	down
Rv1582c	phage protein	13.1199	163.317	-3.63785	1.39944e-35	1.3191e-34	down
aspB	aspartate aminotransferase AspB	15.262	189.849	-3.63683	1.59557e-35	1.50044e-34	down
Rv0944	formamidopyrimidine-DNA glycosylase	14.1496	175.843	-3.63546	2.68889e-33	2.27732e-32	down
Rv1936	monooxygenase	15.1705	188.041	-3.6317	2.31719e-35	2.16379e-34	down
Rv2433c	hypothetical protein	4.4513	55.0066	-3.62731	8.74876e-25	4.71069e-24	down
Rv3013	hypothetical protein	15.3836	190.028	-3.62675	4.93594e-34	4.30792e-33	down
Rv0612	hypothetical protein	21.2345	262.179	-3.62607	1.85376e-34	1.65026e-33	down
mpg	3-methyladenine DNA glycosylase	11.9752	147.715	-3.62469	3.00578e-33	2.52965e-32	down
Rv1276c	hypothetical protein	17.5441	216.24	-3.62358	1.46545e-33	1.25172e-32	down
vapB18	antitoxin VapB18	10.3851	127.626	-3.61934	1.18218e-29	8.38194e-29	down
proT	tRNA	35.4695	435.608	-3.61838	3.01781e-29	2.1025e-28	down
PPE23	PPE family protein PPE23	10.5571	129.48	-3.61645	3.49865e-34	3.08713e-33	down
Rv0197	oxidoreductase	14.8026	180.102	-3.60489	3.28594e-35	3.03306e-34	down
Rv3094c	hypothetical protein	20.6003	250.059	-3.60153	6.19426e-35	5.65244e-34	down
Rv2481c	hypothetical protein	12.0464	145.908	-3.59839	1.29342e-30	9.7213e-30	down
Rv0326	hypothetical protein	12.0353	145.686	-3.59751	7.0839e-32	5.60832e-31	down
fadD17	long-chain-fatty-acid--CoA ligase FadD17	15.5529	188.208	-3.59707	7.69545e-35	6.94324e-34	down
PE_PGRS46	PE-PGRS family protein PE_PGRS46	12.2742	148.32	-3.59501	6.54825e-35	5.96189e-34	down
ilvB2	acetolactate synthase large subunit	15.0199	181.189	-3.59255	8.90077e-35	8.01269e-34	down
vapB12	antitoxin VapB12	15.1002	181.274	-3.58553	7.83942e-30	5.62809e-29	down
Rv3830c	TetR family transcriptional regulator	13.4998	161.53	-3.5808	1.03537e-32	8.56963e-32	down
PPE11	PPE family protein PPE11	12.4463	148.776	-3.57936	2.57413e-34	2.27637e-33	down
Rv0278c	PE-PGRS family protein PE_PGRS3	13.5686	161.931	-3.57703	1.18861e-34	1.06761e-33	down
Rv1879	hypothetical protein	12.8316	153.012	-3.57588	5.43099e-34	4.70921e-33	down
Rv0787	hypothetical protein	18.837	223.96	-3.5716	4.32259e-34	3.78085e-33	down
Rv3832c	hypothetical protein	16.6887	197.84	-3.56739	1.15473e-32	9.5182e-32	down
PPE16	PPE family protein PPE16	14.3087	169.195	-3.56372	3.53169e-34	3.10944e-33	down
Rv3093c	oxidoreductase	21.2327	250.93	-3.56293	5.03726e-34	4.3868e-33	down
Rv1588c	hypothetical protein	4.43293	52.3576	-3.56207	1.1623e-28	7.8255e-28	down
idsA1	multifunctional dimethylallyltransferase/geranyltranstransferase/farnesyltranstransferase	14.5819	172.223	-3.56202	9.24338e-34	7.96322e-33	down
Rv1583c	phage protein	9.86749	116.265	-3.55859	7.43196e-30	5.34514e-29	down
ephB	epoxide hydrolase EphB	12.8266	150.955	-3.5569	4.80976e-33	4.03094e-32	down
vapB16	antitoxin VapB16	19.4511	228.82	-3.55628	3.15995e-29	2.1977e-28	down
Rv1134	hypothetical protein	23.1566	271.792	-3.55301	5.90146e-31	4.486e-30	down
PE9	PE family protein PE9	14.1052	164.667	-3.54525	4.21468e-31	3.2283e-30	down
relJ	antitoxin RelJ	13.5857	158.563	-3.54489	2.10574e-29	1.48253e-28	down
Rv1041c	IS-like 2 transposase	3.47188	40.4768	-3.5433	2.31614e-28	1.53617e-27	down
dxs2	1-deoxy-D-xylulose 5-phosphate synthase	12.0079	138.967	-3.53268	2.72284e-33	2.3012e-32	down
Rv2618	hypothetical protein	16.8176	194.295	-3.53021	3.37027e-32	2.70026e-31	down
Rv2039c	sugar ABC transporter permease	9.86642	113.764	-3.52738	1.69915e-31	1.32945e-30	down
rocE	cationic amino acid transporter permease RocE	15.7218	181.098	-3.52594	2.98926e-33	2.52104e-32	down
cyp128	cytochrome P450 Cyp128	10.5741	121.717	-3.52492	6.13952e-33	5.11329e-32	down
Rv0193c	hypothetical protein	10.9752	125.289	-3.51294	6.75334e-33	5.60122e-32	down
wag22	PE-PGRS family protein Wag22	13.7903	156.76	-3.50683	4.20029e-33	3.52754e-32	down
pip	proline iminopeptidase	17.5783	199.525	-3.5047	1.78454e-32	1.44422e-31	down
sigI	ECF RNA polymerase sigma factor SigI	16.751	189.404	-3.49915	2.53956e-32	2.04287e-31	down
Rv1146	transmembrane transport protein	15.5602	175.834	-3.49828	1.23345e-32	1.01462e-31	down
Rv0068	oxidoreductase	20.8002	234.929	-3.49755	1.63144e-32	1.32567e-31	down
Rv0386	transcriptional regulator	18.8853	212.986	-3.49543	5.22532e-33	4.36097e-32	down
Rv0622	membrane protein	14.7066	165.583	-3.49302	1.06269e-31	8.39675e-31	down
Rv2998	hypothetical protein	17.4496	196.034	-3.48983	1.22985e-30	9.27828e-30	down
pimB	alpha-(1-6)-phosphatidylinositol monomannoside mannosyltransferase	17.2205	193.401	-3.4894	2.24474e-32	1.81299e-31	down
thrV	tRNA	16.5704	185.841	-3.48739	6.5999e-22	3.0355e-21	down
Rv2997	alanine-rich dehydrogenase	20.351	228.236	-3.48735	1.44153e-32	1.18094e-31	down
vapB3	antitoxin VapB3	19.1504	214.54	-3.4858	2.63501e-29	1.84221e-28	down
arsB2	arsenical-transport integral membrane protein ArsB	19.0199	212.04	-3.47875	2.92656e-32	2.34946e-31	down
Rv0369c	membrane oxidoreductase	13.5426	150.605	-3.4752	4.98621e-30	3.62519e-29	down
Rv2722	hypothetical protein	13.416	148.999	-3.47327	1.58232e-27	1.00615e-26	down
Rv2267c	hypothetical protein	10.238	113.521	-3.47095	4.92744e-31	3.76705e-30	down
Rv2886c	resolvase	15.7771	174.685	-3.46886	3.32157e-31	2.54908e-30	down
Rv0953c	oxidoreductase	15.5181	170.792	-3.46021	5.85594e-31	4.45987e-30	down
Rv3787c	S-adenosyl-L-methionine-dependent methyltransferase	18.8089	206.136	-3.45411	1.63557e-31	1.28221e-30	down
Rv0842	integral membrane protein	15.7916	173.037	-3.45386	1.25249e-31	9.85752e-31	down
Rv3202c	ATP-dependent DNA helicase	19.3034	211.515	-3.45383	4.13773e-32	3.30853e-31	down
PE21	pseudo	15.5745	169.847	-3.44697	5.26229e-26	3.07299e-25	down
Rv2508c	integral membrane protein	20.3685	220.588	-3.43694	1.9047e-31	1.48737e-30	down
Rv1581c	phage protein	13.8589	149.259	-3.42894	1.98352e-28	1.31993e-27	down
Rv1686c	ABC transporter permease	16.4432	176.957	-3.42784	4.96597e-30	3.61703e-29	down
PPE22	PPE family protein PPE22	12.0838	129.825	-3.42543	2.67762e-30	1.9864e-29	down
Rv2308a	hypothetical protein	13.8705	148.939	-3.42463	9.5655e-28	6.18055e-27	down
dppB	dipeptide ABC transporter permease DppB	16.4739	176.76	-3.42354	9.56298e-31	7.25555e-30	down
Rv0737	transcriptional regulator	20.2609	217.225	-3.42242	1.02026e-29	7.24672e-29	down
esxS	ESAT-6 like protein EsxS	9.91325	106.258	-3.42207	7.37542e-26	4.24511e-25	down
vapB4	antitoxin VapB4	14.4675	154.945	-3.42087	6.13841e-27	3.77734e-26	down
Rv0653c	transcriptional regulator	19.6396	208.932	-3.4112	5.43932e-30	3.94745e-29	down
upp	uracil phosphoribosyltransferase	20.0483	212.616	-3.40669	9.53928e-30	6.81183e-29	down
Rv1526c	glycosyltransferase	17.576	185.708	-3.40136	1.40472e-30	1.05183e-29	down
Rv2319c	universal stress protein	16.1713	170.309	-3.39665	1.01919e-29	7.24672e-29	down
AS1726	ncRNA	20.8047	218.051	-3.38969	6.20189e-27	3.81055e-26	down
pdxH	pyridoxine/pyridoxamine 5'-phosphate oxidase	17.2711	180.824	-3.38816	2.80331e-29	1.95646e-28	down
lipR	acetyl-hydrolase LipR	19.8753	208.044	-3.38784	3.75068e-30	2.76199e-29	down
Rv1687c	ABC transporter ATP-binding protein	16.3781	171.418	-3.38769	2.26378e-29	1.58544e-28	down
Rv3168	aminoglycoside phosphotransferase	15.7847	164.878	-3.3848	4.55628e-30	3.33074e-29	down
Rv1429	hypothetical protein	16.5737	173.086	-3.38452	3.52827e-30	2.603e-29	down
Rv3406	dioxygenase	16.5448	172.662	-3.3835	7.26194e-30	5.23225e-29	down
eccB4	ESX-4 secretion system protein EccB4	19.7699	206.062	-3.3817	2.73359e-30	2.02417e-29	down
Rv2622	methyltransferase	16.795	174.989	-3.38116	2.25857e-29	1.58456e-28	down
Rv1931c	transcriptional regulator	17.1094	177.394	-3.3741	3.46481e-29	2.40139e-28	down
stp	multidrug resistance protein	16.4841	170.842	-3.37351	4.31292e-30	3.1586e-29	down
Rv2670c	hypothetical protein	17.9344	185.003	-3.36674	9.09244e-30	6.50434e-29	down
fgd2	F420-dependent glucose-6-phosphate dehydrogenase	18.413	189.743	-3.36525	9.74456e-30	6.94603e-29	down
Rv1985c	HTH-type transcriptional regulator	13.138	135.319	-3.36455	8.28431e-29	5.63446e-28	down
Rv3649	helicase	21.371	219.937	-3.36336	3.92271e-30	2.88337e-29	down
PE_PGRS13	PE-PGRS family protein PE_PGRS13	21.6116	221.793	-3.35934	4.82229e-30	3.51878e-29	down
Rv1044	hypothetical protein	13.4111	137.609	-3.35907	4.57987e-28	3.01264e-27	down
Rv2661c	hypothetical protein	12.6736	130.006	-3.35868	1.03001e-26	6.26134e-26	down
Rv2227	hypothetical protein	17.2866	176.902	-3.35522	1.14815e-28	7.74322e-28	down
ugpB	sn-glycerol-3-phosphate ABC transporter substrate-binding lipoprotein UgpB	14.4827	148.203	-3.35518	1.71766e-29	1.21571e-28	down
Rv0161	oxidoreductase	18.9123	191.944	-3.34328	1.94675e-29	1.37301e-28	down
B55	ncRNA	42.47	429.643	-3.33862	7.2975e-24	3.74792e-23	down
Rv2073c	oxidoreductase	19.4072	196.285	-3.33828	6.48332e-29	4.42456e-28	down
Rv1773c	transcriptional regulator	17.3633	175.608	-3.33825	2.15097e-28	1.42898e-27	down
Rv2292c	hypothetical protein	15.1501	153.219	-3.3382	5.91686e-25	3.2031e-24	down
Rv1584c	phage protein	11.4393	115.44	-3.33507	1.14704e-23	5.82388e-23	down
PE3	PE family protein PE3	12.8404	129.564	-3.3349	4.94679e-29	3.4167e-28	down
mesT	epoxide hydrolase MesT	20.9441	210.189	-3.32707	6.0136e-29	4.111e-28	down
ugpA	sn-glycerol-3-phosphate ABC transporter permease UgpA	16.2215	162.783	-3.32697	1.07221e-28	7.25551e-28	down
Rv1012	hypothetical protein	16.0583	160.797	-3.32385	6.62797e-26	3.84391e-25	down
leuT	tRNA	48.0512	480.637	-3.3223	2.64791e-25	1.46311e-24	down
Rv2308	hypothetical protein	12.0281	120.3	-3.32215	2.1635e-27	1.36488e-26	down
lprI	lipoprotein LprI	17.589	175.509	-3.3188	1.0734e-27	6.8911e-27	down
clpC2	ATP-dependent protease ATP-binding subunit ClpC	15.7189	156.368	-3.31437	7.99706e-28	5.18385e-27	down
mbtL	acyl carrier protein MbtL	16.3536	162.602	-3.31367	4.89813e-26	2.8687e-25	down
PE_PGRS9	PE-PGRS family protein PE_PGRS9	19.4424	193.039	-3.31161	4.96445e-29	3.42299e-28	down
Rv0358	hypothetical protein	17.4647	173.384	-3.31146	1.16604e-27	7.45002e-27	down
Rv0387c	pseudo	21.7725	214.349	-3.29938	1.35316e-28	9.06485e-28	down
Rv0213c	methyltransferase	14.8128	145.467	-3.29577	2.7852e-28	1.84422e-27	down
Rv2570	hypothetical protein	22.2444	218.402	-3.29547	6.86096e-27	4.20904e-26	down
Rv1125	hypothetical protein	21.0139	206.289	-3.29525	1.85776e-28	1.2383e-27	down
esxT	ESAT-6 like protein EsxT	16.7063	163.776	-3.29326	1.47956e-25	8.32461e-25	down
Rv2913c	D-amino acid aminohydrolase	19.7174	192.798	-3.28955	1.71403e-28	1.1444e-27	down
phyA	phytoene synthase	16.3688	159.792	-3.28717	6.94313e-28	4.50797e-27	down
thiS	sulfur carrier protein ThiS	6.42231	62.6371	-3.28586	2.85904e-19	1.10128e-18	down
Rv3481c	integral membrane protein	24.2072	235.791	-3.284	6.37597e-28	4.1532e-27	down
Rv3359	oxidoreductase	16.7719	163.182	-3.28236	5.0207e-28	3.2918e-27	down
Rv1671	membrane protein	16.1331	156.73	-3.28019	7.27215e-26	4.19169e-25	down
Rv3727	oxidoreductase	14.0666	135.998	-3.27324	5.43305e-28	3.54476e-27	down
serS	serine--tRNA ligase	21.7647	210.371	-3.27288	5.03726e-28	3.29727e-27	down
ugpE	sn-glycerol-3-phosphate ABC transporter permease UgpE	13.3592	129.014	-3.27162	7.87473e-27	4.82357e-26	down
PPE21	PPE family protein PPE21	16.3577	157.732	-3.26943	4.79123e-28	3.1465e-27	down
oxyS	oxidative stress response regulatory protein OxyS	20.633	198.845	-3.26862	9.95739e-28	6.41307e-27	down
PPE67	PPE family protein PPE67	21.9239	211.242	-3.26832	4.65073e-25	2.52793e-24	down
irtB	iron ABC transporter ATP-binding protein/permease IrtB	18.3956	176.679	-3.2637	6.53061e-28	4.24702e-27	down
vapC12	ribonuclease VapC12	18.6171	178.705	-3.26288	6.79133e-26	3.92018e-25	down
PPE69	PPE family protein PPE69	17.9528	171.542	-3.25628	1.51602e-27	9.6553e-27	down
serA2	D-3-phosphoglycerate dehydrogenase SerA	18.955	180.811	-3.25383	2.15345e-27	1.36068e-26	down
Rv1048c	hypothetical protein	15.761	149.55	-3.2462	3.39011e-27	2.11869e-26	down
Rv3658c	transmembrane protein	22.1293	208.707	-3.23745	5.02042e-27	3.09889e-26	down
Rv0106	hypothetical protein	24.3483	229.181	-3.23459	2.814e-27	1.76968e-26	down
Rv1723	hydrolase	18.8056	176.574	-3.23104	4.34225e-27	2.69274e-26	down
mbtK	lysine N-acetyltransferase MbtK	20.7326	194.612	-3.23063	2.75861e-26	1.64449e-25	down
mazE1	antitoxin MazE1	5.97516	56.0861	-3.23059	4.02758e-17	1.36733e-16	down
mbtE	peptide synthetase	20.4263	191.44	-3.22839	1.66707e-27	1.05502e-26	down
Rv0990c	hypothetical protein	19.0414	177.699	-3.22223	4.86794e-26	2.85519e-25	down
PE_PGRS57	PE-PGRS family protein PE_PGRS57	23.5601	219.775	-3.22161	2.27178e-27	1.43093e-26	down
Rv1490	membrane protein	12.392	115.487	-3.22025	1.3145e-26	7.95452e-26	down
irtA	iron ABC transporter ATP-binding protein/permease IrtA	19.9505	185.923	-3.22021	3.37089e-27	2.10997e-26	down
Rv0492c	GMC-type oxidoreductase	24.0598	224.092	-3.2194	3.809e-27	2.37307e-26	down
Rv0666	membrane protein	18.0234	167.781	-3.21864	1.47846e-22	7.00085e-22	down
moaR1	transcriptional regulator MoaR	15.2415	141.82	-3.21798	4.93522e-26	2.8862e-25	down
cobU	bifunctional cobinamide kinase/cobinamide phosphate guanylyltransferase	21.5564	200.524	-3.21759	8.24755e-26	4.72671e-25	down
fadE26	acyl-CoA dehydrogenase FadE26	17.8656	166.059	-3.21644	9.68331e-27	5.89534e-26	down
PE_PGRS52	PE-PGRS family protein PE_PGRS52	19.6361	182.266	-3.21446	4.98057e-27	3.07904e-26	down
Rv1685c	hypothetical protein	21.6599	200.521	-3.21065	6.45609e-26	3.75372e-25	down
Rv0918	hypothetical protein	13.6136	125.884	-3.20897	1.31553e-24	7.00801e-24	down
Rv2529	hypothetical protein	19.1253	176.341	-3.20481	1.24153e-26	7.52429e-26	down
Rv3740c	diacyglycerol O-acyltransferase	17.0691	157.296	-3.20402	1.55808e-26	9.40008e-26	down
Rv2514c	hypothetical protein	15.4944	142.657	-3.20273	1.08946e-24	5.84255e-24	down
Rv3635	transmembrane protein	24.4141	224.638	-3.20181	8.90477e-27	5.42961e-26	down
fcoT	fatty acyl CoA thioesterase FcoT	9.78785	90.0492	-3.20165	5.67591e-24	2.93012e-23	down
Rv2578c	hypothetical protein	18.7099	170.739	-3.18992	3.93079e-26	2.3157e-25	down
Rv2307B	glycine-rich protein	9.62659	87.6731	-3.18704	6.65651e-23	3.23224e-22	down
amiB2	amidase AmiB2	21.9521	199.312	-3.1826	2.95527e-26	1.7565e-25	down
Rv0359	zinc metalloprotease	22.1133	200.751	-3.18242	6.63041e-26	3.84391e-25	down
relG	toxin RelG	17.0438	154.67	-3.18187	4.32547e-23	2.11315e-22	down
Rv1049	transcriptional repressor	17.6539	160.061	-3.18056	1.7873e-24	9.47078e-24	down
PE_PGRS1	PE-PGRS family protein PE_PGRS1	19.593	177.278	-3.1776	3.89089e-26	2.29557e-25	down
Rv3026c	hypothetical protein	17.4723	157.657	-3.17365	1.14037e-25	6.45242e-25	down
PPE49	PPE family protein PPE49	18.9569	170.976	-3.173	6.74009e-26	3.89622e-25	down
relK	toxin RelK	11.6928	105.44	-3.17272	1.58928e-21	7.16158e-21	down
hisT	tRNA	31.5194	284.032	-3.17174	2.3316e-20	9.70936e-20	down
moaD1	molybdenum cofactor biosynthesis protein MoaD	12.7829	115.081	-3.17037	1.00126e-21	4.57359e-21	down
glyU	tRNA	20.6446	185.344	-3.16637	4.13239e-18	1.49004e-17	down
Rv3591c	hydrolase	27.6136	247.419	-3.1635	1.10383e-25	6.2545e-25	down
Rv3195	hypothetical protein	19.3019	172.85	-3.1627	8.26323e-26	4.72893e-25	down
Rv3529c	hypothetical protein	14.0335	125.663	-3.16261	1.83243e-25	1.02811e-24	down
Rv2311	hypothetical protein	18.1801	162.557	-3.16052	1.99991e-24	1.05555e-23	down
Rv0830	S-adenosylmethionine-dependent methyltransferase	16.2161	144.82	-3.15876	2.65521e-25	1.46512e-24	down
dinX	DNA polymerase IV	21.9415	195.566	-3.15592	9.97045e-26	5.6816e-25	down
PPE62	PPE family protein PPE62	19.7042	175.232	-3.15269	1.02479e-25	5.83142e-25	down
Rv0771	4-carboxymuconolactone decarboxylase	15.6725	139.246	-3.15133	1.20519e-23	6.10364e-23	down
Rv1188	proline dehydrogenase	21.6061	191.845	-3.15043	1.99455e-25	1.11284e-24	down
fadE30	acyl-CoA dehydrogenase FadE30	19.0897	169.098	-3.14699	2.22216e-25	1.23467e-24	down
Rv0376c	hypothetical protein	22.5611	199.761	-3.14637	1.86439e-25	1.04312e-24	down
Rv0311	hypothetical protein	21.5473	190.711	-3.14581	1.84939e-25	1.03617e-24	down
Rv0348	transcriptional regulator	16.2099	143.428	-3.14539	2.5064e-24	1.3194e-23	down
Rv3183	transcriptional regulator	16.0625	141.831	-3.1424	7.09916e-23	3.43885e-22	down
Rv0083	oxidoreductase	22.4947	198.524	-3.14166	1.39918e-25	7.90567e-25	down
Rv2261c	pseudo	27.1506	238.585	-3.13545	1.9302e-25	1.07843e-24	down
Rv2170	GCN5-like N-acetyltransferase	21.2979	187.155	-3.13544	1.83216e-24	9.69567e-24	down
accD3	acetyl-CoAcarboxylase carboxyl transferase subunit beta	23.5269	206.675	-3.13498	2.25475e-25	1.25104e-24	down
Rv2078	hypothetical protein	15.5829	136.737	-3.13336	1.91051e-22	9.00413e-22	down
Rv2370c	hypothetical protein	16.0321	140.649	-3.13306	4.46891e-25	2.43571e-24	down
Rv0607	hypothetical protein	24.1344	210.022	-3.12138	1.15853e-23	5.87477e-23	down
Rv1313c	insertion sequence element IS1557 transposase	3.79178	32.8436	-3.11467	3.08945e-22	1.44415e-21	down
Rv1268c	hypothetical protein	17.7753	153.14	-3.1069	7.73605e-24	3.95793e-23	down
Rv2636	O-phosphotransferase	15.7115	135.089	-3.10402	1.46338e-23	7.35548e-23	down
PE_PGRS37	PE-PGRS family protein PE_PGRS37	15.7396	134.787	-3.09821	1.23425e-23	6.24293e-23	down
hsp	heat shock protein	67.1101	574.457	-3.0976	1.30834e-24	6.97895e-24	down
kdpD	sensor protein KdpD	22.2434	189.55	-3.09113	1.13274e-24	6.05842e-24	down
Rv3659c	conjugal transfer protein	21.6629	184.54	-3.09064	2.6407e-24	1.38827e-23	down
Rv0535	S-methyl-5'-thioadenosine phosphorylase	24.0972	205.066	-3.08915	3.67904e-24	1.92405e-23	down
Rv3278c	transmembrane protein	23.6446	201.191	-3.08898	1.83459e-23	9.19821e-23	down
kdpE	transcriptional regulator KdpE	22.5749	192.059	-3.08876	5.53587e-24	2.86151e-23	down
Rv3386	transposase	17.8658	151.366	-3.08276	2.19024e-23	1.0913e-22	down
Rv0493c	hypothetical protein	25.3075	213.906	-3.07934	3.88991e-24	2.02912e-23	down
vapC8	ribonuclease VapC8	10.5581	89.1353	-3.07765	1.54333e-20	6.52858e-20	down
Rv0034	hypothetical protein	13.8158	116.168	-3.07182	1.19486e-21	5.42085e-21	down
Rv3829c	dehydrogenase	17.4353	146.432	-3.07015	5.11052e-24	2.64848e-23	down
Rv2972c	hypothetical protein	21.4361	179.814	-3.06839	1.36963e-23	6.90154e-23	down
ugpC	sn-glycerol-3-phosphate ABC transporter ATP-binding protein UgpC	21.1199	176.851	-3.06586	7.93651e-24	4.05531e-23	down
Rv0318c	integral membrane protein	23.3468	195.433	-3.06538	1.1062e-23	5.62363e-23	down
lppA	lipoprotein LppA	9.89058	82.7699	-3.06498	5.83287e-22	2.68889e-21	down
Rv0235c	transmembrane protein	18.9376	158.453	-3.06473	6.66396e-24	3.43134e-23	down
PE33	PE family protein PE33	31.5162	263.654	-3.06448	1.4601e-22	6.92207e-22	down
Rv2191	hypothetical protein	20.632	172.394	-3.06275	5.08888e-24	2.64068e-23	down
arsC	arsenic-transport integral membrane protein ArsC	19.2754	161.018	-3.06239	6.98978e-24	3.59449e-23	down
lpqX	lipoprotein LpqX	20.9841	175.189	-3.06155	6.57175e-23	3.19495e-22	down
Rv0585c	integral membrane protein	20.9765	174.997	-3.06049	4.79763e-24	2.49601e-23	down
Rv3162c	integral membrane protein	22.2582	185.441	-3.05856	1.35944e-22	6.46014e-22	down
Rv2488c	LuxR family transcriptional regulator	22.6053	188.2	-3.05754	4.37776e-24	2.28053e-23	down
ppsD	phthiocerol synthesis polyketide synthase type I PpsD	25.5968	212.879	-3.05599	3.89007e-24	2.02912e-23	down
metV	tRNA	44.6825	371.35	-3.055	6.89757e-20	2.77148e-19	down
hisG	ATP phosphoribosyltransferase	21.0307	174.767	-3.05486	1.84959e-23	9.25025e-23	down
Rv1928c	short-chain type dehydrogenase/reductase	14.1144	117.171	-3.05337	1.24882e-22	5.9557e-22	down
Rv0401	transmembrane protein	25.0618	207.418	-3.04898	2.60445e-22	1.22171e-21	down
Rv2038c	sugar ABC transporter ATP-binding protein	14.5523	120.107	-3.045	3.65787e-23	1.79356e-22	down
kdpA	potassium-transporting ATPase subunit A	18.8118	155.065	-3.04316	1.45315e-23	7.31322e-23	down
Rv2765	alanine-rich hydrolase	23.6027	194.42	-3.04215	3.4025e-23	1.6745e-22	down
Rv0881	tRNA/rRNA methyltransferase	19.914	163.962	-3.04151	3.55332e-23	1.74444e-22	down
galE3	UDP-glucose 4-epimerase GalE	26.3926	216.545	-3.03647	2.30303e-23	1.14466e-22	down
Rv1702c	hypothetical protein	16.7691	137.338	-3.03385	3.22694e-23	1.59397e-22	down
Rv1128c	hypothetical protein	18.351	149.891	-3.02998	3.43333e-23	1.6876e-22	down
nanT	sialic acid-transport integral membrane protein NanT	17.5139	143.044	-3.02988	3.99138e-23	1.9547e-22	down
fadD4	fatty-acid--CoA ligase FadD4	21.4157	174.867	-3.02952	2.47797e-23	1.22856e-22	down
pknK	serine/threonine-protein kinase PknK	25.5069	207.829	-3.02643	1.65838e-23	8.32517e-23	down
Rv2077A	hypothetical protein	20.2822	165.138	-3.02538	4.10612e-21	1.79772e-20	down
Rv3181c	antitoxin VapB45	14.4854	117.54	-3.02049	3.50811e-21	1.54434e-20	down
thiG	thiazole synthase	20.8613	169.007	-3.01818	1.14206e-22	5.45954e-22	down
Rv2616	hypothetical protein	30.5156	246.164	-3.012	1.59367e-22	7.52861e-22	down
Rv0802c	succinyl-CoA transferase	25.6825	207.112	-3.01155	1.35479e-22	6.4457e-22	down
PE2	PE family protein PE2	17.7999	143.152	-3.00761	7.89016e-23	3.80361e-22	down
PE_PGRS32	PE-PGRS family protein PE_PGRS32	17.0971	137.48	-3.0074	6.80347e-23	3.2996e-22	down
Rv1129c	transcriptional regulator	22.2235	178.591	-3.0065	7.14753e-23	3.45809e-22	down
rpmG1	50S ribosomal protein L33	1.9626	15.7496	-3.00448	6.8597e-08	1.36445e-07	down
Rv0324	transcriptional regulator	19.2212	154.224	-3.00425	5.54685e-22	2.55999e-21	down
Rv2896c	hypothetical protein	27.7363	222.182	-3.0019	8.7282e-23	4.19247e-22	down
Rv3654c	hypothetical protein	20.7787	165.789	-2.99617	8.65386e-21	3.71569e-20	down
Rv3072c	hypothetical protein	23.0822	184.042	-2.99518	9.97887e-22	4.5634e-21	down
Rv1432	dehydrogenase	21.8022	173.01	-2.98831	1.63954e-22	7.73615e-22	down
Rv0540	hypothetical protein	24.9873	197.148	-2.98001	5.40917e-22	2.50221e-21	down
PPE56	PPE family protein PPE56	18.6655	147.191	-2.97925	1.03838e-22	4.97578e-22	down
Rv0887c	hypothetical protein	24.0248	189.365	-2.97857	2.50703e-21	1.11467e-20	down
pitB	phosphate permease	21.0916	165.841	-2.97506	2.59041e-22	1.21655e-21	down
galT	pseudo	26.5424	208.595	-2.97434	3.22789e-22	1.50535e-21	down
nadR	transcriptional regulator NadR	22.5673	176.484	-2.96723	6.03388e-22	2.77836e-21	down
Rv3083	FAD-containing monooxygenase MymA	33.7097	263.564	-2.96692	2.82158e-22	1.32202e-21	down
Rv3912	anti-sigma-M factor RsmA	23.5272	183.872	-2.9663	8.42245e-22	3.86487e-21	down
Rv1199c	insertion sequence element IS1081 transposase	3.33228	26.0287	-2.96552	3.85239e-19	1.47118e-18	down
Rv0325	hypothetical protein	9.99903	77.8998	-2.96176	6.75392e-17	2.27554e-16	down
Rv0492A	hypothetical protein	17.8702	139.151	-2.96102	7.22534e-20	2.89447e-19	down
fadD10	fatty-acid--CoA ligase FadD10	18.5875	144.736	-2.96101	5.42322e-22	2.50581e-21	down
Rv0880	HTH-type transcriptional regulator	22.37	174.066	-2.96	8.73973e-21	3.74854e-20	down
esxJ	ESAT-6 like protein EsxJ	13.3711	103.881	-2.95775	8.05314e-19	3.01786e-18	down
Rv3903c	alanine/proline-rich protein	16.6347	129.112	-2.95635	4.96629e-22	2.30532e-21	down
Rv2306A	pseudo	24.6351	190.807	-2.95332	1.2333e-21	5.58892e-21	down
Rv2541	alanine-rich protein	32.5002	251.658	-2.95294	4.59892e-21	2.00471e-20	down
Rv1228a	hypothetical protein	26.0555	201.624	-2.952	4.08852e-19	1.55987e-18	down
Rv1945	hypothetical protein	11.3001	87.3729	-2.95085	2.11908e-21	9.49557e-21	down
Rv0257	hypothetical protein	32.2696	249.255	-2.94937	6.76586e-21	2.92385e-20	down
mazF1	toxin MazF1	15.5933	120.387	-2.94868	5.34571e-19	2.03178e-18	down
Rv3322c	methyltransferase	20.12	155.131	-2.94678	6.94501e-21	2.99803e-20	down
PPE14	PPE family protein PPE14	19.4557	149.987	-2.94657	1.24386e-21	5.63042e-21	down
mmpL6	transmembrane transport protein MmpL6	20.07	154.715	-2.94649	1.29793e-21	5.8619e-21	down
Rv0584	glycosidase	20.3051	155.893	-2.94065	8.33626e-22	3.82971e-21	down
PE_PGRS40	PE-PGRS family protein PE_PGRS40	43.1594	329.966	-2.93457	4.7131e-20	1.92072e-19	down
Rv1890c	hypothetical protein	21.0263	160.635	-2.93352	1.07971e-20	4.60629e-20	down
acpA	acyl carrier protein AcpA	7.68266	58.6426	-2.93227	5.19416e-16	1.65932e-15	down
Rv1578c	phage protein	24.643	187.71	-2.92925	1.7316e-20	7.29421e-20	down
Rv0893c	S-adenosylmethionine-dependent methyltransferase	19.8322	150.978	-2.92842	3.70586e-21	1.62603e-20	down
Rv0331	dehydrogenase/reductase	22.8419	173.669	-2.92658	2.65464e-21	1.17899e-20	down
Rv0784	hypothetical protein	24.3377	184.668	-2.92367	5.73567e-21	2.4948e-20	down
kdpC	potassium-transporting ATPase subunit C	22.5158	170.482	-2.92061	1.84806e-20	7.74409e-20	down
Rv3090	alanine/valine-rich protein	19.539	147.942	-2.92061	6.12275e-21	2.65452e-20	down
treZ	malto-oligosyltrehalose trehalohydrolase	24.9546	188.921	-2.9204	2.23471e-21	9.98023e-21	down
moaB1	pterin-4-alpha-carbinolamine dehydratase	9.46881	71.3485	-2.91363	6.13676e-18	2.19303e-17	down
Rv1112	GTP-binding protein	23.6297	177.844	-2.91194	5.18413e-21	2.25735e-20	down
Rv3662c	hypothetical protein	24.9357	187.568	-2.91113	7.73385e-21	3.3278e-20	down
Rv3123	hypothetical protein	18.1112	136.107	-2.90978	8.56076e-20	3.42259e-19	down
Rv2659c	prophage integrase	18.7663	140.974	-2.90921	7.29974e-21	3.14777e-20	down
dppC	dipeptide ABC transporter permease DppC	20.8526	156.487	-2.90774	1.11491e-20	4.75141e-20	down
Rv3742c	oxidoreductase	26.8569	201.13	-2.90476	5.96511e-20	2.41133e-19	down
Rv3189	hypothetical protein	19.2669	144.283	-2.90471	4.1722e-20	1.70724e-19	down
Rv3081	hypothetical protein	24.8848	186.113	-2.90284	6.18082e-21	2.67679e-20	down
Rv1453	transcriptional activator protein	20.6384	154.323	-2.90255	7.42338e-21	3.19764e-20	down
mgtE	Mg2+ transport transmembrane protein MgtE	25.6828	191.562	-2.89893	6.41281e-21	2.77427e-20	down
Rv1145	transmembrane transport protein	21.2674	158.387	-2.89674	1.38767e-20	5.88877e-20	down
rocA	pyrroline-5-carboxylate dehydrogenase RocA	27.6127	205.582	-2.89631	5.99565e-21	2.60223e-20	down
menC	muconate cycloisomerase	23.7675	176.866	-2.89559	1.13417e-20	4.82836e-20	down
yjcE	Na(+)/H(+) transporter	20.6849	153.825	-2.89465	8.02054e-21	3.44746e-20	down
Rv3165c	hypothetical protein	17.3967	129.071	-2.89128	2.30826e-19	8.93419e-19	down
Rv0067c	transcriptional regulator	29.2735	216.656	-2.88774	2.55395e-20	1.05803e-19	down
Rv0121c	hypothetical protein	29.7777	220.086	-2.88576	7.20015e-20	2.88727e-19	down
cyp123	cytochrome P450 Cyp123	21.8511	161.301	-2.88398	1.5857e-20	6.70076e-20	down
Rv3538	dehydrogenase	20.607	151.747	-2.88046	3.11507e-20	1.28385e-19	down
mtn	bifunctional 5'-methylthioadenosine nucleosidase /S-adenosylhomocysteine nucleosidase	31.4246	231.39	-2.88036	2.04304e-20	8.54322e-20	down
moaA1	cyclic pyranopterin monophosphate synthase 1	10.9207	80.3008	-2.87835	1.3102e-19	5.1711e-19	down
Rv3636	pseudo	23.8724	175.449	-2.87763	1.84246e-20	7.7287e-20	down
Rv1895	zinc-binding alcohol dehydrogenase	24.068	176.526	-2.8747	2.2043e-20	9.19838e-20	down
Rv1761c	hypothetical protein	21.5711	158.027	-2.873	4.72218e-19	1.79991e-18	down
Rv3263	DNA methylase	23.2789	170.349	-2.8714	1.88036e-20	7.8712e-20	down
mbtF	peptide synthetase	26.8481	196.206	-2.86947	1.21769e-20	5.1784e-20	down
PE_PGRS16	PE-PGRS family protein PE_PGRS16	23.8749	173.963	-2.86522	1.76975e-20	7.43926e-20	down
Rv0246	integral membrane protein	19.501	141.35	-2.85765	4.86275e-20	1.97969e-19	down
Rv2912c	TetR family HTH-type transcriptional regulator	21.2758	154.168	-2.85721	2.42523e-19	9.36881e-19	down
nrp	peptide synthetase Nrp	28.8789	208.372	-2.85108	2.32107e-20	9.67555e-20	down
Rv3488	hypothetical protein	21.8834	157.769	-2.8499	2.10329e-18	7.75142e-18	down
rpsN2	30S ribosomal protein S14	10.3043	74.0835	-2.84591	2.10807e-16	6.90509e-16	down
Rv1574	phage protein	12.8375	92.064	-2.84227	5.41624e-17	1.82793e-16	down
recC	exonuclease V subunit gamma RecC	26.4247	189.484	-2.84212	4.11986e-20	1.68754e-19	down
fadD3	fatty-acid--CoA ligase FadD3	29.4912	210.627	-2.83633	7.15352e-20	2.87144e-19	down
tatD	deoxyribonuclease TatD	29.414	210.073	-2.83632	1.28757e-19	5.09181e-19	down
Rv0770	oxidoreductase	21.7462	155.072	-2.8341	1.81412e-19	7.09705e-19	down
cyp143	cytochrome P450 Cyp143	22.6098	161.197	-2.83381	1.22545e-19	4.86054e-19	down
ephE	epoxide hydrolase EphE	26.2932	187.34	-2.83289	1.31706e-19	5.19306e-19	down
adh	alcohol dehydrogenase	25.2724	179.948	-2.83194	1.26379e-19	5.00271e-19	down
esxQ	ESAT-6 like protein EsxQ	20.7531	147.673	-2.83101	3.50621e-18	1.27342e-17	down
Rv2303c	antibiotic-resistance protein	20.6961	147.235	-2.83069	2.1116e-19	8.22066e-19	down
Rv2669	GCN5-like N-acetyltransferase	23.5574	167.342	-2.82855	1.11065e-18	4.14269e-18	down
Rv2910c	hypothetical protein	30.8632	218.8	-2.82566	6.81338e-19	2.56768e-18	down
cobL	precorrin-6Y C(5,15)-methyltransferase	26.7354	189.325	-2.82404	1.55592e-19	6.11082e-19	down
Rv2435c	cyclase	20.1448	142.452	-2.822	1.29702e-19	5.12412e-19	down
Rv1414	hypothetical protein	21.0716	148.888	-2.82086	3.36366e-18	1.22276e-17	down
Rv0452	transcriptional regulator	24.4271	172.563	-2.82057	3.67303e-19	1.40402e-18	down
Rv0224c	methyltransferase	26.1561	184.703	-2.81998	3.04818e-19	1.17301e-18	down
Rv3253c	cationic amino acid transport integral membrane protein	26.3217	185.364	-2.81604	1.79465e-19	7.02771e-19	down
bioF2	8-amino-7-oxononanoate synthase	18.5083	130.136	-2.81377	1.84657e-19	7.21694e-19	down
Rv1473A	transcriptional regulator	33.9989	239.021	-2.81358	1.23204e-17	4.32944e-17	down
Rv0845	sensor histidine kinase NarS	26.6327	187.009	-2.81184	2.37306e-19	9.17614e-19	down
Rv0163	hypothetical protein	26.2759	184.427	-2.81123	1.68137e-18	6.2251e-18	down
Rv1866	hypothetical protein	28.2168	197.886	-2.81004	1.69726e-19	6.65939e-19	down
PPE6	PPE family protein PPE6	21.1103	147.645	-2.80611	2.06104e-19	8.03164e-19	down
Rv3486	hypothetical protein	34.5043	240.58	-2.80167	9.40892e-19	3.52263e-18	down
Rv3073c	hypothetical protein	24.3006	169.205	-2.79971	7.20419e-18	2.56761e-17	down
rbsK	ribokinase RbsK	26.2456	182.553	-2.79816	5.8018e-19	2.20095e-18	down
cpsY	exopolysaccharide phosphotransferase CpsY	20.572	142.603	-2.79325	5.15711e-19	1.96382e-18	down
Rv1786	ferredoxin	37.8473	261.551	-2.78883	1.6034e-17	5.59514e-17	down
Rv0209	hypothetical protein	28.3593	195.914	-2.78832	6.65721e-19	2.51119e-18	down
Rv2787	alanine-rich protein	23.2662	160.719	-2.78823	5.31848e-19	2.02335e-18	down
ufaA1	cyclopropane-fatty-acyl-phospholipid synthase UfaA	23.8799	164.798	-2.78683	7.09493e-19	2.66626e-18	down
Rv3463	hypothetical protein	24.5527	169.032	-2.78335	1.22911e-18	4.57177e-18	down
Rv3741c	oxidoreductase	20.7808	143.021	-2.7829	3.60449e-18	1.30675e-17	down
fadE32	acyl-CoA dehydrogenase FadE32	26.56	182.203	-2.77822	1.2008e-18	4.47062e-18	down
Rv1748	hypothetical protein	26.7299	182.304	-2.76981	2.3171e-18	8.51587e-18	down
fdxB	electron transfer protein FdxB	27.2055	185.232	-2.76736	1.01773e-18	3.8032e-18	down
Rv3354	hypothetical protein	30.81	209.754	-2.76723	9.0975e-18	3.22518e-17	down
rslA	anti-sigma-L factor RslA	30.7151	208.977	-2.76633	2.1468e-18	7.90448e-18	down
Rv0470A	hypothetical protein	22.2227	151.018	-2.76461	1.73698e-17	6.05073e-17	down
modB	molybdenum ABC transporter permease ModB	21.9748	149.044	-2.76182	3.7409e-18	1.35375e-17	down
argU	tRNA	24.7486	167.768	-2.76105	3.43859e-13	9.27609e-13	down
Rv1520	sugar transferase	22.9379	155.411	-2.76028	2.6248e-18	9.60271e-18	down
glnA3	glutamine synthetase GlnA	21.9315	148.302	-2.75747	2.34398e-18	8.60677e-18	down
Rv0743c	hypothetical protein	26.5432	179.301	-2.75597	6.17066e-18	2.20318e-17	down
embR	transcriptional regulator EmbR	21.5859	145.739	-2.75522	3.01825e-18	1.1022e-17	down
mce2F	Mce family protein Mce2F	21.3625	143.523	-2.74813	3.07264e-18	1.12104e-17	down
xylB	D-xylulose kinase XylB	30.0639	201.689	-2.74603	2.86782e-18	1.04822e-17	down
Rv2312	hypothetical protein	28.2801	189.527	-2.74455	9.04229e-17	3.02114e-16	down
lrpA	transcriptional regulator LrpA	27.4658	184.061	-2.74448	1.99564e-17	6.89778e-17	down
Rv0449c	hypothetical protein	23.3578	156.345	-2.74276	4.03585e-18	1.45654e-17	down
Rv3559c	oxidoreductase	28.0824	187.879	-2.74207	5.85271e-18	2.09526e-17	down
glgA	capsular glucan synthase	24.6872	164.901	-2.73977	4.84125e-18	1.7425e-17	down
Rv1366	hypothetical protein	21.7506	144.855	-2.73548	1.00846e-17	3.55937e-17	down
fadE27	acyl-CoA dehydrogenase FadE27	25.2467	168.117	-2.7353	5.84448e-18	2.09419e-17	down
Rv3776	hypothetical protein	26.6692	177.323	-2.73313	4.67225e-18	1.68319e-17	down
Rv2000	hypothetical protein	23.0525	153.097	-2.73145	5.39571e-18	1.93858e-17	down
Rv0128	transmembrane protein	26.1994	173.601	-2.72817	1.11212e-17	3.91834e-17	down
Rv1250	MFS drug transporter	30.0618	198.827	-2.72551	5.49513e-18	1.97253e-17	down
alaV	tRNA	31.7529	209.805	-2.72409	1.33721e-13	3.70974e-13	down
vapC6	ribonuclease VapC6	35.6855	235.781	-2.72404	3.45727e-17	1.17771e-16	down
menA	1,4-dihydroxy-2-naphthoate octaprenyltransferase	38.528	254.316	-2.72264	8.17872e-18	2.90718e-17	down
Rv1255c	HTH-type transcriptional regulator	27.063	178.449	-2.72112	1.9881e-17	6.88359e-17	down
Rv2817c	CRISPR-associated endonuclease Cas1	16.5075	108.762	-2.71998	2.01834e-17	6.96423e-17	down
Rv1088a	hypothetical protein	27.7545	182.493	-2.71705	1.23269e-15	3.83993e-15	down
lpqJ	lipoprotein LpqJ	28.2849	185.882	-2.71629	2.54367e-17	8.70934e-17	down
PPE13	PPE family protein PPE13	28.24	185.571	-2.71616	9.71313e-18	3.43432e-17	down
Rv2816c	CRISPR-associated endoribonuclease Cas2	13.954	91.5868	-2.71446	1.97549e-15	6.06421e-15	down
Rv3833	AraC family transcriptional regulator	29.5685	193.73	-2.71192	1.76622e-17	6.14191e-17	down
Rv1913	hypothetical protein	25.147	164.553	-2.71009	2.47308e-17	8.48217e-17	down
fadD24	fatty-acid--CoA ligase FadD24	25.2113	164.552	-2.7064	1.27248e-17	4.46761e-17	down
Rv3728	membrane protein	30.9912	202.183	-2.70573	9.2563e-18	3.27858e-17	down
PE1	PE family protein PE1	21.9535	143.157	-2.70508	1.45993e-17	5.10783e-17	down
PPE64	PPE family protein PPE64	25.7147	167.458	-2.70313	1.4774e-17	5.16444e-17	down
Rv2712c	hypothetical protein	31.078	202.292	-2.70247	1.8287e-17	6.34815e-17	down
Rv0625c	transmembrane protein	41.425	269.519	-2.70181	1.98984e-17	6.88366e-17	down
cyp138	cytochrome P450 Cyp138	28.2521	183.325	-2.69797	1.96904e-17	6.8235e-17	down
Rv0110	integral membrane protein	35.3148	229.055	-2.69735	2.71251e-17	9.27162e-17	down
hycE	formate hydrogenase HycE	26.528	171.987	-2.69671	2.00088e-17	6.90993e-17	down
lppB	lipoprotein LppB	14.5759	94.4044	-2.69526	2.52679e-16	8.26313e-16	down
Rv1075c	hypothetical protein	23.6269	152.944	-2.6945	3.64168e-17	1.23947e-16	down
oplA	5-oxoprolinase OplA	30.2422	195.493	-2.69248	1.50623e-17	5.26066e-17	down
Rv2689c	hypothetical protein	30.1136	194.565	-2.69176	2.53943e-17	8.70229e-17	down
Rv1318c	adenylate cyclase	24.9368	161.046	-2.69112	2.4266e-17	8.33701e-17	down
Rv3079c	hypothetical protein	28.3241	182.87	-2.69072	3.97784e-17	1.35159e-16	down
Rv0874c	hypothetical protein	31.8269	205.403	-2.69014	2.68865e-17	9.19788e-17	down
Rv2209	integral membrane protein	28.5061	183.874	-2.68938	2.46744e-17	8.47008e-17	down
Rv3899c	hypothetical protein	28.6276	184.507	-2.6882	2.99639e-17	1.02332e-16	down
fadD7	fatty-acid--CoA ligase FadD7	36.8743	237.319	-2.68614	2.40036e-17	8.25395e-17	down
Rv1817	flavoprotein	24.4714	157.472	-2.68592	3.23347e-17	1.10241e-16	down
Rv1045	hypothetical protein	19.8458	127.509	-2.68369	7.56752e-17	2.54325e-16	down
Rv3656c	hypothetical protein	19.5139	124.873	-2.67789	1.63508e-14	4.78112e-14	down
Rv2059	hypothetical protein	18.5307	118.341	-2.67495	5.95431e-17	2.00782e-16	down
Rv1986	amino-acid transporter	29.0881	185.642	-2.67402	1.09554e-16	3.64512e-16	down
Rv1948c	hypothetical protein	24.0847	153.667	-2.67361	8.09148e-16	2.55232e-15	down
Rv2806	membrane protein	23.3465	148.884	-2.67291	1.13093e-14	3.34601e-14	down
adhE1	zinc-type alcohol dehydrogenase subunit E	32.8153	209.239	-2.67271	5.1525e-17	1.74038e-16	down
cobK	precorrin-6A reductase	28.1281	178.889	-2.66898	1.05397e-16	3.50973e-16	down
Rv1865c	short-chain type dehydrogenase	28.5252	181.03	-2.66592	9.70477e-17	3.23977e-16	down
alaT	tRNA	56.9683	361.289	-2.66492	1.97018e-14	5.72752e-14	down
vapC1	ribonuclease VapC1	32.8581	208.237	-2.66391	3.50841e-16	1.13253e-15	down
Rv2652c	prophage protein	22.5076	142.462	-2.66209	3.32297e-16	1.07353e-15	down
Rv1218c	tetronasin ABC transporter ATP-binding protein	22.1242	139.972	-2.66144	1.3976e-16	4.61565e-16	down
nirD	nitrite reductase small subunit NirD	28.6451	180.666	-2.65696	8.40203e-16	2.64819e-15	down
PPE45	PPE family protein PPE45	29.7399	187.482	-2.65628	9.86297e-17	3.28985e-16	down
Rv3032A	hypothetical protein	33.5632	211.313	-2.65443	5.21826e-16	1.66568e-15	down
Rv2180c	integral membrane protein	28.0033	176.18	-2.65338	1.53731e-16	5.06454e-16	down
echA2	enoyl-CoA hydratase EchA2	24.9231	156.69	-2.65235	1.75439e-16	5.76545e-16	down
mce3R	transcriptional repressor Mce3R	23.7022	148.825	-2.65053	1.47791e-16	4.87686e-16	down
Rv2686c	antibiotic ABC transporter permease	30.9663	193.156	-2.641	2.59604e-16	8.45507e-16	down
valV	tRNA	1.42024	8.83133	-2.6365	0.0131976	0.0173189	down
Rv1532c	hypothetical protein	37.8099	234.958	-2.63556	5.03031e-16	1.60825e-15	down
echA7	enoyl-CoA hydratase EchA7	30.8262	191.37	-2.63414	3.14579e-16	1.02124e-15	down
Rv2687c	antibiotic ABC transporter permease	21.818	135.325	-2.63284	6.05038e-16	1.92419e-15	down
Rv2695	hypothetical protein	33.5581	207.851	-2.63082	3.74956e-16	1.2094e-15	down
lppP	lipoprotein LppP	24.4682	151.476	-2.63011	1.26581e-15	3.94006e-15	down
echA20	enoyl-CoA hydratase EchA20	28.9333	179.029	-2.62939	4.41633e-16	1.41989e-15	down
PE16	PE family protein PE16	25.4422	157.409	-2.62922	2.54849e-16	8.32727e-16	down
PE23	PE family protein PE23	30.7798	189.936	-2.62546	3.21279e-16	1.03962e-15	down
Rv0258c	hypothetical protein	28.1821	173.453	-2.62169	1.76536e-15	5.43586e-15	down
amiA2	amidase	31.288	192.457	-2.62085	3.23865e-16	1.04714e-15	down
Rv0678	hypothetical protein	63.3154	389.317	-2.62032	4.2507e-16	1.36773e-15	down
Rv3399	S-adenosylmethionine-dependent methyltransferase	26.4041	162.257	-2.61945	4.91982e-16	1.57544e-15	down
Rv0077c	oxidoreductase	28.5294	175.057	-2.6173	6.20368e-16	1.97081e-15	down
Rv3860	hypothetical protein	29.3508	180.063	-2.61703	4.48492e-16	1.44079e-15	down
Rv1147	hypothetical protein	27.2544	166.724	-2.6129	1.03861e-15	3.25308e-15	down
Rv2323c	hypothetical protein	30.4877	186.161	-2.61025	6.89918e-16	2.18829e-15	down
thiX	thioredoxin ThiX	25.8276	157.509	-2.60845	4.07474e-15	1.23195e-14	down
Rv3007c	oxidoreductase	31.2332	190.374	-2.60768	1.13085e-15	3.52818e-15	down
Rv2824c	CRISPR-associated endoribonuclease Cas6	25.8273	157.391	-2.60739	8.67426e-16	2.73185e-15	down
PPE24	PPE family protein PPE24	15.1357	92.2226	-2.60717	5.24122e-16	1.67168e-15	down
ctpD	cobalt/nickel-exporting P-type ATPase	29.0539	176.869	-2.60587	5.02685e-16	1.60825e-15	down
lipZ	hydrolase	29.0355	176.461	-2.60346	9.71092e-16	3.04635e-15	down
Rv0385	monooxygenase	36.5142	221.096	-2.59814	7.79662e-16	2.46513e-15	down
PE14	PE family protein PE14	39.6154	239.846	-2.59797	3.82524e-15	1.15827e-14	down
fabG2	3-oxoacyl-ACP reductase FabG	25.749	155.879	-2.59784	1.62625e-15	5.03069e-15	down
Rv1645c	hypothetical protein	22.2732	134.616	-2.59547	1.39574e-15	4.33101e-15	down
Rv0123	hypothetical protein	28.8683	174.416	-2.59497	7.07701e-15	2.11571e-14	down
Rv3531c	hypothetical protein	23.0726	139.209	-2.593	1.37953e-15	4.28404e-15	down
kmtR	HTH-type transcriptional regulator KmtR	24.59	148.288	-2.59226	1.00719e-14	2.98875e-14	down
Rv0882	transmembrane protein	31.9348	192.163	-2.58913	1.22227e-14	3.60559e-14	down
Rv3368c	oxidoreductase	42.887	257.342	-2.58507	1.74149e-15	5.3706e-15	down
PE_PGRS55	PE-PGRS family protein PE_PGRS55	62.1524	372.052	-2.58162	9.52189e-16	2.99409e-15	down
PE27	PE family protein PE27	24.7424	148.012	-2.58066	2.79484e-15	8.54015e-15	down
Rv3076	hypothetical protein	30.3001	180.944	-2.57815	4.99211e-15	1.50477e-14	down
Rv2653c	toxin	21.7782	129.952	-2.57702	4.21645e-14	1.20565e-13	down
Rv0205	transmembrane protein	40.7879	243.228	-2.5761	1.70184e-15	5.26049e-15	down
Rv0744c	transcriptional regulator	25.717	153.279	-2.57536	8.53095e-15	2.54089e-14	down
pncB2	nicotinic acid phosphoribosyltransferase PncB2	26.6555	158.646	-2.5733	2.12418e-15	6.51568e-15	down
PE_PGRS6	PE-PGRS family protein PE_PGRS6	32.8273	195.162	-2.57171	1.75317e-15	5.40247e-15	down
mmr	multidrug resistance protein Mmr	18.3589	108.962	-2.56927	1.06581e-13	2.97535e-13	down
Rv3668c	protease	40.6711	241.377	-2.56921	3.02589e-15	9.23208e-15	down
Rv1868	hypothetical protein	32.2615	191.19	-2.56712	1.95441e-15	6.00412e-15	down
Rv3033	hypothetical protein	33.591	198.959	-2.56633	5.34082e-15	1.60746e-14	down
cysT	sulfate ABC transporter permease CysT	23.6053	138.618	-2.55394	7.47178e-15	2.2304e-14	down
betP	glycine betaine transport integral membrane protein BetP	26.7613	157.016	-2.55269	3.86256e-15	1.16869e-14	down
Rv1719	transcriptional regulator	33.0825	193.485	-2.54808	7.06997e-15	2.11518e-14	down
PPE54	PPE family protein PPE54	24.8635	145.232	-2.54626	3.28178e-15	9.96726e-15	down
purU	formyltetrahydrofolate deformylase	27.3103	159.445	-2.54554	7.83632e-15	2.33748e-14	down
Rv2414c	hypothetical protein	38.6437	225.479	-2.54469	4.64082e-15	1.40205e-14	down
Rv3831	hypothetical protein	40.3688	235.19	-2.54251	1.16511e-14	3.44461e-14	down
Rv3242c	hypothetical protein	32.893	191.54	-2.54179	1.0885e-14	3.22286e-14	down
Rv0750	hypothetical protein	40.6003	236.001	-2.53923	5.55125e-14	1.57607e-13	down
Rv2324	AsnC family transcriptional regulator	37.7481	219.373	-2.53891	1.5973e-14	4.68089e-14	down
recB	exonuclease V subunit beta RecB	37.8025	219.525	-2.53783	4.77389e-15	1.44116e-14	down
valU	tRNA	13.493	78.3296	-2.53734	2.07946e-08	4.21789e-08	down
Rv3239c	transmembrane transport protein	31.0223	179.93	-2.53606	5.37786e-15	1.61739e-14	down
PE20	PE family protein PE20	61.8123	358.474	-2.5359	1.56727e-14	4.59626e-14	down
udgB	uracil DNA glycosylase	27.0997	157.12	-2.53552	1.16841e-14	3.4518e-14	down
rpsR2	30S ribosomal protein S18	24.0656	139.368	-2.53385	2.37862e-13	6.53101e-13	down
PPE32	PPE family protein PPE32	33.6442	194.757	-2.53324	8.41766e-15	2.50901e-14	down
Rv3087	diacyglycerol O-acyltransferase	48.9335	282.965	-2.53173	6.97587e-15	2.08859e-14	down
Rv3472	hypothetical protein	39.2983	227.219	-2.53154	1.67409e-14	4.89161e-14	down
Rv3555c	hypothetical protein	39.7885	229.238	-2.52642	1.20524e-14	3.55798e-14	down
Rv1765c	hypothetical protein	9.82581	56.5505	-2.52489	7.48855e-14	2.10816e-13	down
Rv3530c	oxidoreductase	18.3063	105.252	-2.52343	3.50428e-14	1.00632e-13	down
Rv2823c	CRISPR-associated protein Cas10/Csm1	23.3564	134.145	-2.5219	1.07416e-14	3.18275e-14	down
Rv3730c	hypothetical protein	37.7387	216.492	-2.5202	1.38307e-14	4.065e-14	down
mntH	divalent metal cationtransporter MntH	29.4791	168.99	-2.51917	1.46632e-14	4.30652e-14	down
Rv3064c	integral membrane protein	31.167	178.659	-2.51912	5.78193e-14	1.63924e-13	down
Rv0739	hypothetical protein	30.3494	173.754	-2.51731	2.21697e-14	6.42634e-14	down
Rv0345	hypothetical protein	39.1469	223.521	-2.51344	4.17191e-14	1.19376e-13	down
Rv1219c	transcriptional regulator	23.8987	136.239	-2.51113	4.87656e-14	1.38944e-13	down
grcC2	polyprenyl-diphosphate synthase GrcC	23.5965	134.498	-2.51094	2.94193e-14	8.46651e-14	down
Rv2019	hypothetical protein	23.5426	134.185	-2.51088	1.47168e-13	4.07713e-13	down
fadE31	acyl-CoA dehydrogenase FadE31	32.4795	185.11	-2.51078	2.01177e-14	5.83574e-14	down
fadE35	acyl-CoA dehydrogenase FadE35	34.9963	199.4	-2.51039	1.556e-14	4.56655e-14	down
cysK2	cysteine synthase CysK	26.8071	152.41	-2.50727	2.64086e-14	7.62197e-14	down
aspT	tRNA	1.84253	10.4607	-2.50523	0.0110484	0.0145976	down
Rv1115	hypothetical protein	23.7248	134.669	-2.50495	5.37057e-14	1.52693e-13	down
Rv1288	hypothetical protein	26.0941	148.069	-2.50448	2.56158e-14	7.39849e-14	down
Rv0111	transmembrane acyltransferase	35.9925	203.811	-2.50146	2.0068e-14	5.82553e-14	down
hycQ	hydrogenase HycQ	38.7233	219.037	-2.4999	2.34419e-14	6.79019e-14	down
Rv0725c	hypothetical protein	32.0748	181.406	-2.49972	3.53183e-14	1.01278e-13	down
Rv0817c	exported protein	27.1066	153.191	-2.49862	4.747e-14	1.35349e-13	down
kdpB	potassium-transporting ATPase subunit B	29.8627	168.73	-2.4983	2.36915e-14	6.85751e-14	down
recG	ATP-dependent DNA helicase RecG	29.2455	165.201	-2.49793	2.38406e-14	6.89569e-14	down
Rv0100	hypothetical protein	10.2838	57.9745	-2.49504	8.05706e-11	1.87873e-10	down
Rv0517	acyltransferase	32.7616	184.326	-2.49219	3.52718e-14	1.01217e-13	down
gpdA1	glycerol-3-phosphate dehydrogenase	31.0643	174.74	-2.49188	4.32324e-14	1.2353e-13	down
Rv2943	insertion sequence element IS1533 transposase	34.9248	196.392	-2.49141	3.604e-14	1.03273e-13	down
Rv2035	hypothetical protein	23.7359	133.084	-2.4872	2.37479e-13	6.52497e-13	down
fadE33	acyl-CoA dehydrogenase FadE33	29.4215	164.373	-2.48203	6.71451e-14	1.89292e-13	down
Rv2506	TetR family transcriptional regulator	36.9809	205.466	-2.47405	1.02154e-13	2.85575e-13	down
Rv1573	phage protein	38.4419	213.229	-2.47165	1.80441e-13	4.98516e-13	down
Rv1216c	integral membrane protein	25.0734	138.884	-2.46966	1.75893e-13	4.86285e-13	down
PPE27	PPE family protein PPE27	23.3402	129.119	-2.46781	1.23606e-13	3.43627e-13	down
Rv1730c	penicillin-binding protein	25.2696	139.723	-2.4671	8.89881e-14	2.49465e-13	down
Rv2434c	transmembrane protein	22.8666	126.356	-2.46619	1.0269e-13	2.86873e-13	down
echA19	enoyl-CoA hydratase EchA19	34.1307	188.529	-2.46564	1.22323e-13	3.40296e-13	down
Rv2767c	membrane protein	27.4435	151.427	-2.46409	7.41829e-13	1.96156e-12	down
htdZ	3-hydroxyl-thioester dehydratase	40.4791	222.743	-2.46013	2.18016e-13	5.99844e-13	down
Rv0654	carotenoid cleavage oxygenase	46.0048	253.126	-2.46	8.76485e-14	2.45882e-13	down
Rv2566	hypothetical protein	32.0362	175.833	-2.45643	8.73757e-14	2.45289e-13	down
PPE7	PPE family protein PPE7	34.6878	190.276	-2.45559	3.42229e-13	9.23834e-13	down
Rv3387	transposase	24.8367	136.068	-2.45378	3.03438e-13	8.25236e-13	down
Rv0021c	hypothetical protein	36.3567	198.884	-2.45164	1.62166e-13	4.48955e-13	down
Rv1682	hypothetical protein	29.4461	160.183	-2.44357	2.60017e-13	7.11495e-13	down
PE_PGRS54	PE-PGRS family protein PE_PGRS54	95.1241	517.237	-2.44294	1.17033e-13	3.26032e-13	down
ligB	DNA ligase	29.3682	159.471	-2.44097	2.031e-13	5.59958e-13	down
Rv2620c	transmembrane protein	24.6055	133.427	-2.43899	1.38029e-12	3.60459e-12	down
Rv3166c	hypothetical protein	31.8684	172.7	-2.43807	2.84266e-13	7.75199e-13	down
vapC31	ribonuclease VapC31	36.3522	196.807	-2.43667	5.97774e-13	1.59009e-12	down
cyp130	cytochrome P450 Cyp130	34.7453	188.073	-2.4364	2.44516e-13	6.70452e-13	down
kgtP	-	25.6668	138.782	-2.43485	2.90638e-13	7.90962e-13	down
PE_PGRS10	PE-PGRS family protein PE_PGRS10	38.5718	208.424	-2.4339	1.97468e-13	5.44805e-13	down
tcrY	two component sensor kinase TcrY	35.4364	191.043	-2.43059	2.72562e-13	7.44297e-13	down
Rv0216	hydratase	38.1385	205.299	-2.4284	3.37673e-13	9.12766e-13	down
spoU	tRNA/rRNA methylase SpoU	58.2423	313.319	-2.42749	4.47178e-13	1.19826e-12	down
treY	maltooligosyl trehalose synthase	31.3434	168.594	-2.42731	2.65912e-13	7.26633e-13	down
Rv2205c	hypothetical protein	33.8978	182.2	-2.42626	3.75928e-13	1.01344e-12	down
lppY	lipoprotein LppY	30.5942	164.387	-2.42576	4.42316e-13	1.18602e-12	down
cobM	precorrin-4 C(11)-methyltransferase	33.3437	179.149	-2.42568	5.05447e-13	1.35168e-12	down
eis	enhanced intracellular survival protein	47.3111	254.026	-2.42472	3.1565e-13	8.56703e-13	down
fadD8	fatty-acid--CoA ligase FadD8	31.108	167.003	-2.42451	3.27218e-13	8.85699e-13	down
Rv2568c	hypothetical protein	30.2171	161.564	-2.41867	5.42021e-13	1.44659e-12	down
esxU	ESAT-6 like protein EsxU	26.3161	140.663	-2.41823	4.45113e-12	1.12571e-11	down
thyX	thymidylate synthase ThyX	36.3059	193.924	-2.41722	6.26587e-13	1.66342e-12	down
Rv2307c	hypothetical protein	36.0419	191.854	-2.41226	6.79974e-13	1.80276e-12	down
PPE28	PPE family protein PPE28	24.9075	132.526	-2.41162	5.25673e-13	1.40484e-12	down
pks17	polyketide synthase	32.5516	173.002	-2.40999	5.54796e-13	1.47872e-12	down
fadD19	long-chain-fatty-acid--CoA ligase FadD19	31.9041	169.5	-2.40947	5.47658e-13	1.46066e-12	down
Rv1514c	glycosyltransferase	32.3595	171.866	-2.40903	8.72367e-13	2.29764e-12	down
Rv1138c	oxidoreductase	30.8867	163.918	-2.40791	7.698e-13	2.03016e-12	down
Rv3218	hypothetical protein	32.0234	169.653	-2.40539	8.46706e-13	2.23152e-12	down
Rv0210	hypothetical protein	33.4654	177.09	-2.40374	6.81807e-13	1.80643e-12	down
Rv2034	ArsR family HTH-type transcriptional repressor	36.0866	190.961	-2.40374	3.46768e-12	8.82563e-12	down
PE_PGRS24	PE-PGRS family protein PE_PGRS24	37.8689	200.325	-2.40326	6.09767e-13	1.61984e-12	down
rpmB2	50S ribosomal protein L28	27.9749	147.678	-2.40025	1.47404e-11	3.59186e-11	down
dppA	dipeptide ABC transporter substrate-binding lipoprotein DppA	35.335	186.448	-2.3996	7.35278e-13	1.94552e-12	down
hycP	hydrogenase HycP	40.2317	211.868	-2.39676	1.26356e-12	3.31054e-12	down
Rv1373	glycolipid sulfotransferase	25.3486	133.466	-2.3965	1.35248e-12	3.53426e-12	down
ligC	DNA ligase C	35.7651	188.002	-2.39412	1.06974e-12	2.80456e-12	down
Rv2466c	hypothetical protein	47.171	247.793	-2.39316	1.31782e-12	3.44819e-12	down
Rv1929c	hypothetical protein	23.7292	123.827	-2.38359	3.51411e-12	8.93243e-12	down
Rv1273c	drug ABC transporter ATP-binding protein	30.6964	160.121	-2.38302	1.31342e-12	3.43894e-12	down
Rv0765c	oxidoreductase	34.0259	177.127	-2.38008	2.09708e-12	5.41296e-12	down
argC	N-acetyl-gamma-glutamyl-phoshate reductase	41.652	216.676	-2.37908	1.63688e-12	4.25525e-12	down
Rv0621	membrane protein	44.426	231.057	-2.37877	1.5987e-12	4.15871e-12	down
Rv3235	alanine/arginine/proline-rich protein	33.1054	172.119	-2.37827	2.84987e-12	7.28562e-12	down
kstD	3-oxosteroid 1-dehydrogenase	31.0959	161.398	-2.37582	1.68095e-12	4.36699e-12	down
Rv0789c	hypothetical protein	32.6105	169.1	-2.37447	3.51285e-12	8.93243e-12	down
cysD	sulfate adenylyltransferase subunit 2	32.4498	168.172	-2.37365	2.34112e-12	6.01959e-12	down
mbtG	L-lysine N6-monooxygenase	26.6047	137.76	-2.3724	2.34333e-12	6.02141e-12	down
pknJ	transmembrane serine/threonine-protein kinase PknJ	33.481	173.013	-2.36946	1.97786e-12	5.11841e-12	down
ppsC	phthiocerol synthesis polyketide synthase type I PpsC	36.5507	188.848	-2.36925	1.49834e-12	3.90525e-12	down
Rv0457c	peptidase	30.539	157.767	-2.36907	1.97353e-12	5.11051e-12	down
Rv2264c	proline-rich protein	32.5356	168.066	-2.36894	2.03051e-12	5.25127e-12	down
acrA1	acyl-CoA-reductase AcrA	35.964	185.707	-2.3684	1.93184e-12	5.00578e-12	down
Rv2177c	transposase	20.1404	103.983	-2.36819	8.51118e-12	2.1125e-11	down
Rv2040c	sugar ABC transporter permease	22.291	114.839	-2.36508	4.62126e-12	1.168e-11	down
Rv2887	HTH-type transcriptional regulator	43.4212	223.668	-2.36489	5.17569e-12	1.29993e-11	down
Rv0366c	hypothetical protein	33.5138	172.623	-2.3648	4.7168e-12	1.18989e-11	down
Rv2119	hypothetical protein	37.8752	195.04	-2.36445	3.21164e-12	8.20003e-12	down
Rv1062	hypothetical protein	37.1071	191.04	-2.36411	3.23803e-12	8.26214e-12	down
Rv2026c	universal stress protein	27.4627	141.322	-2.36344	4.07316e-12	1.03338e-11	down
Rv3289c	transmembrane protein	36.9734	190.229	-2.36318	9.15026e-12	2.26271e-11	down
pks9	polyketide synthase	31.7939	163.431	-2.36185	2.19597e-12	5.66091e-12	down
Rv2734	hypothetical protein	22.6653	116.371	-2.36017	5.63366e-12	1.41141e-11	down
Rv3047c	hypothetical protein	41.264	211.757	-2.35945	1.38224e-11	3.37637e-11	down
pks8	polyketide synthase	34.9666	179.212	-2.35762	2.29121e-12	5.89883e-12	down
Rv1186c	hypothetical protein	38.8941	198.581	-2.35211	3.42109e-12	8.71812e-12	down
esxE	ESAT-6 like protein EsxE	22.4129	114.33	-2.3508	8.63143e-11	2.00333e-10	down
Rv3655c	hypothetical protein	22.3644	114.021	-2.35002	3.74779e-11	8.91547e-11	down
Rv1760	diacylglycerol acyltransferase	30.9816	157.887	-2.34941	4.2093e-12	1.06657e-11	down
Rv3226c	hypothetical protein	39.3198	200.368	-2.34933	5.4706e-12	1.37228e-11	down
Rv0807	hypothetical protein	37.0157	188.417	-2.34772	1.20059e-11	2.94704e-11	down
Rv3698	hypothetical protein	29.5761	150.462	-2.3469	4.63782e-12	1.17144e-11	down
Rv3525c	siderophore-binding protein	31.7827	161.662	-2.34667	1.02911e-11	2.53543e-11	down
fadD11	fatty-acid--CoA ligase FadD11	37.1965	189.106	-2.34596	4.159e-12	1.05449e-11	down
Rv2962c	PGL/p-HBAD biosynthesis rhamnosyltransferase	32.9893	167.677	-2.34561	4.87171e-12	1.22665e-11	down
Rv2079	hypothetical protein	26.3743	133.937	-2.34435	4.73523e-12	1.19379e-11	down
Rv0731c	S-adenosylmethionine-dependent methyltransferase	38.3085	194.445	-2.34362	5.76121e-12	1.44156e-11	down
Rv0846c	oxidase	30.2289	153.393	-2.34323	5.19289e-12	1.30343e-11	down
Rv1580c	phage protein	16.482	83.5451	-2.34167	2.94602e-10	6.67898e-10	down
trxA	thioredoxin TrxA	25.9975	131.594	-2.33965	3.6972e-11	8.80035e-11	down
Rv0762c	hypothetical protein	32.402	163.9	-2.33866	1.23869e-11	3.03685e-11	down
Rv2520c	membrane protein	40.8903	206.495	-2.33628	4.45849e-11	1.05622e-10	down
fadB3	3-hydroxybutyryl-CoA dehydrogenase FadB	29.3564	148.23	-2.33609	9.05133e-12	2.23963e-11	down
Rv1724c	hypothetical protein	28.2441	142.573	-2.33568	2.78008e-11	6.67286e-11	down
Rv3553	oxidoreductase	32.1726	161.966	-2.33179	8.76426e-12	2.17397e-11	down
Rv3786c	hypothetical protein	39.0866	196.434	-2.3293	7.97992e-12	1.98433e-11	down
esxV	ESAT-6 like protein EsxV	28.825	144.728	-2.32795	7.85286e-11	1.83432e-10	down
speE	spermidine synthase	33.8925	170.113	-2.32746	8.09068e-12	2.01062e-11	down
dinG	ATP-dependent helicase DinG	41.1871	206.713	-2.32736	7.04319e-12	1.75576e-11	down
fadD34	fatty-acid--CoA ligase FadD34	33.351	167.266	-2.32634	8.20559e-12	2.03792e-11	down
Rv2980	hypothetical protein	45.856	229.825	-2.32535	1.34793e-11	3.29457e-11	down
Rv1897c	D-tyrosyl-tRNA(Tyr) deacylase	36.3365	182.002	-2.32446	2.23612e-11	5.39633e-11	down
Rv3136A	hypothetical protein	45.9109	229.717	-2.32295	2.42386e-11	5.83182e-11	down
alkB	transmembrane alkane 1-monooxygenase AlkB	48.8563	244.127	-2.32102	9.45084e-12	2.33416e-11	down
Rv1258c	multidrug-efflux transporter	39.8772	199.006	-2.31918	1.08076e-11	2.65778e-11	down
Rv2742c	arginine-rich protein	42.5891	212.349	-2.31788	1.33938e-11	3.27769e-11	down
lpqR	lipoprotein LpqR	40.6753	202.377	-2.31482	1.59459e-11	3.87618e-11	down
pks5	polyketide synthase	37.2341	184.515	-2.30904	1.07011e-11	2.63321e-11	down
vapC13	ribonuclease VapC13	32.4091	160.429	-2.30747	5.72606e-11	1.34616e-10	down
PE_PGRS4	PE-PGRS family protein PE_PGRS4	28.4267	140.494	-2.30519	1.49008e-11	3.62874e-11	down
Rv0976c	hypothetical protein	50.8378	251.194	-2.30483	1.43567e-11	3.50102e-11	down
dctA	C4-dicarboxylate-transport transmembrane protein DctA	33.3833	164.751	-2.30309	1.81814e-11	4.40887e-11	down
Rv3180c	ribonuclease VapC45	26.0555	128.569	-2.30288	8.10363e-11	1.88849e-10	down
tgs4	diacyglycerol O-acyltransferase	42.0893	207.683	-2.30286	1.69793e-11	4.12487e-11	down
Rv0561c	oxidoreductase	38.6021	190.209	-2.30083	1.98643e-11	4.80535e-11	down
PPE43	PPE family protein PPE43	36.6622	180.409	-2.29891	2.19574e-11	5.30526e-11	down
Rv0377	HTH-type transcriptional regulator	46.403	228.092	-2.29733	2.27432e-11	5.4819e-11	down
bioA	adenosylmethionine-8-amino-7-oxononanoate aminotransferase	33.5559	164.76	-2.29573	2.41032e-11	5.80273e-11	down
Rv2571c	transmembrane protein	43.1043	211.382	-2.29395	2.49942e-11	6.00641e-11	down
Rv2331A	hypothetical protein	25.5909	125.262	-2.29125	1.93075e-10	4.42481e-10	down
fadA5	acetyl-CoA acetyltransferase FadA	37.5225	183.624	-2.29092	2.80233e-11	6.72223e-11	down
plcA	membrane-associated phospholipase A	29.4474	143.905	-2.28891	2.94879e-11	7.06934e-11	down
Rv2478c	hypothetical protein	32.5446	158.878	-2.28743	6.97235e-11	1.63341e-10	down
ephC	epoxide hydrolase EphC	46.8302	228.143	-2.28443	3.42022e-11	8.15559e-11	down
Rv1619	hypothetical protein	36.5242	177.731	-2.28277	3.34347e-11	7.97733e-11	down
Rv1139c	hypothetical protein	36.5371	177.573	-2.28098	7.20449e-11	1.6868e-10	down
purD	phosphoribosylamine--glycine ligase	43.0192	209.032	-2.28067	3.53457e-11	8.42326e-11	down
Rv3312c	hypothetical protein	39.4012	191.105	-2.27805	4.61067e-11	1.09034e-10	down
Rv1670	hypothetical protein	24.929	120.911	-2.27804	2.83164e-10	6.42694e-10	down
Rv1204c	hypothetical protein	39.0827	189.478	-2.27742	3.66565e-11	8.73043e-11	down
Rv1579c	phage protein	18.4506	89.4319	-2.27712	8.59741e-10	1.89863e-09	down
Rv1225c	hypothetical protein	35.6259	172.429	-2.275	5.7601e-11	1.35337e-10	down
Rv2705c	hypothetical protein	31.9026	154.32	-2.27418	1.68094e-10	3.85895e-10	down
Rv3430c	transposase	28.6992	138.609	-2.27194	5.86579e-11	1.3774e-10	down
iunH	nucleoside hydrolase	49.1274	237.271	-2.27193	4.99792e-11	1.17913e-10	down
vapC4	ribonuclease VapC4	32.6565	157.644	-2.27123	1.72498e-10	3.9555e-10	down
PE_PGRS58	PE-PGRS family protein PE_PGRS58	37.9043	182.872	-2.2704	4.55349e-11	1.07745e-10	down
mez	malate oxidoreductase	33.7048	162.333	-2.26793	5.22452e-11	1.23042e-10	down
Rv0552	hypothetical protein	39.5353	190.403	-2.26784	5.00437e-11	1.17996e-10	down
Rv3143	response regulator	43.9663	210.851	-2.26175	1.34261e-10	3.09643e-10	down
cyp124	cytochrome P450 Cyp124	29.6777	142.053	-2.25897	8.11741e-11	1.8906e-10	down
Rv0078	transcriptional regulator	37.6314	179.926	-2.25739	1.20276e-10	2.77709e-10	down
ptkA	protein tyrosine kinase transcriptional regulator PtkA	35.1967	168.273	-2.2573	9.66705e-11	2.2424e-10	down
PPE10	PPE family protein PPE10	35.5778	169.822	-2.25497	7.98853e-11	1.86383e-10	down
oxcA	oxalyl-CoA decarboxylase OxcA	47.5259	226.335	-2.25168	7.65416e-11	1.78895e-10	down
fprB	ferredoxin/ferredoxin--NADP reductase	37.599	179.058	-2.25166	8.19505e-11	1.90758e-10	down
cstA	carbon starvation protein A	33.923	161.468	-2.25091	7.98362e-11	1.86378e-10	down
Rv3071	hypothetical protein	28.5753	135.489	-2.24534	1.36736e-10	3.15169e-10	down
Rv2041c	sugar ABC transporter substrate-binding lipoprotein	25.5399	120.846	-2.24234	1.44449e-10	3.32564e-10	down
Rv0406c	beta lactamase-like protein	34.4414	162.769	-2.24061	1.70206e-10	3.90519e-10	down
lppT	lipoprotein LppT	35.0641	165.443	-2.23826	1.70705e-09	3.69845e-09	down
vapB19	antitoxin VapB19	21.9324	103.19	-2.23416	2.86626e-09	6.11409e-09	down
Rv2017	transcriptional regulator	31.2552	146.143	-2.22521	2.47258e-10	5.64074e-10	down
Rv3188	hypothetical protein	27.9656	130.682	-2.22433	1.10423e-09	2.41725e-09	down
Rv2305	hypothetical protein	37.8796	176.89	-2.22336	2.14553e-10	4.90861e-10	down
Rv2286c	hypothetical protein	43.9992	205.329	-2.22239	2.79831e-10	6.35851e-10	down
Rv1718	hypothetical protein	34.8993	162.769	-2.22156	2.98981e-10	6.77059e-10	down
Rv2802c	arginine/alanine-rich protein	43.1973	201.174	-2.21943	2.49646e-10	5.69198e-10	down
mesJ	tRNA(Ile)-lysidine synthase	31.9309	148.696	-2.21934	3.03215e-10	6.8626e-10	down
amt	ammonium transporter integral membrane protein	32.8278	152.63	-2.21705	2.63349e-10	5.99419e-10	down
Rv2698	alanine-rich transmembrane protein	51.0263	236.866	-2.21476	4.04412e-10	9.08623e-10	down
Rv0742	hypothetical protein	38.6069	178.546	-2.20936	5.56671e-10	1.23959e-09	down
Rv1424c	membrane protein	45.0476	208.214	-2.20855	3.94527e-10	8.87908e-10	down
Rv2001	hypothetical protein	29.7192	137.274	-2.2076	5.41471e-10	1.20708e-09	down
Rv1217c	tetronasin ABC transporter integral membrane protein	35.6813	164.23	-2.20248	3.75586e-10	8.46706e-10	down
Rv1226c	transmembrane protein	43.1568	198.166	-2.19905	4.0658e-10	9.12982e-10	down
Rv1003	rRNA small subunit methyltransferase I	55.5216	254.386	-2.1959	4.92454e-10	1.10088e-09	down
PE_PGRS34	PE-PGRS family protein PE_PGRS34	35.7172	163.5	-2.1946	4.84505e-10	1.08371e-09	down
mmuM	homocysteine S-methyltransferase MmuM	36.5439	166.878	-2.19109	6.72691e-10	1.49131e-09	down
Rv3163c	secreted protein	35.7224	162.919	-2.18925	6.10868e-10	1.35801e-09	down
Rv0226c	transmembrane protein	47.577	216.87	-2.1885	5.18573e-10	1.15733e-09	down
Rv3714c	hypothetical protein	47.5927	216.916	-2.18832	6.46601e-10	1.43506e-09	down
ung	uracil-DNA glycosylase	51.1813	233.13	-2.18745	7.27721e-10	1.61064e-09	down
argA	L-glutamate alpha-N-acetyltranferase	44.736	203.736	-2.1872	9.46231e-10	2.08275e-09	down
Rv1672c	integral membrane transport protein	39.3979	179.241	-2.18571	6.41609e-10	1.42477e-09	down
Rv0023	transcriptional regulator	44.9197	204.314	-2.18537	7.77857e-10	1.71875e-09	down
fpg	formamidopyrimidine-DNA glycosylase	40.102	182.399	-2.18535	7.75187e-10	1.7138e-09	down
vapC20	ribonuclease VapC20	35.9384	163.152	-2.18262	1.96086e-09	4.23005e-09	down
Rv0380c	RNA methyltransferase	51.2859	232.285	-2.17926	1.04539e-09	2.2922e-09	down
vapC32	ribonuclease VapC32	39.5417	178.924	-2.1779	1.91e-09	4.12477e-09	down
pknL	serine/threonine-protein kinase PknL	42.2971	191.125	-2.17588	8.66626e-10	1.91278e-09	down
Rv2598	hypothetical protein	29.3705	132.7	-2.17573	2.0783e-09	4.47858e-09	down
Rv3773c	hypothetical protein	48.1889	217.717	-2.17568	1.16297e-09	2.54166e-09	down
vapB1	antitoxin VapB1	15.1974	68.5385	-2.17309	5.54212e-08	1.10842e-07	down
cmtR	HTH-type transcriptional regulator CmtR	56.8128	256.014	-2.17194	1.65572e-09	3.59113e-09	down
mmpS1	membrane protein MmpS1	23.917	107.619	-2.16982	4.59043e-09	9.66697e-09	down
PPE58	PPE family protein PPE58	28.7234	129.211	-2.16944	1.79406e-09	3.88067e-09	down
aldA	aldehyde dehydrogenase AldA	39.2008	176.275	-2.16887	1.01834e-09	2.23533e-09	down
papA2	trehalose-2-sulfate acyltransferase	34.657	155.834	-2.16879	1.08177e-09	2.36936e-09	down
Rv0310c	hypothetical protein	43.1638	193.97	-2.16794	1.78581e-09	3.867e-09	down
Rv3067	hypothetical protein	40.1836	180.269	-2.16547	2.41627e-09	5.17901e-09	down
pth	peptidyl-tRNA hydrolase	35.3896	158.531	-2.16337	2.10548e-09	4.5274e-09	down
Rv0089	methyltransferase	48.6065	217.629	-2.16265	1.6682e-09	3.61624e-09	down
Rv2075c	hypothetical protein	43.1218	192.954	-2.16177	1.21781e-09	2.65862e-09	down
mmpL1	transmembrane transport protein MmpL1	27.6718	123.796	-2.16148	1.15601e-09	2.52782e-09	down
trcR	two component transcriptional regulator TrcR	32.2379	144.123	-2.16046	1.95556e-09	4.22088e-09	down
lysX	bifunctional lysine--tRNA ligase/phosphatidylglycerol lysyltransferase	34.1458	152.629	-2.16025	1.10719e-09	2.42239e-09	down
Rv2647	hypothetical protein	31.7785	141.975	-2.15951	3.22356e-09	6.84345e-09	down
Rv3098c	hypothetical protein	41.7254	186.197	-2.15783	2.63277e-09	5.631e-09	down
argF	ornithine carbamoyltransferase	47.1103	209.947	-2.15591	1.64331e-09	3.57001e-09	down
recD	exonuclease V subunit alpha RecD	53.9031	240.061	-2.15496	1.35067e-09	2.94384e-09	down
Rv1151c	NAD-dependent protein deacylase	41.8218	186.164	-2.15424	2.07987e-09	4.47954e-09	down
Rv2805	hypothetical protein	36.781	163.281	-2.15032	4.13111e-09	8.74233e-09	down
Rv0274	hypothetical protein	49.7551	219.694	-2.14258	2.95255e-09	6.29145e-09	down
Rv2651c	prophage protease	40.886	180.474	-2.14211	3.63319e-09	7.70083e-09	down
Rv2263	oxidoreductase	48.1837	212.357	-2.13987	2.54577e-09	5.45075e-09	down
Rv1508A	hypothetical protein	22.5373	99.3117	-2.13965	1.48269e-08	3.03975e-08	down
echA11	enoyl-CoA hydratase EchA11	45.5347	200.646	-2.13962	2.82492e-09	6.03233e-09	down
Rv3077	hydrolase	42.7977	188.577	-2.13955	2.19166e-09	4.71018e-09	down
Rv2469c	hypothetical protein	43.2592	190.173	-2.13624	3.53377e-09	7.49406e-09	down
Rv1725c	hypothetical protein	34.2794	150.477	-2.13413	4.1909e-09	8.85483e-09	down
Rv2854	hypothetical protein	41.1279	180.508	-2.13387	3.10673e-09	6.60593e-09	down
Rv2300c	metallo-hydrolase	31.4388	137.37	-2.12744	4.48931e-09	9.47532e-09	down
Rv1176c	hypothetical protein	33.8484	147.687	-2.12538	6.41332e-09	1.33881e-08	down
Rv3551	CoA-transferase subunit alpha	40.9711	178.235	-2.1211	4.81001e-09	1.01149e-08	down
Rv0349	hypothetical protein	33.8811	147.36	-2.1208	6.4687e-09	1.34967e-08	down
lipW	esterase LipW	44.944	195.467	-2.12073	4.59217e-09	9.66697e-09	down
PPE53	PPE family protein PPE53	40.4034	175.636	-2.12004	3.89402e-09	8.2493e-09	down
Rv0892	monooxygenase	30.4567	132.358	-2.11961	4.54342e-09	9.57944e-09	down
Rv0076c	membrane protein	35.6172	154.462	-2.11661	1.27186e-08	2.61152e-08	down
Rv2983	2-phospho-L-lactate guanylyltransferase	50.1009	217.266	-2.11655	5.76891e-09	1.20743e-08	down
Rv1998c	hypothetical protein	44.1999	191.635	-2.11625	5.63975e-09	1.18225e-08	down
Rv2252	diacylglycerol kinase	30.7705	132.878	-2.11048	7.30793e-09	1.52002e-08	down
Rv3348	transposase	11.2586	48.6049	-2.11007	8.0182e-08	1.58622e-07	down
Rv2113	integral membrane protein	37.2281	160.619	-2.10918	6.13175e-09	1.28204e-08	down
Rv1290c	hypothetical protein	34.2509	147.691	-2.10837	5.8681e-09	1.22755e-08	down
lpqC	esterase lipoprotein LpqC	46.5306	200.168	-2.10496	7.01497e-09	1.4606e-08	down
Rv2179c	3'-5' exoribonuclease	32.9783	141.283	-2.099	1.50193e-08	3.07603e-08	down
Rv1571	hypothetical protein	56.5788	242.253	-2.09818	1.02109e-08	2.10632e-08	down
Rv0093c	membrane protein	48.2206	206.383	-2.0976	8.74018e-09	1.81134e-08	down
Rv0465c	HTH-type transcriptional regulator	38.7762	165.875	-2.09685	8.01272e-09	1.6623e-08	down
Rv3817	phosphotransferase	46.9382	200.395	-2.09402	1.02776e-08	2.119e-08	down
rubB	rubredoxin RubB	23.4702	100.159	-2.0934	2.1424e-07	4.11037e-07	down
Rv2251	flavoprotein	44.376	188.293	-2.08513	1.0651e-08	2.19373e-08	down
rrl	23S ribosomal RNA	26.7281	113.402	-2.08502	1.00032e-08	2.06454e-08	down
Rv1722	carboxylase	43.7286	185.124	-2.08185	1.1584e-08	2.38345e-08	down
Rv3712	ligase	56.7442	239.931	-2.08007	1.19156e-08	2.44789e-08	down
Rv0228	acyltransferase	55.0722	232.324	-2.07674	1.31999e-08	2.70896e-08	down
Rv1516c	sugar transferase	38.1505	160.871	-2.07613	1.61478e-08	3.30041e-08	down
Rv0749A	hypothetical protein	75.0916	315.723	-2.07194	5.90249e-08	1.17814e-07	down
Rv3405c	HTH-type transcriptional regulator	40.1297	168.556	-2.07049	2.51412e-08	5.08409e-08	down
leuX	tRNA	98.1171	410.951	-2.06639	1.28209e-07	2.4993e-07	down
Rv3434c	transmembrane protein	31.9632	133.738	-2.06492	2.91096e-08	5.87768e-08	down
Rv1084	hypothetical protein	48.6365	203.474	-2.06474	1.69464e-08	3.46011e-08	down
Rv0790c	hypothetical protein	37.7583	157.797	-2.06321	2.70725e-08	5.47187e-08	down
Rv3575c	LacI family transcriptional regulator	44.8032	187.224	-2.06309	2.10904e-08	4.27356e-08	down
cyp51	lanosterol 14-alpha demethylase	41.2647	172.419	-2.06294	2.02235e-08	4.10621e-08	down
Rv3902c	hypothetical protein	20.6709	86.3215	-2.06212	7.11883e-08	1.41388e-07	down
mazF6	mRNA interferase MazF6	38.5833	161.067	-2.06161	5.53286e-08	1.10712e-07	down
PE_PGRS48	PE-PGRS family protein PE_PGRS48	40.4514	168.717	-2.06034	2.01451e-08	4.09235e-08	down
Rv0785	KsdD-like steroid dehydrogenase	44.0675	183.769	-2.06011	2.02626e-08	4.11206e-08	down
Rv1567c	membrane protein	54.1814	225.823	-2.05932	4.65421e-08	9.34106e-08	down
Rv2963	integral membrane protein	33.9481	141.489	-2.05929	2.4718e-08	5.00103e-08	down
PE7	PE family protein PE7	21.9865	91.3233	-2.05436	2.03861e-07	3.92063e-07	down
Rv3768	hypothetical protein	54.0668	224.315	-2.05271	4.51981e-08	9.07587e-08	down
hddA	D-alpha-D-heptose-7-phosphate kinase HddA	41.5599	172.042	-2.0495	3.04274e-08	6.13756e-08	down
Rv1716	hypothetical protein	37.759	155.662	-2.04352	4.25839e-08	8.5595e-08	down
vapB13	antitoxin VapB13	21.3048	87.7545	-2.04229	3.78686e-07	7.12884e-07	down
Rv0964c	hypothetical protein	37.3694	153.912	-2.04218	6.32387e-08	1.25978e-07	down
Rv0792c	transcriptional regulator	44.0404	181.302	-2.04149	4.23012e-08	8.50696e-08	down
lpqV	lipoprotein LpqV	54.175	221.627	-2.03243	6.85736e-08	1.36445e-07	down
Rv2219A	membrane protein	52.6626	215.219	-2.03095	7.22798e-08	1.43343e-07	down
Rv0769	oxidoreductase	30.6196	125.128	-2.03088	7.116e-08	1.41388e-07	down
trcS	two component sensor histidine kinase TrcS	38.6661	157.455	-2.02579	5.37253e-08	1.07605e-07	down
Rv3066	DeoR family transcriptional regulator	36.6345	149.124	-2.02524	8.37171e-08	1.6537e-07	down
Rv1515c	hypothetical protein	30.6105	124.36	-2.02242	7.93536e-08	1.57061e-07	down
mazF9	mRNA interferase MazF9	43.827	177.955	-2.02162	1.2146e-07	2.37119e-07	down
lysU	tRNA	98.2939	398.781	-2.02042	3.80487e-07	7.15938e-07	down
Rv0763c	ferredoxin	16.1381	65.4417	-2.01974	2.28511e-06	4.0559e-06	down
Rv2617c	transmembrane protein	65.5086	265.425	-2.01855	8.53716e-08	1.68389e-07	down
ileT	tRNA	68.636	277.953	-2.0178	8.61195e-07	1.57748e-06	down
Rv3360	hypothetical protein	50.762	205.508	-2.01737	1.16242e-07	2.27266e-07	down
Rv3771c	hypothetical protein	58.1158	235.116	-2.01637	1.17933e-07	2.30458e-07	down
Rv3845	hypothetical protein	34.6085	139.765	-2.01381	2.05332e-07	3.944e-07	down
Rv0851c	short-chain type dehydrogenase/reductase	50.1434	202.502	-2.0138	8.22345e-08	1.62522e-07	down
Rv2877c	integral membrane protein	48.1133	193.425	-2.00726	9.73843e-08	1.91424e-07	down
cysW	sulfate ABC transporter permease CysW	36.9803	148.592	-2.00653	1.13619e-07	2.22246e-07	down
purC	phosphoribosylaminoimidazole-succinocarboxamide synthase	45.9078	184.336	-2.00553	1.02326e-07	2.00743e-07	down
dhaA	haloalkane dehalogenase	47.1301	189.204	-2.00522	1.0179e-07	1.9979e-07	down
proY	tRNA	88.4436	354.912	-2.00463	6.73878e-07	1.24748e-06	down
Rv0142	hypothetical protein	58.1366	232.38	-1.99897	1.10954e-07	2.17244e-07	down
corA	magnesium and cobalt transport transmembrane protein CorA	38.4996	153.747	-1.99764	1.23901e-07	2.41767e-07	down
Rv0698	hypothetical protein	43.4729	173.599	-1.99757	1.52795e-07	2.96415e-07	down
nei	endonuclease VIII	52.1967	208.351	-1.99699	1.28593e-07	2.50556e-07	down
Rv1941	short-chain type dehydrogenase/reductase	48.4567	193.377	-1.99665	1.33292e-07	2.59459e-07	down
PPE8	PPE family protein PPE8	37.5333	149.468	-1.9936	9.98097e-08	1.96095e-07	down
ltp2	lipid transfer protein	41.5746	165.47	-1.99279	1.34365e-07	2.61293e-07	down
deoA	thymidine phosphorylase	41.6273	165.616	-1.99224	1.32211e-07	2.5748e-07	down
Rv1762c	hypothetical protein	41.4107	164.718	-1.99193	1.59176e-07	3.07601e-07	down
Rv1774	oxidoreductase	40.8747	162.308	-1.98946	1.41008e-07	2.73813e-07	down
Rv2639c	integral membrane protein	52.0528	206.638	-1.98906	2.52215e-07	4.80901e-07	down
Rv3779	transmembrane protein	42.469	168.445	-1.98779	1.3341e-07	2.59564e-07	down
Rv2885c	transposase	35.7267	141.587	-1.98662	1.56236e-07	3.02505e-07	down
Rv3586	DNA integrity scanning protein DisA	46.9062	185.743	-1.98546	1.59857e-07	3.08768e-07	down
fadD14	fatty-acid--CoA ligase FadD14	36.1346	143.074	-1.98531	1.53792e-07	2.97923e-07	down
Rv0269c	hypothetical protein	45.2646	179.211	-1.98521	1.57804e-07	3.05098e-07	down
Rv2551c	hypothetical protein	55.6359	220.245	-1.98502	2.26137e-07	4.3262e-07	down
Rv1714	oxidoreductase	49.643	196.513	-1.98496	1.74331e-07	3.36403e-07	down
mazE9	antitoxin MazE9	19.9214	78.629	-1.98075	2.53073e-06	4.47599e-06	down
Rv1154c	hypothetical protein	41.8131	164.841	-1.97905	2.42619e-07	4.63267e-07	down
Rv0926c	hypothetical protein	45.0704	177.606	-1.97842	1.93452e-07	3.72401e-07	down
Rv2569c	hypothetical protein	44.2599	174.359	-1.97799	2.05372e-07	3.944e-07	down
Rv1717	hypothetical protein	29.3776	115.624	-1.97665	6.27002e-07	1.16232e-06	down
sigM	ECF RNA polymerase sigma factor SigM	37.4251	147.279	-1.97647	2.68854e-07	5.11409e-07	down
aftA	arabinofuranosyltransferase	53.8486	211.751	-1.97539	1.77376e-07	3.42113e-07	down
accD1	acetyl-/propionyl-CoA carboxylase subunit beta	44.0245	173.056	-1.97486	1.92822e-07	3.71367e-07	down
PE18	PE family protein PE18	31.4175	123.485	-1.97469	7.30582e-07	1.34561e-06	down
hycD	formate hydrogenlyase HycD	58.2107	228.318	-1.97169	2.20974e-07	4.23349e-07	down
Rv2294	cystathionine beta-lyase	49.739	194.876	-1.9701	2.24491e-07	4.29676e-07	down
Rv0794c	oxidoreductase	47.3591	185.54	-1.97002	2.17308e-07	4.16524e-07	down
Rv0658c	integral membrane protein	52.1299	204.162	-1.96954	2.64775e-07	5.04129e-07	down
argR	arginine repressor	40.5331	158.6	-1.96822	3.69762e-07	6.96411e-07	down
Rv3549c	short-chain type dehydrogenase/reductase	52.0711	203.728	-1.96809	2.66192e-07	5.06586e-07	down
fadD13	long chain-fatty-acid--CoA ligase FadD13	58.188	227.584	-1.96761	2.21866e-07	4.24854e-07	down
Rv1251c	hypothetical protein	53.723	210.076	-1.9673	2.04656e-07	3.93404e-07	down
hsaG	acetaldehyde dehydrogenase	52.7574	206.192	-1.96654	2.6176e-07	4.98626e-07	down
Rv3074	hypothetical protein	52.7223	205.923	-1.96562	2.45686e-07	4.68675e-07	down
Rv2690c	integral membrane protein	52.0467	203.114	-1.96441	2.34774e-07	4.485e-07	down
Rv2037c	transmembrane protein	45.9397	178.946	-1.96171	3.02051e-07	5.73197e-07	down
Rv2293c	hypothetical protein	44.1162	171.77	-1.9611	3.45187e-07	6.51659e-07	down
Rv2413c	hypothetical protein	51.7408	200.41	-1.95358	3.59387e-07	6.77507e-07	down
nirB	nitrite reductase large subunit NirB	41.1793	159.465	-1.95325	3.09706e-07	5.86888e-07	down
ureG	urease accessory protein UreG	43.506	167.349	-1.94358	5.57374e-07	1.0366e-06	down
Rv1944c	hypothetical protein	39.5094	151.748	-1.94141	6.6196e-07	1.22599e-06	down
Rv0518	hypothetical protein	58.2821	223.748	-1.94075	5.24333e-07	9.76966e-07	down
moxR3	methanol dehydrogenase transcriptional regulator MoxR	41.2379	158.095	-1.93875	5.54783e-07	1.03226e-06	down
Rv1457c	antibiotic ABC transporter permease	56.6176	217.051	-1.93871	5.34674e-07	9.95308e-07	down
pimE	polyprenol-phosphate-mannose-dependent alpha-(1-2)-phosphatidylinositol pentamannoside mannosyltransferase	56.8128	217.753	-1.93841	4.75221e-07	8.87937e-07	down
hab	hydroxylaminobenzene mutase	48.63	186.162	-1.93664	8.29371e-07	1.52197e-06	down
Rv0852	hypothetical protein	58.2531	222.984	-1.93653	5.99458e-07	1.11177e-06	down
fadB5	oxidoreductase FadB	47.197	180.564	-1.93574	5.63924e-07	1.04781e-06	down
asnB	asparagine synthetase	45.1631	172.747	-1.93545	4.94886e-07	9.23818e-07	down
Rv3169	hypothetical protein	42.3899	162.14	-1.93544	5.67204e-07	1.05293e-06	down
Rv1742	hypothetical protein	43.4179	166.025	-1.93504	6.59865e-07	1.22267e-06	down
thiO	thiamine biosynthesis oxidoreductase ThiO	51.0982	195.358	-1.93478	5.61878e-07	1.04449e-06	down
Rv1286	bifunctional sulfate adenyltransferase subunit 1 CysN/adenylylsulfate kinase CysC	45.3578	173.352	-1.93428	5.14035e-07	9.58225e-07	down
Rv2944	insertion sequence element IS1533 transposase	15.2372	58.222	-1.93396	1.55444e-06	2.79367e-06	down
Rv2432c	hypothetical protein	40.2251	153.565	-1.93268	1.02874e-06	1.86984e-06	down
Rv3382c	4-hydroxy-3-methylbut-2-enyl diphosphate reductase	37.4276	142.781	-1.93163	6.76517e-07	1.25121e-06	down
vapC19	ribonuclease VapC19	46.2618	176.48	-1.93161	1.01144e-06	1.84006e-06	down
cdd	cytidine deaminase	48.3332	184.305	-1.93101	9.52577e-07	1.74009e-06	down
PE_PGRS60	PE-PGRS family-related protein PE_PGRS60	39.7148	151.394	-1.93056	1.48796e-06	2.6766e-06	down
moaX	MoaD-MoaE fusion protein MoaX	31.81	120.629	-1.92302	1.08959e-06	1.97417e-06	down
Rv1118c	hypothetical protein	45.1137	170.916	-1.92165	8.46701e-07	1.55235e-06	down
bacA	vitamin B12 transport ATP-binding protein BacA	43.9855	166.609	-1.92137	7.04096e-07	1.29862e-06	down
Rv1910c	hypothetical protein	43.1547	163.315	-1.92007	1.05001e-06	1.90677e-06	down
Rv2390c	hypothetical protein	37.081	140.26	-1.91935	1.20585e-06	2.18088e-06	down
Rv0912	transmembrane protein	59.161	223.562	-1.91796	1.08318e-06	1.96345e-06	down
Rv0923c	hypothetical protein	47.7547	180.23	-1.91612	8.90548e-07	1.62901e-06	down
pks7	polyketide synthase	56.8448	214.425	-1.91537	7.17389e-07	1.32192e-06	down
thiE	thiamine-phosphate synthase	59.0802	222.819	-1.91513	9.84434e-07	1.79583e-06	down
Rv2377c	hypothetical protein	32.5885	122.614	-1.91169	4.82923e-06	8.30297e-06	down
PE_PGRS53	PE-PGRS family protein PE_PGRS53	53.6761	201.429	-1.90792	8.81122e-07	1.61324e-06	down
Rv2797c	hypothetical protein	44.4007	166.546	-1.90726	1.01106e-06	1.84006e-06	down
Rv3259	hypothetical protein	59.3694	222.614	-1.90676	1.45945e-06	2.62648e-06	down
vapB43	antitoxin VapB43	44.8557	168.018	-1.90525	2.80031e-06	4.92452e-06	down
Rv3433c	bifunctional ADP-dependent (S)-NAD(P)H-hydrate dehydratase/NAD(P)H-hydrate epimerase	41.435	154.988	-1.90323	1.16989e-06	2.11679e-06	down
Rv1754c	hypothetical protein	36.1124	135.059	-1.90303	1.16607e-06	2.11084e-06	down
lhr	ATP-dependent helicase	56.764	212.231	-1.90259	9.93763e-07	1.81202e-06	down
pncB1	nicotinic acid phosphoribosyltransferase PncB1	50.8784	189.724	-1.89877	1.26021e-06	2.27507e-06	down
PE_PGRS22	PE-PGRS family protein PE_PGRS22	39.0771	145.437	-1.896	1.26534e-06	2.28332e-06	down
Rv0347	membrane protein	38.422	142.991	-1.89592	1.57626e-06	2.83034e-06	down
lpqA	lipoprotein LpqA	45.1256	167.674	-1.89364	1.86297e-06	3.33471e-06	down
Rv3901c	membrane protein	43.8973	162.864	-1.89147	2.37891e-06	4.21677e-06	down
Rv3729	transferase	50.7001	188.065	-1.89117	1.39082e-06	2.50523e-06	down
Rv0992c	hypothetical protein	51.1602	189.704	-1.89066	1.94023e-06	3.46525e-06	down
Rv3766	hypothetical protein	52.2184	193.601	-1.89046	1.8245e-06	3.27023e-06	down
Rv2331	hypothetical protein	41.8829	155.088	-1.88865	2.90354e-06	5.09487e-06	down
Rv0428c	GCN5-like N-acetyltransferase	42.1502	156.051	-1.88841	1.8736e-06	3.35074e-06	down
Rv2307D	hypothetical protein	42.0042	155.3	-1.88645	7.09249e-06	1.20956e-05	down
vapB34	antitoxin VapB34	41.7694	154.323	-1.88544	5.91296e-06	1.01185e-05	down
hsaF	4-hydroxy-2-oxovalerate aldolase	61.217	225.761	-1.88279	1.86664e-06	3.33978e-06	down
Rv3828c	resolvase	34.1434	125.806	-1.88153	2.88831e-06	5.07037e-06	down
eccB2	ESX-2 secretion system protein EccB	55.3925	203.813	-1.87949	1.92517e-06	3.44142e-06	down
Rv1061	hypothetical protein	48.1922	177.234	-1.87878	2.28339e-06	4.05464e-06	down
vapB8	antitoxin VapB8	24.8478	91.3425	-1.87817	9.64168e-06	1.62835e-05	down
fadE15	acyl-CoA dehydrogenase FadE15	46.3164	170.256	-1.87811	1.97978e-06	3.53274e-06	down
Rv2717c	hypothetical protein	51.648	189.611	-1.87626	2.92655e-06	5.133e-06	down
omt	O-methyltransferase	42.4389	155.65	-1.87485	2.62329e-06	4.62946e-06	down
Rv1057	hypothetical protein	44.138	161.875	-1.87479	2.35454e-06	4.17728e-06	down
birA	bifunctional biotin operon repressor/biotin--[acetyl-CoA-carboxylase] synthetase	52.2167	191.45	-1.87438	2.52538e-06	4.46849e-06	down
Rv2991	hypothetical protein	54.0414	198.128	-1.8743	3.00478e-06	5.26559e-06	down
Rv1456c	antibiotic ABC transporter permease	57.6348	211.033	-1.87245	2.4677e-06	4.3703e-06	down
Rv0791c	hypothetical protein	43.7197	160.049	-1.87216	2.59209e-06	4.57642e-06	down
serV	tRNA	92.7502	339.465	-1.87184	8.86953e-06	1.50302e-05	down
Rv1735c	membrane protein	50.3101	183.972	-1.87057	3.36601e-06	5.86271e-06	down
Rv2862c	hypothetical protein	49.3834	180.43	-1.86934	3.24328e-06	5.66372e-06	down
Rv1903	membrane protein	48.354	176.66	-1.86927	3.96659e-06	6.86697e-06	down
sigL	ECF RNA polymerase sigma factor SigL	56.9724	208.12	-1.86908	3.19299e-06	5.57833e-06	down
vapC3	ribonuclease VapC3	53.9721	197.127	-1.86884	3.71342e-06	6.4454e-06	down
pgmA	phosphoglucomutase PgmA	42.143	153.885	-1.86848	2.565e-06	4.53259e-06	down
dppD	dipeptide ABC transporter ATP-binding protein DppD	50.3761	183.768	-1.86708	2.57018e-06	4.53975e-06	down
wbbL2	rhamnosyl transferase WbbL	51.7387	188.667	-1.86653	3.05365e-06	5.34421e-06	down
dapC	N-succinyldiaminopimelate aminotransferase DapC	49.2758	179.582	-1.86569	2.82784e-06	4.96857e-06	down
pstA1	phosphate ABC transporter permease PstA	50.5248	184.067	-1.86517	3.02476e-06	5.29597e-06	down
mscL	large-conductance ion mechanosensitive channel	53.2993	194.066	-1.86436	3.93434e-06	6.81702e-06	down
Rv1503c	pseudo	28.8662	104.977	-1.86262	3.5787e-06	6.21964e-06	down
ureD	urease accessory protein UreD	51.1859	186.113	-1.86236	3.64475e-06	6.32894e-06	down
Rv2560	proline/glycine-rich transmembrane protein	55.7323	201.86	-1.85677	3.53232e-06	6.1497e-06	down
accD2	acetyl-/propionyl-CoA carboxylase subunit beta	53.4147	193.295	-1.85549	3.34782e-06	5.83864e-06	down
Rv1056	hypothetical protein	45.5616	164.791	-1.85474	4.20456e-06	7.25699e-06	down
Rv3204	DNA-methyltransferase	44.1134	159.551	-1.85472	7.46877e-06	1.27102e-05	down
lpqO	lipoprotein LpqO	56.4364	204.015	-1.85398	3.7786e-06	6.55284e-06	down
Rv0927c	oxidoreductase	51.8632	187.447	-1.8537	4.08175e-06	7.05414e-06	down
Rv0223c	aldehyde dehydrogenase	53.2271	192.369	-1.85364	3.54026e-06	6.16085e-06	down
Rv2658c	prophage protein	30.754	111.116	-1.85322	8.97957e-06	1.52102e-05	down
Rv3548c	short-chain type dehydrogenase/reductase	51.6903	186.541	-1.85153	4.12213e-06	7.12084e-06	down
amiD	amidase	40.8193	147.212	-1.85057	4.0094e-06	6.93508e-06	down
ctpG	cation transporter ATPase G	56.3565	203.213	-1.85034	3.57691e-06	6.21922e-06	down
Rv2621c	transcriptional regulator	56.333	203.104	-1.85017	4.5292e-06	7.8005e-06	down
Rv2923c	hypothetical protein	39.5219	142.302	-1.84824	7.12025e-06	1.21377e-05	down
Rv1585c	phage protein	48.8194	175.572	-1.84654	5.77124e-06	9.88862e-06	down
Rv0215c	pseudo	59.6534	214.219	-1.84441	4.4766e-06	7.71324e-06	down
fadD1	fatty-acid--CoA ligase FadD1	40.7069	145.819	-1.84083	4.89268e-06	8.40124e-06	down
Rv0365c	hypothetical protein	52.4275	187.63	-1.83949	5.13709e-06	8.81335e-06	down
Rv0565c	monooxygenase	36.1992	129.184	-1.8354	5.7753e-06	9.89134e-06	down
Rv0115a	hypothetical protein	79.2673	282.455	-1.83322	1.05076e-05	1.76863e-05	down
fdxD	ferredoxin FdxD	56.724	202.016	-1.83244	1.45618e-05	2.42959e-05	down
vapC43	ribonuclease VapC43	44.0299	156.722	-1.83165	9.14502e-06	1.5473e-05	down
Rv2776c	oxidoreductase	55.8598	198.782	-1.83131	6.35615e-06	1.08629e-05	down
accA1	acetyl-/propionyl-CoA carboxylase subunit alpha	44.0364	156.645	-1.83073	5.86457e-06	1.00399e-05	down
Rv3736	AraC/XylS family transcriptional regulator	42.9948	152.937	-1.8307	6.65041e-06	1.1361e-05	down
Rv2766c	short-chain type dehydrogenase/reductase	46.8216	166.263	-1.82822	7.49041e-06	1.27416e-05	down
glpK	glycerol kinase	52.9521	188.006	-1.82802	6.27948e-06	1.07365e-05	down
Rv1081c	membrane protein	58.6935	208.011	-1.82539	9.15251e-06	1.5477e-05	down
Rv2974c	alanine-rich protein	55.9564	198.275	-1.82513	6.73929e-06	1.15079e-05	down
gabP	GABA permease GabP	49.2377	174.116	-1.82221	7.44951e-06	1.26829e-05	down
Rv1434	hypothetical protein	37.7928	133.421	-1.8198	4.85768e-05	7.77773e-05	down
Rv2646	integrase	33.6441	118.608	-1.81778	9.70283e-06	1.63799e-05	down
pheU	tRNA	48.1374	169.611	-1.817	0.000104729	0.000163821	down
Rv1951c	hypothetical protein	30.874	108.722	-1.81617	2.44952e-05	4.01504e-05	down
Rv3789	GtrA family protein	48.1512	169.5	-1.81565	1.37399e-05	2.2963e-05	down
Rv3848	transmembrane protein	53.6065	188.533	-1.81434	9.40236e-06	1.58928e-05	down
aofH	flavin-containing monoamine oxidase	55.6234	195.511	-1.81349	8.80353e-06	1.49246e-05	down
Rv1000c	hypothetical protein	64.728	226.221	-1.80527	1.20699e-05	2.02141e-05	down
Rv0669c	neutral ceramidase	56.697	197.969	-1.80393	1.03509e-05	1.74372e-05	down
Rv3015c	hypothetical protein	50.2406	175.39	-1.80364	1.17607e-05	1.97293e-05	down
ltp4	lipid transfer protein	45.4662	158.606	-1.80258	1.21762e-05	2.03836e-05	down
Rv0812	amino acid aminotransferase	53.3452	185.386	-1.7971	1.38548e-05	2.31452e-05	down
PE_PGRS30	PE-PGRS family protein PE_PGRS30	55.0219	191.171	-1.79679	1.16576e-05	1.95644e-05	down
PE_PGRS21	PE-PGRS family protein PE_PGRS21	53.5061	185.661	-1.7949	1.24547e-05	2.08324e-05	down
parD1	antitoxin ParD1	40.4453	140.204	-1.79348	3.43748e-05	5.57738e-05	down
Rv1556	HTH-type transcriptional regulator	48.6687	168.462	-1.79136	1.79488e-05	2.97488e-05	down
fadE13	acyl-CoA dehydrogenase FadE13	59.3048	205.19	-1.79074	1.47022e-05	2.45199e-05	down
Rv0097	oxidoreductase	27.5836	95.2668	-1.78816	2.09269e-05	3.44567e-05	down
pntAa	catalytic part	53.3142	184.054	-1.78754	1.61798e-05	2.69282e-05	down
Rv2826c	hypothetical protein	57.2172	197.269	-1.78564	1.73718e-05	2.88283e-05	down
Rv1922	lipoprotein	39.494	136.024	-1.78416	1.85291e-05	3.06726e-05	down
Rv1867	hypothetical protein	56.4799	194.489	-1.78388	1.65232e-05	2.74769e-05	down
valT	tRNA	108.891	374.754	-1.78306	5.67136e-05	9.04438e-05	down
Rv1576c	phage capsid protein	59.6894	204.933	-1.7796	1.80821e-05	2.99573e-05	down
Rv2118c	tRNA (adenine(58)-N(1))-methyltransferase	65.4055	224.315	-1.77804	2.00709e-05	3.31016e-05	down
ansA	L-aparaginase	66.3858	227.423	-1.77643	2.0141e-05	3.32036e-05	down
idsB	polyprenyl synthetase IdsB	41.3228	141.537	-1.77617	2.20267e-05	3.62378e-05	down
Rv1647	adenylate cyclase	37.6004	128.723	-1.77545	2.36065e-05	3.87414e-05	down
RV1984a	hypothetical protein	57.772	197.47	-1.77319	4.12522e-05	6.6448e-05	down
fadE36	acyl-CoA dehydrogenase FadE36	57.297	195.824	-1.77303	2.19329e-05	3.60984e-05	down
ureF	urease accessory protein UreF	46.8437	159.789	-1.77024	2.79502e-05	4.56455e-05	down
yrbE4B	integral membrane protein	41.2449	140.59	-1.76921	2.71397e-05	4.43944e-05	down
vapB20	antitoxin VapB20	46.5588	158.57	-1.768	5.04838e-05	8.06693e-05	down
pepC	M18 family aminopeptidase	57.5982	195.962	-1.76648	2.43261e-05	3.99059e-05	down
nrdB	ribonucleoside-diphosphate reductase subunit beta NrdB	122.391	414.921	-1.76134	2.57563e-05	4.2183e-05	down
lppV	lipoprotein LppV	54.9392	186.217	-1.76108	3.33518e-05	5.41798e-05	down
cysA1	sulfate ABC transporter ATP-binding protein CysA	57.0226	192.84	-1.7578	3.02516e-05	4.92835e-05	down
Rv3439c	alanine/proline-rich protein	67.3377	227.33	-1.7553	2.98693e-05	4.86804e-05	down
Rv2237	hypothetical protein	67.4208	226.926	-1.75096	3.58967e-05	5.81959e-05	down
far	fatty-acid-CoA racemase	48.9695	164.748	-1.75031	3.62244e-05	5.8656e-05	down
trmD	tRNA (guanine-N1)-methyltransferase	54.0582	181.832	-1.75002	3.95306e-05	6.37775e-05	down
Rv0320	hypothetical protein	43.5222	146.36	-1.7497	4.31789e-05	6.94399e-05	down
mazE6	antitoxin MazE6	38.4	129.014	-1.74835	8.94563e-05	0.000140589	down
Rv3630	integral membrane protein	59.7718	200.475	-1.74588	3.72626e-05	6.03127e-05	down
Rv1314c	cob(I)yrinic acid a,c-diamide adenosyltransferase	58.8334	197.321	-1.74583	4.41969e-05	7.10485e-05	down
mtr	mycothione reductase	45.9689	154.115	-1.74528	3.88868e-05	6.28148e-05	down
Rv2884	transcriptional regulator	61.2141	205.103	-1.74442	4.20385e-05	6.76603e-05	down
fmu	methyltransferase	54.8653	183.822	-1.74435	3.86115e-05	6.24204e-05	down
dedA	transmembrane protein DedA	61.7936	206.649	-1.74165	4.59328e-05	7.36912e-05	down
Rv0037c	MFS-type transporter	67.6997	226.399	-1.74165	3.99205e-05	6.43807e-05	down
Rv0307c	hypothetical protein	58.9653	197.127	-1.74118	5.15673e-05	8.2335e-05	down
Rv3182	hypothetical protein	39.6701	132.62	-1.74117	7.4909e-05	0.000118564	down
mpt83	cell surface lipoprotein	57.3269	191.436	-1.73958	4.87489e-05	7.80217e-05	down
Rv3762c	hydrolase	62.6028	208.968	-1.73898	4.10184e-05	6.60981e-05	down
pknI	serine/threonine-protein kinase PknI	61.0786	203.868	-1.7389	4.14464e-05	6.6734e-05	down
cyp139	cytochrome P450 Cyp139	43.8684	145.862	-1.73335	5.0638e-05	8.08834e-05	down
Rv2828c	hypothetical protein	52.3489	173.369	-1.72761	6.76362e-05	0.000107307	down
Rv0775	hypothetical protein	81.1767	268.749	-1.72712	5.87049e-05	9.35449e-05	down
Rv1026	hypothetical protein	60.8252	201.181	-1.72575	5.87767e-05	9.36221e-05	down
Rv3172c	hypothetical protein	58.0831	191.918	-1.7243	7.2708e-05	0.000115217	down
cyp125	steroid C26-monooxygenase	48.2778	159.484	-1.72398	6.01776e-05	9.57012e-05	down
Rv3070	fluoride ion transporter CrcB 2	30.151	99.4088	-1.72117	0.00012543	0.000195515	down
Rv2023c	hypothetical protein	48.3382	158.81	-1.71606	0.000104879	0.000163992	down
Rv1431	hypothetical protein	45.431	149.006	-1.71362	7.1571e-05	0.00011346	down
Rv2559c	alanine/leucine/valine-rich protein	44.6727	146.122	-1.70971	8.05585e-05	0.000127104	down
fprA	NADPH-ferredoxin reductase FprA	56.0047	183.116	-1.70913	7.87551e-05	0.000124406	down
Rv1729c	S-adenosylmethionine-dependent methyltransferase	45.0872	147.415	-1.70909	8.74504e-05	0.000137653	down
vapC24	toxin, Contains PIN domain	60.8597	198.949	-1.70884	0.000100339	0.000157322	down
Rv0028	hypothetical protein	43.7236	142.927	-1.7088	0.000144289	0.000223953	down
Rv2898c	hypothetical protein	61.1728	199.95	-1.70868	0.000105197	0.000164425	down
Rv3541c	hypothetical protein	32.427	105.834	-1.70653	0.000155595	0.000241033	down
fadE4	acyl-CoA dehydrogenase FadE4	63.3527	206.736	-1.70631	8.02482e-05	0.000126664	down
Rv1524	glycosyltransferase	48.9685	159.657	-1.70505	8.83004e-05	0.000138882	down
Rv1510	hypothetical protein	52.9684	172.111	-1.70013	9.55629e-05	0.00015001	down
Rv0862c	hypothetical protein	62.6066	203.04	-1.69738	9.37706e-05	0.000147254	down
Rv0947c	pseudo	74.5944	241.871	-1.6971	0.000151462	0.000234905	down
Rv2960c	hypothetical protein	67.4224	218.613	-1.69708	0.000153564	0.00023798	down
mazE7	antitoxin MazE7	53.6079	173.554	-1.69487	0.000195225	0.00029976	down
Rv3557c	HTH-type transcriptional regulator KstR2	60.8264	196.867	-1.69445	0.000120565	0.000188078	down
Rv1586c	phage integrase	44.459	143.366	-1.68916	0.000120132	0.000187475	down
Rv0560c	benzoquinone methyltransferase	52.4931	169.073	-1.68745	0.000136729	0.00021263	down
Rv3228	hypothetical protein	55.9546	180.185	-1.68715	0.000127345	0.000198345	down
Rv3521	hypothetical protein	55.8223	179.122	-1.68203	0.000142779	0.000221695	down
Rv0339c	transcriptional regulator	56.9424	182.48	-1.68016	0.000131461	0.000204517	down
Rv2819c	CRISPR type III-associated RAMP protein Csm5	41.2346	131.93	-1.67785	0.000157382	0.000243708	down
Rv1896c	S-adenosyl-L-methionine-dependent methyltransferase	50.5335	161.661	-1.67766	0.000158231	0.000244928	down
vapB21	antitoxin VapB21	28.5979	91.4279	-1.67673	0.000404207	0.000603299	down
Rv2076c	hypothetical protein	61.6148	196.921	-1.67627	0.000235808	0.000360002	down
PPE25	PPE family protein PPE25	40.2346	128.435	-1.67452	0.000169444	0.000261779	down
Rv2803	hypothetical protein	73.2375	233.69	-1.67394	0.000181747	0.000279815	down
miaA	tRNA delta(2)-isopentenylpyrophosphate transferase	50.2297	160.199	-1.67326	0.000171132	0.000264284	down
subI	sulfate ABC transporter substrate-binding lipoprotein SubI	53.8687	171.347	-1.6694	0.000178002	0.00027426	down
fadE1	acyl-CoA dehydrogenase FadE1	60.9976	193.85	-1.66811	0.000174059	0.000268598	down
Rv1990c	transcriptional regulator	43.9053	139.442	-1.66719	0.000283402	0.000429391	down
Rv0891c	hypothetical protein	40.8814	129.755	-1.66627	0.000208765	0.000320059	down
acs	acetyl-CoAsynthetase	64.2891	204.022	-1.66608	0.00017401	0.000268598	down
sugI	sugar-transport integral membrane protein SugI	75.2346	238.626	-1.66528	0.000178083	0.00027428	down
purA	adenylosuccinate synthetase	51.2496	162.47	-1.66456	0.000191115	0.000293787	down
Rv1271c	hypothetical protein	52.4272	166.198	-1.66452	0.000272277	0.00041363	down
vapC26	ribonuclease VapC26	59.6952	188.777	-1.661	0.000256728	0.000390749	down
Rv3355c	integral membrane protein	63.8274	201.702	-1.65997	0.000289805	0.000438335	down
pstC2	phosphate ABC transporter permease PstC	50.5371	159.665	-1.65963	0.000219902	0.00033636	down
mcr15	ncRNA	18.2937	57.7797	-1.65921	0.000774736	0.00112571	down
fmt	methionyl-tRNA formyltransferase	60.1344	189.84	-1.65852	0.00021943	0.000335766	down
Rv0323c	hypothetical protein	60.3636	190.188	-1.65568	0.000246036	0.000375045	down
canA	beta-carbonic anhydrase	63.1522	198.859	-1.65484	0.000266702	0.000405315	down
Rv3403c	hypothetical protein	50.2378	158.109	-1.65408	0.000227586	0.000347848	down
aftC	alpha-(1->3)-arabinofuranosyltransferase	52.0871	163.815	-1.65307	0.00023676	0.000361206	down
gmhB	D-glycero-alpha-D-manno-heptose-1,7-bisphosphate 7-phosphatase	36.8242	115.746	-1.65223	0.000317814	0.000479174	down
vapC11	ribonuclease VapC11	57.4861	180.414	-1.65003	0.000318899	0.000480447	down
Rv0381c	hypothetical protein	65.7753	206.355	-1.64951	0.000257505	0.000391784	down
Rv0890c	HTH-type transcriptional regulator	50.7004	158.976	-1.64874	0.000240614	0.00036692	down
Rv1148c	hypothetical protein	32.7938	102.494	-1.64404	0.000295878	0.00044711	down
Rv3552	CoA-transferase subunit beta	48.2569	150.712	-1.64299	0.000318765	0.000480426	down
Rv3851	membrane protein	66.5607	207.78	-1.64232	0.000396717	0.000592561	down
lppI	lipoprotein LppI	73.4415	229.119	-1.64143	0.00030959	0.000467477	down
Rv0140	hypothetical protein	96.6712	301.419	-1.64061	0.000331865	0.000499605	down
Rv2016	hypothetical protein	41.8698	130.502	-1.64008	0.000377164	0.000564428	down
Rv1914c	hypothetical protein	62.7447	195.418	-1.639	0.000377178	0.000564428	down
Rv3371	diacyglycerol O-acyltransferase	55.8595	173.832	-1.63782	0.000310555	0.000468758	down
secE2	protein translocase subunit SecE	78.3543	243.821	-1.63774	0.00045249	0.000671858	down
Rv1342c	hypothetical protein	58.7848	182.249	-1.6324	0.000451908	0.000671243	down
cobQ2	cobyric acid synthase CobQ	73.7342	228.594	-1.63238	0.000361543	0.000542652	down
vapC36	ribonuclease VapC36	51.6185	160.016	-1.63226	0.000450356	0.000669435	down
Rv1864c	hypothetical protein	42.0009	130.147	-1.63165	0.000404711	0.000603826	down
Rv1002c	dolichyl-phosphate-mannose--protein mannosyltransferase	74.8035	231.79	-1.63164	0.000334757	0.000503747	down
gatA	glutamyl-tRNA(GLN) amidotransferase subunit A	64.4452	199.106	-1.62739	0.000366898	0.000550278	down
Rv1364c	sigma factor regulatory protein	54.1806	167.256	-1.62621	0.000371606	0.000556923	down
PE_PGRS26	PE-PGRS family protein PE_PGRS26	51.3047	158.308	-1.62557	0.000388229	0.000580532	down
Rv1767	hypothetical protein	53.262	164.185	-1.62415	0.000544656	0.000802167	down
cmaA1	cyclopropane mycolic acid synthase CmaA	68.6685	211.407	-1.6223	0.000424651	0.000632398	down
ctpA	cation transporter ATPase A	75.7504	233.006	-1.62104	0.000395922	0.000591594	down
Rv3254	hypothetical protein	62.6045	192.525	-1.62071	0.000417999	0.000622956	down
Rv2022c	hypothetical protein	39.5721	121.623	-1.61986	0.000541548	0.000797882	down
Rv3238c	integral membrane protein	48.488	148.986	-1.61948	0.00048946	0.000724604	down
Rv2036	hypothetical protein	55.3261	169.923	-1.61885	0.000495407	0.000732055	down
Rv0026	hypothetical protein	58.3312	178.846	-1.61638	0.00045666	0.000677799	down
sigF	RNA polymerase sigma factor SigF	60.1955	184.552	-1.6163	0.000489931	0.000724764	down
gatC	glutamyl-tRNA(GLN) amidotransferase subunit C	52.0973	159.701	-1.61609	0.0006845	0.000997856	down
priA	primosomal protein N'	64.1049	196.344	-1.61488	0.000450856	0.00066993	down
kshB	3-ketosteroid-9-alpha-hydroxylase reductase subunit	55.6101	170.29	-1.61458	0.000487321	0.000721704	down
Rv0048c	membrane protein	62.9446	192.599	-1.61345	0.000503632	0.000743934	down
Rv1376	hypothetical protein	56.7557	173.554	-1.61255	0.000485461	0.000719214	down
PE22	PE family protein PE22	26.9717	82.3789	-1.61083	0.00115975	0.00166343	down
Rv3510c	hypothetical protein	54.471	166.337	-1.61055	0.000546163	0.00080409	down
Rv1144	oxidoreductase	61.1586	186.728	-1.61031	0.000547489	0.000805746	down
accA2	acetyl-/propionyl-CoA carboxylase subunit alpha	68.7792	209.896	-1.60963	0.000492813	0.00072849	down
lipM	esterase LipM	60.5608	184.775	-1.60931	0.000518439	0.000764397	down
Rv1835c	serine esterase	59.3508	180.936	-1.60814	0.000513189	0.000756934	down
PPE35	PPE family protein PPE35	42.7476	130.282	-1.60773	0.000512605	0.000756351	down
Rv3618	monooxygenase	50.285	153.239	-1.60758	0.000552237	0.000812436	down
vapB11	antitoxin VapB11	33.6207	102.378	-1.60648	0.0013653	0.00194848	down
Rv2650c	prophage protein	52.753	160.538	-1.60559	0.000555903	0.000816929	down
Rv0420c	transmembrane protein	83.6848	254.664	-1.60556	0.000630886	0.00092171	down
Rv3300c	hypothetical protein	57.574	175.12	-1.60486	0.000589709	0.00086344	down
PE_PGRS62	PE-PGRS family protein PE_PGRS62	56.599	172.134	-1.60468	0.000558092	0.000819844	down
Rv2818c	CRISPR-associated protein Csm6	41.015	124.659	-1.60376	0.000612244	0.000895782	down
Rv1894c	hypothetical protein	70.9934	215.642	-1.60288	0.000579896	0.000849694	down
Rv0296c	sulfatase	61.3237	185.63	-1.59792	0.000629137	0.00091949	down
Rv1833c	haloalkane dehalogenase	61.6033	185.975	-1.59403	0.000712687	0.00103857	down
ribD	bifunctional diaminohydroxyphosphoribosylaminopyrimidine deaminase/5-amino-6-(5-phosphoribosylamino)uracil reductase	58.5895	176.869	-1.59397	0.000730869	0.0010639	down
Rv2859c	glutamine amidotransferase	56.0589	169.006	-1.59206	0.000739787	0.00107649	down
purT	phosphoribosylglycinamide formyltransferase PurT	48.8049	147.093	-1.59163	0.000728272	0.00106089	down
Rv3644c	DNA polymerase	67.0871	201.934	-1.58977	0.000729759	0.00106267	down
PPE55	PPE family protein PPE55	55.2099	166.178	-1.58973	0.000672324	0.000980819	down
lpqQ	lipoprotein LpqQ	55.2537	166.175	-1.58856	0.000840505	0.00121818	down
Rv2979c	resolvase	75.9252	228.019	-1.5865	0.000835068	0.00121118	down
Rv2337c	hypothetical protein	52.7156	158.167	-1.58514	0.00081942	0.00118935	down
Rv3784	dTDP-glucose 4,6-dehydratase	57.2297	171.314	-1.5818	0.000873677	0.00126489	down
Rv3008	hypothetical protein	65.1162	194.628	-1.57963	0.000954185	0.00137647	down
mutT1	8-oxo-dGTP diphosphatase	56.9021	169.874	-1.57791	0.000938304	0.00135405	down
glnD	bifunctional uridylyltransferase/uridylyl-removing enzyme	72.2555	215.528	-1.5767	0.00086976	0.00125967	down
Rv2668	alanine/valine-rich protein	54.4619	162.326	-1.57558	0.00110378	0.00158655	down
egtE	pyridoxal-phosphate-dependent protein EgtE	79.6396	237.311	-1.57522	0.000926984	0.0013382	down
parE2	toxin ParE2	36.1244	107.627	-1.575	0.00157418	0.00222754	down
Rv3660c	hypothetical protein	69.1627	205.808	-1.57323	0.000981276	0.00141453	down
Rv0044c	oxidoreductase	66.6103	197.694	-1.56945	0.00108727	0.00156339	down
tyrA	prephenate dehydrogenase TyrA	51.282	152.143	-1.56891	0.00111866	0.00160564	down
hsaE	hydratase	75.2878	223.171	-1.56766	0.00110435	0.00158681	down
cut3	cutinase	63.6822	188.72	-1.56729	0.0011361	0.0016301	down
higA	antitoxin HigA	37.1555	110.092	-1.56706	0.00150606	0.00213642	down
Rv2273	transmembrane protein	48.2392	142.92	-1.56693	0.00153946	0.00218071	down
Rv1950c	hypothetical protein	42.4321	125.702	-1.56678	0.00230737	0.00322742	down
vapC17	ribonuclease VapC17	61.9853	183.618	-1.56671	0.00132496	0.00189362	down
Rv3770c	leucine-rich protein	75.78	224.43	-1.56638	0.00117911	0.00169059	down
Rv1319c	adenylate cyclase	50.6863	149.972	-1.56502	0.00111611	0.00160255	down
echA5	enoyl-CoA hydratase EchA5	69.2944	204.83	-1.56362	0.00119377	0.00170978	down
add	adenosine deaminase	63.9532	188.863	-1.56225	0.00118667	0.00170082	down
rimM	16S rRNA processing protein RimM	50.8747	149.787	-1.55789	0.00149902	0.00212795	down
Rv3312b	hypothetical protein	76.448	225.046	-1.55767	0.00196965	0.00276663	down
glnA4	glutamine synthetase	62.3204	183.42	-1.55737	0.00126416	0.00180801	down
Rv1382	hypothetical protein	49.1465	144.613	-1.55704	0.00156047	0.00220892	down
fabG3	20-beta-hydroxysteroid dehydrogenase	70.265	206.726	-1.55684	0.00133674	0.00190977	down
Rv2230c	GTP cyclohydrolase	69.7153	204.943	-1.55567	0.00130926	0.00187185	down
tcrX	two component transcriptional regulator TcrX	66.2654	194.775	-1.55548	0.001399	0.00199444	down
Rv3427c	transposase	50.6355	148.761	-1.55477	0.00146327	0.00207941	down
Rv3216	pseudo	53.9839	158.449	-1.55342	0.00162639	0.00229817	down
Rv0024	NLP/P60 family protein	64.8915	190.449	-1.5533	0.00141809	0.00202023	down
agpS	alkyldihydroxyacetonephosphate synthase	58.4913	171.565	-1.55246	0.00136387	0.00194714	down
Rv3046c	hypothetical protein	61.8123	181.283	-1.55228	0.00171199	0.00241317	down
suhB	inositol-1-monophosphatase SuhB	71.5138	209.576	-1.55118	0.00144617	0.00205869	down
Rv2779c	Lrp/AsnC family transcriptional regulator	48.354	141.352	-1.54758	0.00178798	0.00251675	down
moeX	molybdopterin biosynthesis protein MoeX	60.7605	177.596	-1.54739	0.00154573	0.00218883	down
mutT2	8-oxo-dGTP diphosphatase	70.4959	206.046	-1.54735	0.00173547	0.00244541	down
Rv3796	hypothetical protein	48.729	142.322	-1.5463	0.00159158	0.00225057	down
fadE9	acyl-CoA dehydrogenase FadE9	65.2112	190.457	-1.54627	0.00153622	0.00217689	down
Rv0579	hypothetical protein	69.1634	201.752	-1.54451	0.00164907	0.00232776	down
Rv2975c	hypothetical protein	72.6535	211.626	-1.54241	0.00215086	0.00301377	down
Rv2864c	penicillin-binding lipoprotein	69.3417	201.714	-1.54051	0.00162949	0.00230175	down
Rv1531	hypothetical protein	67.2435	194.593	-1.533	0.0020865	0.00292665	down
PPE57	PPE family protein PPE57	38.1641	110.375	-1.53213	0.00245551	0.00342745	down
Rv0328	transcriptional regulator	66.1403	190.77	-1.52823	0.00223454	0.00312883	down
Rv3629c	integral membrane protein	58.7531	169.349	-1.52727	0.00212962	0.00298504	down
eccD2	ESX-2 secretion system protein EccD	60.4109	173.988	-1.52611	0.00210243	0.00294797	down
Rv0921	resolvase	60.5027	174.093	-1.52478	0.00241214	0.00337043	down
Rv1052	hypothetical protein	65.4658	188.346	-1.52457	0.00259244	0.00360977	down
vapB48	antitoxin VapB48	47.4197	136.386	-1.52414	0.003633	0.00499616	down
Rv2719c	membrane protein	81.9336	235.378	-1.52245	0.00244056	0.00340895	down
glyS	glycine--tRNA ligase	54.5476	156.481	-1.5204	0.00234083	0.00327194	down
Rv2542	hypothetical protein	59.9347	171.555	-1.5172	0.00247279	0.00345037	down
carA	carbamoyl-phosphate synthase small subunit	65.5532	187.312	-1.5147	0.00256824	0.00357981	down
PE_PGRS51	PE-PGRS family protein PE_PGRS51	74.7536	213.437	-1.5136	0.00251407	0.00350675	down
Rv0940c	oxidoreductase	76.6678	218.902	-1.5136	0.00264033	0.00367008	down
hsdM	type I restriction/modification system DNA methylase HsdM	42.8249	122.217	-1.51293	0.00265703	0.00369072	down
Rv1132	hypothetical protein	64.7685	184.705	-1.51185	0.00260777	0.00362986	down
mmsA	methylmalonate-semialdehyde dehydrogenase	78.2148	223.006	-1.51157	0.00260976	0.00363137	down
def	polypeptide deformylase	76.3242	217.397	-1.51012	0.00291702	0.00403926	down
Rv2723	integral membrane protein	48.0196	136.655	-1.50884	0.00288994	0.00400453	down
vapB9	antitoxin VapB9	36.5444	103.983	-1.50863	0.00537053	0.00729795	down
Rv3243c	hypothetical protein	72.0168	204.835	-1.50806	0.00290748	0.00402744	down
pks11	chalcone synthase	63.2965	180.01	-1.50788	0.00288589	0.00400031	down
pflA	pyruvate formate lyase activating protein PflA	54.6843	155.187	-1.50481	0.00306494	0.00423531	down
Rv0697	dehydrogenase	58.9551	167.257	-1.50438	0.00298888	0.00413734	down
Rv1063c	NTE family protein	72.8022	206.514	-1.50418	0.00301534	0.00417252	down
Rv0273c	transcriptional regulator	55.1111	156.214	-1.50311	0.00339951	0.00468632	down
pdc	alpha-keto-acid decarboxylase	67.9424	192.486	-1.50237	0.00302525	0.00418479	down
Rv1351	hypothetical protein	51.648	145.685	-1.49607	0.00449146	0.00613042	down
rubA	rubredoxin RubA	42.8125	120.457	-1.49241	0.00731972	0.00983326	down
mutY	adenine glycosylase	84.7907	238.479	-1.49188	0.00365417	0.00502318	down
Rv0605	resolvase	94.2308	264.61	-1.4896	0.00389125	0.00534031	down
whiB7	transcriptional regulator WhiB7	94.016	263.973	-1.48941	0.00441117	0.00602905	down
Rv2452c	hypothetical protein	55.5374	155.907	-1.48916	0.00702454	0.00944623	down
ethR	HTH-type transcriptional repressor EthR	88.23	247.496	-1.48806	0.00398287	0.00546044	down
oppD	oligopeptide ABC transporter ATP-binding protein OppD	58.6571	164.371	-1.48658	0.00387668	0.00532214	down
Rv2015c	hypothetical protein	28.9216	80.98	-1.48542	0.00440256	0.00601933	down
Rv1004c	membrane protein	100.288	280.737	-1.48507	0.00393484	0.00539828	down
lipV	lipase LipV	62.7718	175.623	-1.48429	0.00437609	0.00598672	down
Rv0188	transmembrane protein	212.614	594.769	-1.48409	0.00406715	0.00557217	down
Rv0398c	hypothetical protein	61.0339	170.655	-1.4834	0.00448553	0.00612442	down
Rv3594	hypothetical protein	72.7862	203.504	-1.48332	0.00425948	0.00583168	down
Rv1989c	hypothetical protein	58.2407	162.721	-1.4823	0.00469665	0.00640612	down
relF	antitoxin RelF	46.2359	129.014	-1.48044	0.00636567	0.00858615	down
Rv2820c	CRISPR type III-associated RAMP protein Csm4	45.4127	126.702	-1.48027	0.00466494	0.00636504	down
arfA	peptidoglycan-binding protein ArfA	56.5522	157.139	-1.47438	0.00491359	0.00669519	down
Rv3334	MerR family transcriptional regulator	72.6199	201.294	-1.47087	0.00558113	0.00756872	down
Rv2081c	transmembrane protein	65.1994	180.356	-1.46792	0.00594304	0.00803233	down
Rv2642	ArsR family transcriptional regulator	59.0495	162.972	-1.46463	0.00656679	0.00884254	down
Rv1460	transcriptional regulator	59.7062	164.676	-1.46368	0.00584831	0.00791765	down
Rv3369	hypothetical protein	109.355	301.562	-1.46344	0.00587768	0.00795204	down
PPE33	PPE family protein PPE33	79.3562	218.592	-1.46183	0.00561935	0.0076154	down
dinP	DNA polymerase IV 2	55.8959	153.951	-1.46165	0.00590452	0.00798296	down
Rv2387	hypothetical protein	55.0595	151.567	-1.46089	0.00588043	0.00795307	down
Rv1278	hypothetical protein	80.0308	220.041	-1.45914	0.00570738	0.00772947	down
Rv1367c	hypothetical protein	62.3588	171.433	-1.45898	0.0060361	0.00815536	down
Rv2749	hypothetical protein	70.015	192.116	-1.45624	0.00743486	0.00997791	down
Rv1877	MFS-type transporter	62.0894	169.706	-1.45061	0.00658361	0.00886222	down
xthA	exodeoxyribonuclease III protein XthA	75.8995	206.933	-1.447	0.0072207	0.0097035	down
alkA	bifunctional regulatory protein/DNA repair enzyme AlkA	52.1603	142.012	-1.44498	0.0073459	0.00986183	down
Rv3037c	S-adenosylmethionine-dependent methyltransferase	74.0623	201.452	-1.44363	0.00747765	0.010032	down
Rv3502c	short-chain type dehydrogenase/reductase	71.8021	195.201	-1.44287	0.00764458	0.0102456	down
Rv0481c	hypothetical protein	79.2132	215.216	-1.44197	0.00814191	0.0108867	down
Rv1978	hypothetical protein	59.0411	160.339	-1.44133	0.00804022	0.0107543	down
cobQ1	cobyric acid synthase	67.5785	183.263	-1.43928	0.00784922	0.0105129	down
mazF4	mRNA interferase MazF4	31.3006	84.763	-1.43724	0.0127151	0.0167061	down
pcp	pyrrolidone-carboxylate peptidase	68.7103	186.041	-1.43702	0.008628	0.0115251	down
pgsA3	CDP-diacylglycerol--glycerol-3-phosphate 3-phosphatidyltransferase	69.7174	188.65	-1.43612	0.00878443	0.0117184	down
Rv3632	membrane protein	76.7219	207.384	-1.43459	0.00968476	0.012868	down
higB	toxin HigB	89.8183	242.669	-1.43391	0.00937658	0.0124793	down
Rv3034c	acetyltransferase	68.7038	185.53	-1.43319	0.00884309	0.0117888	down
cycA	D-serine/alanine/glycine transporter protein CycA	55.8744	150.803	-1.4324	0.00869137	0.011602	down
lipX	lipase LipX	53.1565	143.43	-1.43202	0.0112755	0.0148878	down
Rv0439c	dehydrogenase/reductase	71.9446	193.993	-1.43105	0.00905409	0.0120621	down
Rv3395c	hypothetical protein	67.5379	182.058	-1.43063	0.00955056	0.0127024	down
scoA	succinyl-CoA:3-ketoacid-CoA transferase subunit A	75.2484	202.477	-1.42802	0.00959089	0.0127518	down
cyp132	cytochrome P450 Cyp132	78.1606	209.996	-1.42585	0.00945979	0.0125858	down
Rv3196A	hypothetical protein	103.111	276.871	-1.42501	0.0116114	0.0153161	down
vapB6	antitoxin VapB6	78.8823	211.597	-1.42354	0.014045	0.0183871	down
Rv2304c	hypothetical protein	56.6504	151.92	-1.42316	0.0140782	0.0184184	down
kstR	HTH-type transcriptional regulator KstR	78.7425	210.845	-1.42097	0.0107589	0.0142459	down
Rv3031	1,4-alpha-glucan branching protein	75.3982	201.844	-1.42064	0.010132	0.0134444	down
Rv2143	hypothetical protein	53.5456	143.293	-1.42013	0.0106937	0.0141663	down
Rv1005c	para-aminobenzoate synthase component I	77.7431	208.036	-1.42005	0.010266	0.0136177	down
Rv2958c	PGL/p-HBAD biosynthesis glycosyltransferase	55.6606	148.883	-1.41945	0.0105966	0.0140423	down
ndhA	NADH dehydrogenase NdhA	75.4729	201.777	-1.41873	0.0104575	0.0138627	down
ribC	riboflavin synthase	82.1535	219.433	-1.41739	0.011242	0.0148485	down
glyA2	serine hydroxymethyltransferase	75.4703	201.351	-1.41573	0.0109561	0.01449	down
Rv2212	adenylyl cyclase	83.6002	223.039	-1.41572	0.0109675	0.0145003	down
ligA	DNA ligase A	74.5134	198.781	-1.41561	0.0107609	0.0142459	down
Rv3055	TetR family transcriptional regulator	49.0807	130.902	-1.41526	0.0123277	0.016213	down
Rv0356c	hypothetical protein	58.8739	157.002	-1.41509	0.0119599	0.01575	down
PE_PGRS14	PE-PGRS family protein PE_PGRS14	106.439	283.732	-1.41451	0.0107653	0.014247	down
vapB32	antitoxin VapB32	42.3514	112.538	-1.40993	0.0196231	0.0253091	down
Rv2047c	hypothetical protein	85.8105	227.827	-1.40871	0.0117224	0.0154474	down
Rv1066	hypothetical protein	73.168	194.149	-1.40788	0.0136974	0.0179496	down
Rv0499	hypothetical protein	62.9999	166.822	-1.40488	0.0131988	0.0173189	down
rsfA	anti-sigma-F factor antagonist RsfA	69.937	185.163	-1.40467	0.0144551	0.0188991	down
vapC21	ribonuclease VapC21	44.6737	118.207	-1.40382	0.0157503	0.020499	down
vapC30	ribonuclease VapC30	75.2769	198.966	-1.40224	0.0146953	0.0191819	down
mutA	methylmalonyl-CoA mutase small subunit	70.7485	186.893	-1.40144	0.0131467	0.0172617	down
fic	cell filamentation protein Fic	60.9665	160.919	-1.40025	0.0145597	0.0190297	down
proB	glutamate 5-kinase protein	81.8134	215.935	-1.40019	0.0135771	0.017799	down
Rv0508	hypothetical protein	38.6095	101.838	-1.39925	0.0196921	0.0253899	down
Rv1191	hypothetical protein	82.2574	216.846	-1.39845	0.0140642	0.0184062	down
Rv2735c	hypothetical protein	37.4003	98.5839	-1.3983	0.0150188	0.0195851	down
ethA	monooxygenase EthA	170.195	448.539	-1.39805	0.0135245	0.0177404	down
qor	quinone reductase	88.0857	231.67	-1.39509	0.014588	0.0190605	down
Rv1648	transmembrane protein	69.8649	183.62	-1.39408	0.0152227	0.019838	down
Rv1577c	phage prohead protease	73.4911	193.089	-1.39363	0.0159438	0.0207306	down
acyP	acylphosphatase	33.8459	88.9175	-1.39349	0.0219177	0.0281147	down
lepA	GTP-binding protein LepA	63.5452	166.819	-1.39243	0.0148707	0.0193983	down
Rv0394c	hypothetical protein	81.8104	214.754	-1.39233	0.0155262	0.020227	down
vapB17	antitoxin VapB17	77.2953	202.857	-1.39201	0.0185699	0.0239817	down
Rv3760	membrane protein	103.557	271.713	-1.39166	0.0167552	0.0217291	down
ctpV	copper transporter ATPase V	106.375	278.825	-1.3902	0.0150361	0.0196013	down
Rv1927	hypothetical protein	62.9345	164.946	-1.39007	0.0162578	0.0211183	down
Rv2510c	hypothetical protein	70.2819	184.098	-1.38925	0.0155769	0.0202799	down
lysS	lysine--tRNA ligase	57.5875	150.832	-1.38911	0.0157925	0.0205472	down
Rv0786c	hypothetical protein	82.9787	217.273	-1.38869	0.0164299	0.0213281	down
mcr10	ncRNA	117.644	307.7	-1.3871	0.0207795	0.0267146	down
iniC	iIsoniazid inductible protein IniC	79.3194	207.157	-1.38498	0.0164557	0.0213545	down
mptA	alpha(1->6)-mannopyranosyltransferase A	75.0654	196.034	-1.38488	0.0164828	0.0213828	down
nicT	nickel-transport integral membrane protein NicT	77.9691	203.304	-1.38267	0.0171955	0.0222785	down
Rv1506c	hypothetical protein	41.2658	107.493	-1.38122	0.0205537	0.0264455	down
lpqN	lipoprotein LpqN	70.5818	183.782	-1.38063	0.0183973	0.0237817	down
vapC46	ribonuclease VapC46	62.1905	161.865	-1.38003	0.0202297	0.0260495	down
echA18	enoyl-CoA hydratase	72.131	187.664	-1.37946	0.0187568	0.0242152	down
fbiB	coenzyme F420:L-glutamate ligase	70.2504	182.643	-1.37845	0.0180981	0.0234176	down
lipU	lipase LipU	71.9311	186.377	-1.37354	0.0197168	0.0254136	down
Rv2638	hypothetical protein	71.2638	184.243	-1.37037	0.0219614	0.0281527	down
Rv2827c	hypothetical protein	83.2038	215.064	-1.37005	0.0204414	0.0263137	down
Rv2186c	hypothetical protein	70.4478	182.037	-1.3696	0.0226368	0.028963	down
modC	molybdenum ABC transporter ATP-binding protein ModC	61.8952	159.723	-1.36767	0.0211651	0.0271841	down
Rv0138	hypothetical protein	55.5954	143.275	-1.36576	0.0236815	0.0302321	down
mazF7	mRNA interferase MazF7	50.6753	130.561	-1.36537	0.024995	0.0317671	down
glnQ	glutamine ABC transporter ATP-binding protein	79.4349	204.323	-1.36301	0.022281	0.028535	down
arcA	arginine deiminase	76.7466	197.156	-1.36117	0.0226236	0.02896	down
vapC41	ribonuclease VapC41	72.7745	186.938	-1.36106	0.0246486	0.0313666	down
pgsA2	CDP-diacylglycerol--glycerol-3-phosphate 3-phosphatidyltransferase	65.0371	167.016	-1.36065	0.0241032	0.030741	down
Rv0804	hypothetical protein	87.0588	223.536	-1.36045	0.0235569	0.0300825	down
Rv2226	hypothetical protein	70.0875	179.895	-1.35993	0.0228341	0.0291967	down
Rv0825c	hypothetical protein	69.2638	177.76	-1.35976	0.0241825	0.0308323	down
gmhA	phosphoheptose isomerase	46.3731	119.003	-1.35964	0.0256239	0.0325457	down
Rv0991c	hypothetical protein	127.087	326.104	-1.35952	0.0243673	0.0310481	down
Rv0264c	hypothetical protein	73.1835	187.537	-1.35759	0.0247543	0.0314912	down
vapC34	ribonuclease VapC34	30.939	79.2735	-1.35741	0.0372985	0.0465476	down
dosT	two component sensor histidine kinase DosT	56.0506	143.511	-1.35636	0.0239985	0.0306172	down
Rv0674	hypothetical protein	61.5747	157.424	-1.35425	0.025894	0.0328576	down
Rv0897c	oxidoreductase	73.1782	186.334	-1.3484	0.026307	0.0333288	down
leuD	3-isopropylmalate dehydratase small subunit	77.2539	196.484	-1.34673	0.0283152	0.0357825	down
Rv2693c	integral membrane protein	81.7952	207.714	-1.34451	0.0286991	0.0362334	down
PPE36	PPE family protein PPE36	39.7922	101.028	-1.3442	0.0306608	0.0385522	down
pmmB	phosphomannomutase PmmB	84.582	214.673	-1.34372	0.0277548	0.0350965	down
argD	acetylornithine aminotransferase	75.5142	191.36	-1.34147	0.0289521	0.0365183	down
adhD	alcohol dehydrogenase D	116.289	294.614	-1.34111	0.0287082	0.0362335	down
oppC	oligopeptide ABC transporter permease OppC	61.3072	155.176	-1.33978	0.0304525	0.0383263	down
Rv0180c	transmembrane protein	66.7707	168.987	-1.33963	0.0296151	0.0373193	down
lipQ	carboxylesterase LipQ	81.2611	205.313	-1.33719	0.0303561	0.038217	down
Rv3788	hypothetical protein	86.5167	218.379	-1.33578	0.0325928	0.0409044	down
panC	pantothenate synthetase	65.1697	164.24	-1.33353	0.0325744	0.0408941	down
fadE28	acyl-CoA dehydrogenase FadE28	58.1495	146.333	-1.33142	0.0334578	0.0419374	down
Rv3161c	dioxygenase	69.8515	175.595	-1.32989	0.0335114	0.0419915	down
vapC33	ribonuclease VapC33	80.9977	203.376	-1.3282	0.0363047	0.0453497	down
Rv3542c	hypothetical protein	51.3864	128.955	-1.3274	0.0356153	0.0445163	down
Rv3752c	cytidine/deoxycytidylate deaminase	60.2661	150.877	-1.32396	0.0391919	0.0487737	down
Rv2561	pseudo	64.3929	161.124	-1.32319	0.0374608	0.046721	down
argH	argininosuccinate lyase	98.5599	246.386	-1.32185	0.0361681	0.0451932	down
ctpE	metal cation transporter ATPase E	74.3194	185.61	-1.32047	0.0365541	0.045647	down
Rv2133c	hypothetical protein	75.6496	188.931	-1.32045	0.0380941	0.0474813	down
Rv2563	glutamine ABC transporter permease	73.9053	184.463	-1.31958	0.0379458	0.0473112	down
Rv3693	membrane protein	94.6493	236.191	-1.31929	0.0373969	0.0466559	down
infB	translation initiation factor IF-2	723.868	361.686	1.00099	3.47939e-19	1.3351e-18	up
Rv1638A	hypothetical protein	613.776	306.461	1.00201	5.94531e-19	2.25113e-18	up
Rv0543c	hypothetical protein	601.653	300.363	1.00222	5.43319e-19	2.06307e-18	up
mpa	proteasome-associated ATPase	461.916	230.593	1.00228	3.53402e-19	1.35476e-18	up
espC	ESX-1 secretion-associated protein EspC	2843.64	1418.8	1.00307	3.40408e-19	1.30871e-18	up
hrcA	heat-inducible transcription repressor HrcA	523.256	260.84	1.00435	3.47826e-19	1.3351e-18	up
sodC	superoxide dismutase	568.599	283.417	1.00448	3.66677e-19	1.40297e-18	up
Rv2182c	1-acylglycerol-3-phosphate O-acyltransferase	543.272	270.624	1.00538	3.55164e-19	1.36022e-18	up
nuoG	NADH-quinone oxidoreductase subunit G	605.94	301.215	1.00838	2.6282e-19	1.01431e-18	up
PE19	PE family protein PE19	1100.18	545.359	1.01246	2.82793e-19	1.09034e-18	up
eccB1	ESX-1 secretion system protein EccB	465.014	230.267	1.01397	2.2775e-19	8.82364e-19	up
Rv1192	hypothetical protein	625.64	309.513	1.01533	2.2541e-19	8.75841e-19	up
Rv1676	hypothetical protein	466.687	230.46	1.01794	2.27159e-19	8.80929e-19	up
fixB	electron transfer flavoprotein subunit alpha	1023.4	504.933	1.0192	1.75763e-19	6.8895e-19	up
Rv3376	phosphatase	467.194	230.508	1.0192	2.21072e-19	8.5982e-19	up
Rv2144c	transmembrane protein	1016.76	501.032	1.021	1.95084e-19	7.61702e-19	up
Rv0250c	hypothetical protein	751.668	370.209	1.02175	2.26488e-19	8.79176e-19	up
Rv3284	hypothetical protein	614.762	302.632	1.02246	2.03839e-19	7.9511e-19	up
fadD28	long-chain-fatty-acid--AMP ligase FadD28	589.513	290.114	1.0229	1.50558e-19	5.91889e-19	up
clpP2	ATP-dependent CLP protease proteolytic subunit 2	625.469	306.718	1.02802	1.42854e-19	5.62153e-19	up
trpB	tryptophan synthase subunit beta	464.607	227.601	1.0295	1.24779e-19	4.94427e-19	up
Rv0822c	hypothetical protein	411.009	201.027	1.03178	1.07337e-19	4.26578e-19	up
whiB2	transcriptional regulator WhiB2	1130.83	553.018	1.03198	1.32135e-19	5.20484e-19	up
moxR1	transcriptional regulator MoxR1	739.287	361.346	1.03276	1.03256e-19	4.11178e-19	up
gpsI	bifunctional guanosine pentaphosphate synthetase/polyribonucleotide nucleotidyltransferase	1062.56	519.274	1.03298	9.43626e-20	3.76136e-19	up
Rv1435c	hypothetical protein	677.387	330.433	1.03562	1.04431e-19	4.15441e-19	up
sppA	protease IV SppA	650.242	317.174	1.0357	8.81085e-20	3.51907e-19	up
espR	ESX-1 transcriptional regulator EspR	869.406	423.972	1.03606	1.0757e-19	4.27082e-19	up
nuoD	NADH-quinone oxidoreductase subunit D	492.648	240.036	1.03731	8.89134e-20	3.54768e-19	up
rpmD	50S ribosomal protein L30	245.156	118.961	1.04321	7.33448e-19	2.7537e-18	up
rplN	50S ribosomal protein L14	781.337	378.575	1.04537	7.83953e-20	3.13738e-19	up
rpsC	30S ribosomal protein S3	877.933	425.31	1.0456	6.24151e-20	2.52051e-19	up
prcA	proteasome subunit alpha	427.693	206.844	1.04803	6.79035e-20	2.73114e-19	up
Rv2477c	macrolide ABC transporter ATP-binding protein	537.262	259.627	1.04919	5.23804e-20	2.13031e-19	up
nuoH	NADH-quinone oxidoreductase subunit H	518.724	250.516	1.05006	5.30196e-20	2.15412e-19	up
nuoB	NADH-quinone oxidoreductase subunit B	473.88	228.837	1.0502	6.67126e-20	2.68594e-19	up
nuoE	NADH-quinone oxidoreductase subunit E	538.374	259.885	1.05073	5.66236e-20	2.29357e-19	up
cfp2	low molecular weight antigen MTB12	944.672	455.856	1.05124	5.34162e-20	2.16804e-19	up
eccA1	ESX-1 secretion system protein EccA1	556.359	268.286	1.05224	4.58981e-20	1.87238e-19	up
Rv3686c	hypothetical protein	750.901	361.222	1.05574	5.43725e-20	2.20462e-19	up
Rv0176	Mce associated transmembrane protein	425.216	204.305	1.05747	4.29136e-20	1.7542e-19	up
rpsO	30S ribosomal protein S15	694.505	333.593	1.0579	5.72814e-20	2.31787e-19	up
prcB	proteasome subunit beta	418.877	200.811	1.06069	3.88304e-20	1.59217e-19	up
rpsB	30S ribosomal protein S2	951.91	456.028	1.0617	3.17124e-20	1.30431e-19	up
aroF	chorismate synthase	681.668	326.5	1.06199	3.13471e-20	1.29061e-19	up
glnB	nitrogen regulatory protein P-II	333.436	159.514	1.06373	6.52443e-20	2.62947e-19	up
eccCb1	ESX-1 secretion system protein EccCb	578.607	276.723	1.06414	2.79468e-20	1.15536e-19	up
Rv0810c	hypothetical protein	943.744	451.095	1.06496	4.51077e-20	1.84201e-19	up
Rv1794	hypothetical protein	693.89	331.597	1.06528	2.85199e-20	1.17663e-19	up
rplR	50S ribosomal protein L18	817.827	390.712	1.06569	3.36969e-20	1.38451e-19	up
rplL	50S ribosomal protein L7/L12	1473.53	703.878	1.06588	2.8213e-20	1.16517e-19	up
mazF2	toxin MazF2	817.828	390.441	1.06669	3.46329e-20	1.42151e-19	up
metK	S-adenosylmethionine synthetase	678.8	323.971	1.06712	2.53779e-20	1.05242e-19	up
pckA	phosphoenolpyruvate carboxykinase	553.471	264.115	1.06734	2.45526e-20	1.01925e-19	up
grpE	protein GrpE	1325.9	632.378	1.06812	2.39659e-20	9.96962e-20	up
tpx	thiol peroxidase	856.709	407.803	1.07093	2.44978e-20	1.01803e-19	up
Rv0559c	hypothetical protein	619.762	294.073	1.07554	2.62788e-20	1.08753e-19	up
htrA	serine protease HtrA	579.662	274.786	1.07691	1.67153e-20	7.04858e-20	up
Rv2147c	cell division protein SepF	864.399	409.66	1.07727	1.7399e-20	7.32146e-20	up
adk	adenylate kinase	570.094	269.521	1.0808	1.79301e-20	7.52912e-20	up
PE_PGRS41	acid and phagosome regulated protein AprC	559.229	264.341	1.08104	1.49751e-20	6.34146e-20	up
Rv2190c	endopeptidase	1051.54	496.741	1.08193	1.31865e-20	5.6018e-20	up
espH	ESX-1 secretion-associated protein EspH	642.849	303.603	1.08229	1.61552e-20	6.81955e-20	up
Rv0298	antitoxin	705.301	332.598	1.08446	2.13354e-20	8.91237e-20	up
rpoA	DNA-directed RNA polymerase subunit alpha	1010.16	475.195	1.08799	1.04024e-20	4.44265e-20	up
fas	fatty acid synthase	702.665	330.276	1.08917	9.07308e-21	3.88735e-20	up
ispF	2C-methyl-D-erythritol 2,4-cyclodiphosphate synthase	461.852	216.962	1.08999	1.41435e-20	5.99565e-20	up
Rv0144	transcriptional regulator	788.323	369.791	1.09208	9.33482e-21	3.99522e-20	up
coaE	dephospho-CoA kinase CoaE	675.264	314.448	1.10263	5.82294e-21	2.53001e-20	up
rplX	50S ribosomal protein L24	487.411	226.643	1.10471	9.53594e-21	4.07694e-20	up
Rv3050c	AsnC family transcriptional regulator	695.025	321.714	1.11129	4.40407e-21	1.92186e-20	up
rplF	50S ribosomal protein L6	935.864	432.452	1.11376	3.98877e-21	1.74825e-20	up
PE_PGRS38	PE-PGRS family protein PE_PGRS38	904.421	417.747	1.11436	3.36209e-21	1.48169e-20	up
rpfA	resuscitation-promoting factor RpfA	632.348	291.975	1.11488	3.52261e-21	1.54902e-20	up
esxM	pseudo	964.44	444.939	1.11608	4.29134e-21	1.87676e-20	up
hemB	delta-aminolevulinic acid dehydratase	543.199	250.599	1.1161	3.56887e-21	1.56764e-20	up
esxA	ESAT-6 protein EsxA	3122.39	1440.37	1.11622	3.26267e-21	1.43946e-20	up
Rv3915	peptidoglycan hydrolase	484.598	223.046	1.11945	3.04278e-21	1.34392e-20	up
mycP5	membrane-anchored mycosin MycP	465.38	214.106	1.12009	2.80889e-21	1.24336e-20	up
Rv1891	hypothetical protein	437.458	201.11	1.12116	4.40076e-21	1.92186e-20	up
lppZ	lipoprotein LppZ	542.608	249.231	1.12243	2.67123e-21	1.18504e-20	up
hns	histone-like protein Hns	579.743	265.468	1.12688	2.98392e-21	1.31938e-20	up
Rv1626	two-component system transcriptional regulator	800.674	366.553	1.12719	2.28322e-21	1.01855e-20	up
Rv3230c	stearoyl-CoA 9-desaturase electron transfer partner	460.81	210.766	1.12853	2.12866e-21	9.52784e-21	up
mmpS3	membrane protein MmpS3	465.562	212.873	1.12898	2.20849e-21	9.87413e-21	up
Rv0805	3',5'-cyclic adenosine monophosphate phosphodiesterase CpdA	691.086	315.89	1.12944	1.95975e-21	8.79143e-21	up
phoY2	phosphate-transport system transcriptional regulator PhoY2	473.484	216.343	1.12999	2.34665e-21	1.04452e-20	up
Rv0061c	hypothetical protein	831.729	379.783	1.13094	2.32257e-21	1.03495e-20	up
dfp	bifunctional phosphopantothenoylcysteine decarboxylase/phosphopantothenate--cysteine ligase	511.179	233.241	1.13201	1.76796e-21	7.94887e-21	up
Rv1639c	hypothetical protein	652.651	297.634	1.13277	1.61359e-21	7.26297e-21	up
Rv2665	arginine-rich protein	618.353	281.85	1.1335	2.67453e-21	1.1852e-20	up
Rv3412	hypothetical protein	932.725	424.978	1.13406	1.83021e-21	8.21955e-21	up
fadD26	fatty-acid--CoA ligase FadD26	370.343	168.21	1.1386	1.33682e-21	6.03073e-21	up
glcB	malate synthase	692.082	313.605	1.142	1.04379e-21	4.75711e-21	up
fabG1	3-oxoacyl-ACP reductase FabG1	532.734	241.343	1.14233	1.27976e-21	5.78634e-21	up
Rv1410c	aminoglycosides/tetracycline-transport integral membrane protein	686.263	310.798	1.14279	1.04381e-21	4.75711e-21	up
adoK	adenosine kinase	827.474	374.622	1.14328	1.05914e-21	4.8215e-21	up
rnhB	ribonuclease HII	603.502	272.807	1.14548	1.06484e-21	4.84194e-21	up
Rv3197	ABC transporter ATP-binding protein	606.895	274.113	1.14668	9.15805e-22	4.19761e-21	up
gid	rRNA small subunit methyltransferase G	583.682	263.311	1.14842	9.91691e-22	4.54025e-21	up
Rv3592	heme-degrading monooxygenase	529.86	238.119	1.15393	1.16564e-21	5.29428e-21	up
gap	glyceraldehyde 3-phosphate dehydrogenase	724.597	324.296	1.15987	5.30985e-22	2.4591e-21	up
rpsE	30S ribosomal protein S5	1153.4	516.055	1.1603	5.18516e-22	2.40414e-21	up
Rv0145	S-adenosylmethionine-dependent methyltransferase	942.109	420.599	1.16345	4.43004e-22	2.06118e-21	up
Rv3680	anion transporter ATPase	684.308	305.032	1.16568	4.09865e-22	1.90921e-21	up
rplP	50S ribosomal protein L16	925.762	412.632	1.16579	4.78043e-22	2.22162e-21	up
gcpE	4-hydroxy-3-methylbut-2-en-1-yl diphosphate synthase	679.806	301.847	1.1713	3.22638e-22	1.50535e-21	up
Rv2455c	2-oxoglutarate oxidoreductase subunit KorA	593.355	263.185	1.17282	2.8803e-22	1.34795e-21	up
eccA3	ESX-3 secretion system protein EccA	971.004	429.881	1.17554	2.46753e-22	1.1602e-21	up
accA3	bifunctional protein acetyl-/propionyl-CoA carboxylase subunit alpha AccA	1024.34	452.989	1.17715	2.3029e-22	1.08407e-21	up
espA	ESX-1 secretion-associated protein EspA	3204.18	1404.31	1.1901	1.2757e-22	6.07663e-22	up
glnA2	glutamine synthetase	583.481	255.615	1.19071	1.40661e-22	6.67642e-22	up
Rv0513	transmembrane protein	414.081	180.579	1.19728	1.55171e-22	7.33901e-22	up
nuoJ	NADH-quinone oxidoreductase subunit J	509.263	221.867	1.19871	1.15641e-22	5.52156e-22	up
cysK1	O-acetylserine sulfhydrylase	558.391	243.182	1.19924	1.05438e-22	5.0464e-22	up
tgs1	diacyglycerol O-acyltransferase	3932.63	1712.65	1.19927	8.49923e-23	4.08739e-22	up
secD	protein translocase subunit SecD	597.979	260.227	1.20033	8.95098e-23	4.29433e-22	up
fadA4	acetyl-CoA acetyltransferase	795.976	345.927	1.20226	8.33935e-23	4.01532e-22	up
pgk	phosphoglycerate kinase	554.317	240.4	1.20527	7.67619e-23	3.70492e-22	up
rpsG	30S ribosomal protein S7	708.387	306.217	1.20998	7.58084e-23	3.66331e-22	up
PPE68	PPE family protein PPE68	648.82	279.979	1.2125	5.57134e-23	2.71518e-22	up
Rv0572c	hypothetical protein	739.712	318.008	1.2179	6.06639e-23	2.95285e-22	up
Rv2256c	hypothetical protein	1016.34	436.69	1.21871	4.50445e-23	2.19791e-22	up
Rv0831c	hypothetical protein	648.647	278.22	1.22121	4.06488e-23	1.98827e-22	up
tsnR	23S rRNA methyltransferase TsnR	678.162	289.981	1.22567	3.34659e-23	1.64901e-22	up
nrdI	NrdI protein	1016.01	434.155	1.22663	3.32964e-23	1.64268e-22	up
fixA	electron transfer flavoprotein subunit beta	1435.3	613.005	1.22738	2.73282e-23	1.35324e-22	up
Rv2348c	hypothetical protein	2010.96	858.711	1.22764	2.93422e-23	1.45117e-22	up
eccE5	ESX-5 type VII secretion system protein EccE	598.768	255.061	1.23115	2.47014e-23	1.22619e-22	up
fhaA	FHA domain-containing protein FhaA	1095.85	465.633	1.23479	1.90505e-23	9.51577e-23	up
cysH	phosphoadenosine phosphosulfate reductase	518.467	220.046	1.23645	2.27137e-23	1.13033e-22	up
Rv3679	anion transporter ATPase	864.071	366.557	1.23711	1.84783e-23	9.25025e-23	up
rplE	50S ribosomal protein L5	800.305	338.955	1.23945	1.91627e-23	9.55988e-23	up
tuf	elongation factor Tu	2611.74	1103.77	1.24258	1.31074e-23	6.62147e-23	up
lprG	lipoprotein LprG	799.142	336.804	1.24654	1.32646e-23	6.69245e-23	up
fadE23	acyl-CoA dehydrogenase FadE23	858.41	360.037	1.25352	8.81368e-24	4.49778e-23	up
Rv3295	TetR family transcriptional regulator	614.909	257.446	1.2561	9.53312e-24	4.85874e-23	up
efp	elongation factor P	632.163	264.645	1.25624	9.9312e-24	5.0552e-23	up
rplM	50S ribosomal protein L13	1363.35	569.541	1.25929	7.48027e-24	3.83196e-23	up
rpsH	30S ribosomal protein S8	1317.93	550.214	1.26021	7.42189e-24	3.80692e-23	up
fadD9	fatty-acid--CoA ligase FadD9	636.77	265.611	1.26146	5.807e-24	2.99393e-23	up
Rv2161c	hypothetical protein	1552.99	645.675	1.26617	4.9025e-24	2.54726e-23	up
pyrH	uridylate kinase	663.387	275.438	1.26812	5.25133e-24	2.71794e-23	up
ideR	iron-dependent repressor and activator IdeR	1043.46	431.043	1.27547	3.53812e-24	1.85277e-23	up
pcaA	cyclopropane mycolic acid synthase	658.219	270.986	1.28035	2.99801e-24	1.57199e-23	up
lipF	carboxylesterase LipF	1095.91	450.322	1.28311	2.42815e-24	1.27989e-23	up
esxN	ESAT-6 like protein EsxN	1167.95	479.388	1.28471	2.91715e-24	1.5316e-23	up
nadB	L-aspartate oxidase	919.356	375.924	1.29018	1.67879e-24	8.91943e-24	up
nuoI	NADH-quinone oxidoreductase subunit I	598.812	244.422	1.29273	1.94608e-24	1.0285e-23	up
trpA	tryptophan synthase subunit alpha	598.756	244.358	1.29298	1.7829e-24	9.46e-24	up
rpsN1	30S ribosomal protein S14	1436.26	583.237	1.30017	1.62663e-24	8.65375e-24	up
Rv0178	Mce associated membrane protein	842.591	341.905	1.30124	1.16378e-24	6.21615e-24	up
Rv2091c	membrane protein	979.012	397.197	1.30147	1.11699e-24	5.98217e-24	up
nrdE	ribonucleoside-diphosphate reductase subunit alpha	1123.13	455.664	1.30149	9.79206e-25	5.25831e-24	up
rplB	50S ribosomal protein L2	1827.71	738.697	1.30699	7.89293e-25	4.26133e-24	up
Rv1156	hypothetical protein	937.73	378.813	1.30769	8.97086e-25	4.82379e-24	up
lepB	signal peptidase	878.826	354.835	1.30843	8.07322e-25	4.3528e-24	up
trpC	indole-3-glycerol phosphate synthase	894.021	360.341	1.31095	7.29418e-25	3.94339e-24	up
rpoC	DNA-directed RNA polymerase subunit beta'	1218.84	488.948	1.31775	4.58239e-25	2.49417e-24	up
rpsD	30S ribosomal protein S4	1679.83	673.353	1.31888	4.85046e-25	2.63292e-24	up
Rv0108c	hypothetical protein	3349.03	1341.22	1.3202	4.85785e-25	2.63336e-24	up
pks13	polyketide synthase	1204.95	481.739	1.32265	3.65293e-25	2.00187e-24	up
eccCa1	ESX-1 secretion system protein EccCa	756.787	302.539	1.32277	3.85731e-25	2.1081e-24	up
rplV	50S ribosomal protein L22	1383.16	551.939	1.32539	3.74141e-25	2.04755e-24	up
fadD32	long-chain-fatty-acid--AMP ligase FadD32	1395.73	555.126	1.33014	2.68629e-25	1.48023e-24	up
Rv0502	hypothetical protein	716.379	284.852	1.33051	3.00505e-25	1.65134e-24	up
rpsL	30S ribosomal protein S12	1232.34	489.367	1.33241	3.11489e-25	1.70935e-24	up
aprB	acid and phagosome regulated protein AprB	1307.62	518.568	1.33434	4.02353e-25	2.19595e-24	up
Rv3921c	membrane protein insertase YidC	980.415	388.498	1.33549	2.28056e-25	1.26361e-24	up
espD	ESX-1 secretion-associated protein EspD	2883.69	1142.49	1.33573	2.16185e-25	1.20283e-24	up
Rv1184c	hypothetical protein	566.297	223.854	1.339	2.15054e-25	1.1982e-24	up
sigC	ECF RNA polymerase sigma factor SigC	545.555	215.221	1.34191	2.37811e-25	1.31584e-24	up
fadD21	fatty-acid--CoA ligase FadD21	625.333	246.091	1.34544	1.45409e-25	8.19281e-25	up
vapC10	ribonuclease VapC10	1257	493.361	1.34927	1.42037e-25	8.01411e-25	up
rpoB	DNA-directed RNA polymerase subunit beta	1969.86	771.011	1.35327	9.12587e-26	5.20773e-25	up
mce1F	Mce family protein Mce1F	1221.86	477.444	1.35568	8.64435e-26	4.93998e-25	up
accE5	bifunctional protein acetyl-/propionyl-CoAcarboxylase subunit epsilon AccE	660.081	257.458	1.35831	1.06706e-25	6.0633e-25	up
mmpL3	transmembrane transport protein MmpL3	804.511	313.68	1.35882	7.39741e-26	4.25165e-25	up
Rv0569	hypothetical protein	1106.44	431.254	1.35932	1.1018e-25	6.25183e-25	up
Rv1109c	hypothetical protein	949.013	368.438	1.36501	6.64705e-26	3.84799e-25	up
narG	nitrate reductase subunit alpha	774.027	300.404	1.36548	5.39308e-26	3.14022e-25	up
Rv2949c	chorismate pyruvate-lyase	558.782	216.835	1.36569	7.80504e-26	4.47951e-25	up
fadD31	fatty-acid--CoA ligase FadD31	1217.81	472.457	1.36603	5.32936e-26	3.10763e-25	up
Rv2629	hypothetical protein	1673.49	648.042	1.3687	4.78049e-26	2.80801e-25	up
cydA	cytochrome D ubiquinol oxidase subunit I CydA	511.584	197.047	1.37643	3.78116e-26	2.23412e-25	up
Rv2028c	universal stress protein	559.119	215.176	1.37763	4.01369e-26	2.36107e-25	up
fadA2	acetyl-CoA acetyltransferase FadA	1146.72	441.204	1.37799	3.18766e-26	1.88902e-25	up
rplS	50S ribosomal protein L19	1632.87	626.8	1.38133	3.22849e-26	1.91039e-25	up
nuoA	NADH-quinone oxidoreductase subunit A	876.326	335.107	1.38685	2.97354e-26	1.76474e-25	up
hemD	uroporphyrin-III C-methyltransferase	869.055	332.173	1.38751	2.06721e-26	1.23601e-25	up
rpsM	30S ribosomal protein S13	1707.29	652.293	1.38812	2.29047e-26	1.36745e-25	up
hemA	glutamyl-tRNA reductase	657.877	251.052	1.38983	1.97264e-26	1.18477e-25	up
rnpA	ribonuclease P protein component	695.731	265.414	1.39028	2.88002e-26	1.71432e-25	up
Rv2239c	hypothetical protein	716.663	272.459	1.39526	2.01986e-26	1.21131e-25	up
lpqE	lipoprotein LpqE	763.495	290.004	1.39655	1.75879e-26	1.05792e-25	up
ponA2	bifunctional penicillin-insensitive transglycosylase/penicillin-sensitive transpeptidase	666.944	253.244	1.39704	1.32299e-26	7.99381e-26	up
rbfA	ribosome-binding factor RbfA	656.373	248.912	1.39888	1.67079e-26	1.0065e-25	up
rpsQ	30S ribosomal protein S17	778.874	293.274	1.40914	1.10263e-26	6.69262e-26	up
rplO	50S ribosomal protein L15	1129.69	424.466	1.4122	8.1121e-27	4.96138e-26	up
acg	NAD(P)H nitroreductase acg	1111.9	416.297	1.41735	5.41819e-27	3.33927e-26	up
phoH2	phosphate starvation-inducible protein PsiH	1054.56	393.539	1.42206	4.24352e-27	2.63559e-26	up
sigA	RNA polymerase sigma factor SigA	1113.34	414.879	1.42413	3.76186e-27	2.34735e-26	up
Rv1178	aminotransferase	816.21	304.002	1.42486	3.9602e-27	2.46344e-26	up
rplW	50S ribosomal protein L23	1794.05	668.061	1.42516	4.35223e-27	2.69475e-26	up
pup	ubiquitin-like protein Pup	560.611	207.556	1.4335	8.86483e-27	5.41349e-26	up
nrdH	glutaredoxin electron transport protein NrdH	1462.29	540.706	1.43531	3.17585e-27	1.99099e-26	up
Rv2166c	protein MraZ	829.23	306.216	1.43722	2.88211e-27	1.80968e-26	up
fusA1	elongation factor G	1260.92	464.216	1.44161	1.62226e-27	1.02829e-26	up
Rv3613c	hypothetical protein	1767.61	645.922	1.45237	1.59255e-27	1.01106e-26	up
vapC47	ribonuclease VapC47	1722.96	629.261	1.45316	1.11253e-27	7.13087e-27	up
Rv2004c	hypothetical protein	830.958	303.347	1.45381	9.81643e-28	6.33246e-27	up
rpmA	50S ribosomal protein L27	1919.55	699.619	1.45613	1.06097e-27	6.8222e-27	up
Rv0177	Mce associated protein	631.451	229.983	1.45714	1.15643e-27	7.40042e-27	up
Rv2454c	2-oxoglutarate oxidoreductase subunit KorB	552.117	200.937	1.45823	9.06499e-28	5.86662e-27	up
wag31	cell wall synthesis protein Wag31	1309.89	473.792	1.46712	5.41047e-28	3.53578e-27	up
PE31	PE family protein PE31	3901.49	1406.96	1.47145	4.34088e-28	2.86012e-27	up
rplC	50S ribosomal protein L3	2132.82	767.573	1.47439	3.69397e-28	2.4379e-27	up
Rv3920c	hypothetical protein	1226.76	439.784	1.47999	3.1893e-28	2.1083e-27	up
ppiA	iron-regulated peptidyl-prolyl cis-trans isomerase PpiA	2119.61	750.213	1.49843	1.21819e-28	8.188e-28	up
nusG	transcription termination/antitermination protein NusG	1517.69	536.529	1.50014	1.1342e-28	7.66208e-28	up
gyrA	DNA gyrase subunit A	988.63	348.763	1.50318	9.02979e-29	6.13108e-28	up
rplD	50S ribosomal protein L4	2519.37	886.229	1.50731	7.65873e-29	5.21784e-28	up
PE15	PE family protein PE15	1044.64	366.642	1.51056	9.88418e-29	6.69983e-28	up
rpmC	50S ribosomal protein L29	771.707	270.787	1.51089	1.44171e-28	9.64185e-28	up
esxB	ESAT-6-like protein EsxB	11369.8	3986.01	1.51219	5.78353e-29	3.96048e-28	up
garA	glycogen accumulation regulator GarA	1176.55	410.616	1.5187	5.38993e-29	3.70998e-28	up
Rv1312	hypothetical protein	653.577	227.393	1.52317	5.77165e-29	3.95912e-28	up
Rv1733c	transmembrane protein	902.3	313.756	1.52396	4.20724e-29	2.91092e-28	up
rpsS	30S ribosomal protein S19	1243.53	429.588	1.53342	3.22283e-29	2.23755e-28	up
Rv1870c	hypothetical protein	1267.73	436.986	1.53659	2.12063e-29	1.49039e-28	up
Rv3212	alanine/valine-rich protein	848.348	292.246	1.53747	1.94056e-29	1.37105e-28	up
Rv1887	hypothetical protein	866.119	295.058	1.55357	9.06059e-30	6.49315e-29	up
Rv1813c	hypothetical protein	3836.95	1302.23	1.55897	6.52233e-30	4.70783e-29	up
Rv2005c	universal stress protein	1172.8	397.595	1.56058	6.41643e-30	4.63975e-29	up
pknD	serine/threonine-protein kinase PknD	1413.59	478.834	1.56176	5.46582e-30	3.95951e-29	up
Rv0175	Mce associated membrane protein	985.064	329.984	1.57782	3.1171e-30	2.30389e-29	up
rpsA	30S ribosomal protein S1	1631.83	545.479	1.5809	2.19842e-30	1.64001e-29	up
nadC	nicotinate-nucleotide pyrophosphatase	933.696	311.708	1.58276	2.31959e-30	1.72719e-29	up
rplK	50S ribosomal protein L11	1817.57	606.21	1.58412	2.18468e-30	1.63281e-29	up
pitA	low-affinity inorganic phosphate transporter	1123.94	372.888	1.59175	1.3669e-30	1.02543e-29	up
acpM	meromycolate extension acyl carrier protein	3000.69	993.66	1.59447	1.25166e-30	9.42513e-30	up
vapB47	antitoxin VapB47	1546.33	509.144	1.6027	1.03718e-30	7.85435e-30	up
greA	transcription elongation factor GreA	1403.17	458.194	1.61466	5.11861e-31	3.90575e-30	up
Rv3131	NAD(P)H nitroreductase	3969.95	1291.49	1.62008	3.17846e-31	2.44393e-30	up
clpC1	ATP-dependent protease ATP-binding subunit ClpC	1402	455.065	1.62334	2.72433e-31	2.10283e-30	up
secE1	preprotein translocase SecE	1306.87	423.22	1.62664	2.92776e-31	2.2555e-30	up
rpsJ	30S ribosomal protein S10	3746.91	1209.46	1.63134	2.05045e-31	1.59807e-30	up
Rv1303	hypothetical protein	659.87	212.065	1.63768	2.2573e-31	1.75587e-30	up
Rv1072	transmembrane protein	2693.33	864.484	1.63948	1.27346e-31	1.00029e-30	up
Rv1211	hypothetical protein	1682.56	536.304	1.64953	1.15475e-31	9.10618e-31	up
clpX	ATP-dependent CLP protease ATP-binding subunit ClpX	1932.95	613.452	1.65578	5.67433e-32	4.51916e-31	up
Rv2137c	hypothetical protein	1158.12	366.407	1.66026	6.20868e-32	4.92514e-31	up
fadD29	long-chain-fatty-acid--AMP ligase FadD29	994.196	314.107	1.66228	4.22701e-32	3.37319e-31	up
PE35	PE family protein PE35	1256.87	396.809	1.66332	5.93154e-32	4.71463e-31	up
rplA	50S ribosomal protein L1	1593.5	499.225	1.67444	2.47389e-32	1.99404e-31	up
nadA	quinolinate synthetase A	2229.35	695.068	1.6814	1.60865e-32	1.30981e-31	up
Rv2199c	cytochrome c oxidase polypeptide 4	1076.76	333.79	1.68969	1.49348e-32	1.221e-31	up
rpmE	50S ribosomal protein L31	2578.67	799.225	1.68995	1.31292e-32	1.07778e-31	up
vapB25	pseudo	1215.53	376.54	1.69071	1.70611e-32	1.38354e-31	up
sirA	sulfite reductase	1207.78	371.65	1.70034	6.3575e-33	5.28385e-32	up
trpT	tRNA	3600.68	1106.21	1.70265	1.06375e-32	8.78633e-32	up
fbpA	diacylglycerol acyltransferase/mycolyltransferase Ag85A	3626.5	1113.31	1.70373	5.15079e-33	4.30774e-32	up
rplQ	50S ribosomal protein L17	2559.24	774.897	1.72364	2.07934e-33	1.76479e-32	up
Rv2901c	hypothetical protein	884.441	262.454	1.7527	8.70742e-34	7.51766e-33	up
rne	ribonuclease E	1166.7	345.341	1.75634	3.70833e-34	3.2578e-33	up
rpsK	30S ribosomal protein S11	2216.06	655.14	1.75812	3.95571e-34	3.46752e-33	up
rpmI	50S ribosomal protein L35	1956.89	570.071	1.77935	1.85154e-34	1.65026e-33	up
desA1	acyl-ACP desaturase DesA	4019.5	1162.37	1.78994	6.69834e-35	6.08471e-34	up
narX	nitrate reductase-like protein NarX	1114.77	322.351	1.79005	6.95876e-35	6.29355e-34	up
rplT	50S ribosomal protein L20	2276.49	657.049	1.79274	6.95966e-35	6.29355e-34	up
atpD	ATP synthase subunit beta	1385.5	399.833	1.79293	6.05471e-35	5.53771e-34	up
kasA	3-oxoacyl-ACP synthase 1	3017.71	869.948	1.79445	5.34737e-35	4.9132e-34	up
atpB	ATP synthase subunit A	784.627	224.067	1.80808	3.58923e-35	3.30539e-34	up
accD4	propionyl-CoA carboxylase subunit beta AccD	1878.02	535.437	1.81042	2.40849e-35	2.23861e-34	up
[truncated: 63 more rows]
