# Supplementary material for: Transcription factors Rv0081 and Rv3334 connect the early and the enduring hypoxic response of Mycobacterium tuberculosis
Source: Virulence. 2018 Sep 26;9(1):1468–82. doi: 10.1080/21505594.2018.1514237 (PMC6177252; doi:10.1080/21505594.2018.1514237)
Supplement: Supplemental Material [file kvir-09-01-1514237-s001.zip › Dataset S6.xlsx]

## Sheet: Sheet1
gene	description	ΔRv3334 (hypoxic) FPKM	ΔRv3334 (aerobic) FPKM	Log2 (hypoxic/aerobic)	P-value	Q-value	UP/DOWN
Rv3178a	hypothetical protein	0.82219	258.106	-8.29427	1.20323e-103	1.20503e-100	DOWN
Rv2635	hypothetical protein	0.68869	157.109	-7.83369	1.66352e-80	1.1295e-78	DOWN
Rv1706A	hypothetical protein	1.32816	261.744	-7.62259	3.83216e-83	3.13299e-81	DOWN
Rv0797	insertion sequence element IS1547 transposase	0.220752	40.8043	-7.53015	6.84414e-83	5.48353e-81	DOWN
Rv2512c	insertion sequence element IS1081 transposase	0.193689	35.6398	-7.5236	1.03138e-82	7.94562e-81	DOWN
Rv0689c	hypothetical protein	1.82296	324.669	-7.47655	1.30729e-97	2.90944e-95	DOWN
leuV	tRNA	2.01025	351.074	-7.44825	2.07442e-67	7.04248e-66	DOWN
vapB23	antitoxin VapB23	1.04545	178.628	-7.4167	6.86003e-82	5.08912e-80	DOWN
Rv0841	transmembrane protein	1.9895	331.134	-7.37887	7.2935e-96	1.39132e-93	DOWN
Rv3643	hypothetical protein	1.84009	305.018	-7.37298	1.16882e-88	1.41888e-86	DOWN
ASpks	ncRNA	0.523746	85.426	-7.34966	1.46599e-46	1.90674e-45	DOWN
Rv1290A	hypothetical protein	2.06603	327.652	-7.30916	1.16844e-100	5.20085e-98	DOWN
Rv3294c	hypothetical protein	1.33144	210.537	-7.30494	4.98453e-110	9.98402e-107	DOWN
gluU	tRNA	1.27349	199.867	-7.2941	3.92023e-51	6.43625e-50	DOWN
Rv1371	membrane protein	1.07518	156.949	-7.18958	1.38383e-112	5.54361e-109	DOWN
rpmB1	50S ribosomal protein L28	2.41398	318.16	-7.04219	2.09211e-94	3.35239e-92	DOWN
Rv0943c	monooxygenase	1.83978	235.482	-6.99994	7.97482e-110	1.0649e-106	DOWN
Rv2804c	hypothetical protein	1.53475	196.131	-6.99767	8.69256e-100	3.36992e-97	DOWN
cut1	cutinase	1.73546	218.221	-6.97433	4.69864e-98	1.17642e-95	DOWN
Rv1805c	hypothetical protein	1.5495	189.878	-6.93712	2.65691e-86	2.67412e-84	DOWN
Rv0195	two component transcriptional regulator	2.07577	240.533	-6.85644	1.04563e-100	5.20085e-98	DOWN
Rv3639c	hypothetical protein	1.73807	199.679	-6.84405	2.00272e-95	3.48822e-93	DOWN
PPE39	PPE family protein PPE39	1.60627	179.237	-6.80201	1.13844e-102	9.1212e-100	DOWN
Rv1357c	hypothetical protein	1.52939	168.734	-6.78565	9.25341e-100	3.36992e-97	DOWN
Rv2438A	hypothetical protein	2.59918	283.335	-6.76831	5.78088e-88	6.81123e-86	DOWN
glnT	tRNA	2.32433	248.507	-6.74032	8.48436e-54	1.49728e-52	DOWN
PE24	PE family protein PE24	1.75454	186.9	-6.73503	8.88923e-101	5.08718e-98	DOWN
Rv2269c	hypothetical protein	1.45179	154.616	-6.73471	1.86722e-78	1.16876e-76	DOWN
mcr16	ncRNA	4.69366	473.705	-6.65713	2.09151e-76	1.14775e-74	DOWN
Rv0979c	hypothetical protein	3.71883	373.765	-6.65114	9.00441e-85	8.01593e-83	DOWN
bpoA	peroxidase BpoA	2.17643	213.364	-6.61521	2.10711e-97	4.44267e-95	DOWN
fadD18	fatty-acid--CoA ligase FadD18	2.46224	235.666	-6.58062	1.16227e-95	2.11639e-93	DOWN
Rv0745	hypothetical protein	2.35951	224.575	-6.57257	7.3858e-92	9.8625e-90	DOWN
Rv1051c	hypothetical protein	2.09062	197.495	-6.56174	8.35915e-95	1.39528e-92	DOWN
vapC23	ribonuclease VapC23	2.39138	221.897	-6.5359	5.88804e-86	5.61607e-84	DOWN
galK	galactokinase	2.8266	261.081	-6.52929	2.34017e-101	1.56245e-98	DOWN
Rv0260c	transcriptional regulator	2.304	210.614	-6.51432	1.46908e-99	4.90428e-97	DOWN
Rv2277c	glycerolphosphodiesterase	2.11392	192.989	-6.51245	5.16436e-96	1.03442e-93	DOWN
Rv0378	hypothetical protein	4.77421	422.412	-6.46725	2.67012e-86	2.67412e-84	DOWN
Rv1999c	transporter	2.65632	228.332	-6.42556	1.94447e-99	5.99195e-97	DOWN
Rv2451	proline/serine-rich protein	2.98252	255.801	-6.42235	5.45914e-87	5.91063e-85	DOWN
Rv1587c	hypothetical protein	0.296909	25.2887	-6.41233	7.14279e-60	1.59855e-58	DOWN
uspB	sugar ABC transporter permease UspB	2.41162	205.32	-6.41173	1.13087e-93	1.74241e-91	DOWN
Rv0393	hypothetical protein	2.98686	248.45	-6.37818	5.81533e-99	1.66402e-96	DOWN
Rv2660c	hypothetical protein	1.54955	127.69	-6.36465	1.25627e-62	3.22604e-61	DOWN
Rv3192	alanine/proline-rich protein	2.33435	191.891	-6.36113	1.04146e-83	8.69187e-82	DOWN
Rv2774c	hypothetical protein	1.97422	159.66	-6.33758	3.063e-78	1.88775e-76	DOWN
Rv1149	transposase	0.820315	66.0703	-6.33168	1.27304e-60	2.98235e-59	DOWN
Rv1734c	hypothetical protein	3.36688	267.764	-6.31341	5.23595e-78	3.08459e-76	DOWN
argV	tRNA	7.64136	607.448	-6.31279	1.54498e-70	6.18918e-69	DOWN
narU	nitrite extrusion protein NarU	3.17919	251.968	-6.30844	7.32461e-98	1.72602e-95	DOWN
Rv3428c	transposase	2.05094	157.275	-6.26086	5.53441e-92	7.64513e-90	DOWN
Rv3178	nitroreductase	3.15069	241.206	-6.25846	9.22327e-82	6.71789e-80	DOWN
Rv3638	transposase	2.38962	182.418	-6.25432	6.27269e-88	7.17954e-86	DOWN
Rv3324A	pseudo	2.066	153.503	-6.21529	8.57491e-54	1.50663e-52	DOWN
vapC16	ribonuclease VapC16	2.61891	193.553	-6.20762	3.99202e-80	2.62165e-78	DOWN
Rv3471c	hypothetical protein	2.78566	205.646	-6.206	1.97113e-84	1.7166e-82	DOWN
fadE18	acyl-CoA dehydrogenase FadE18	3.11606	225.719	-6.17866	3.31961e-92	4.74941e-90	DOWN
eccC4	ESX-4 secretion system protein EccC4	3.5575	255.611	-6.16694	1.65879e-98	4.43007e-96	DOWN
Rv1120c	hypothetical protein	2.59193	183.251	-6.14365	1.40712e-80	9.71881e-79	DOWN
Rv1726	oxidoreductase	2.77706	196.219	-6.14276	2.96256e-92	4.39556e-90	DOWN
serU	tRNA	7.90788	534.486	-6.07872	1.15188e-68	4.08355e-67	DOWN
Rv1669	hypothetical protein	2.56118	173.028	-6.07805	4.88623e-74	2.33027e-72	DOWN
Rv2706c	hypothetical protein	2.30628	147.452	-5.99853	7.06018e-64	1.91102e-62	DOWN
PE4	PE family protein PE4	2.98198	190.496	-5.99735	4.03825e-89	5.21846e-87	DOWN
PE_PGRS17	PE-PGRS family protein PE_PGRS17	1.45617	92.3591	-5.98701	3.81179e-78	2.31364e-76	DOWN
PPE37	PPE family protein PPE37	3.34748	209.9	-5.97048	8.85136e-89	1.10808e-86	DOWN
Rv3126c	hypothetical protein	3.65981	229.239	-5.96894	2.80972e-74	1.3896e-72	DOWN
Rv1995	hypothetical protein	3.29272	205.466	-5.96347	9.44643e-84	8.05158e-82	DOWN
PPE48	pseudo	0.306057	18.9972	-5.95584	1.25067e-22	5.01519e-22	DOWN
fadE17	acyl-CoA dehydrogenase FadE17	2.99321	185.163	-5.95096	1.50209e-86	1.58352e-84	DOWN
ASdes	ncRNA	4.48169	273.023	-5.92883	4.1693e-69	1.53231e-67	DOWN
Rv0494	HTH-type transcriptional regulator	4.97376	302.061	-5.92436	1.09235e-85	1.01767e-83	DOWN
Rv1482c	hypothetical protein	3.24241	194.301	-5.90508	9.63287e-83	7.56653e-81	DOWN
Rv0942	hypothetical protein	4.93179	288.528	-5.87046	2.73394e-74	1.36902e-72	DOWN
Rv2008c	hypothetical protein	3.16915	185.327	-5.86983	3.28441e-85	2.99031e-83	DOWN
ctpJ	cation transporter ATPase J	3.39441	197.706	-5.86405	1.14105e-87	1.26973e-85	DOWN
Rv2310	excisionase	3.55714	204.324	-5.844	6.28293e-72	2.7966e-70	DOWN
eccD4	ESX-4 secretion system protein EccD4	3.97313	227.039	-5.83652	5.38575e-86	5.26227e-84	DOWN
Rv3115	transposase	0.357581	20.4119	-5.835	7.83069e-55	1.44561e-53	DOWN
Rv1727	hypothetical protein	4.17555	235.812	-5.81952	3.39739e-79	2.16031e-77	DOWN
Rv0094c	hypothetical protein	0.838111	47.0823	-5.8119	1.30753e-64	3.68871e-63	DOWN
Rv3177	peroxidase	3.69293	206.91	-5.8081	1.5951e-81	1.12105e-79	DOWN
Rv2614A	hypothetical protein	5.38251	301.193	-5.80627	6.02443e-71	2.51395e-69	DOWN
Rv1954c	hypothetical protein	2.67158	147.952	-5.79129	2.18548e-72	9.94888e-71	DOWN
Rv3351c	hypothetical protein	3.76562	207.855	-5.78654	2.18329e-80	1.45771e-78	DOWN
uspA	sugar ABC transporter permease UspA	4.32374	238.495	-5.78554	3.36502e-82	2.54344e-80	DOWN
lppG	lipoprotein	3.48898	189.381	-5.76234	5.00072e-73	2.32941e-71	DOWN
lysT	tRNA	3.82068	201.252	-5.71903	5.68234e-43	6.27092e-42	DOWN
Rv2490a	hypothetical protein	3.95242	207.872	-5.71682	1.35777e-62	3.46448e-61	DOWN
Rv2422	hypothetical protein	4.29096	220.936	-5.68618	3.7827e-67	1.26279e-65	DOWN
Rv0575c	oxidoreductase	4.62067	237.546	-5.68396	1.4181e-81	1.01445e-79	DOWN
Rv0793	monooxygenase	5.59044	286.635	-5.68011	7.16868e-72	3.15579e-70	DOWN
frdC	fumarate reductase membrane anchor subunit	2.39138	120.721	-5.65769	6.58882e-63	1.72515e-61	DOWN
Rv0650	sugar kinase	3.88658	195.947	-5.65582	4.0545e-78	2.42423e-76	DOWN
Rv0396	hypothetical protein	2.88612	143.357	-5.63434	2.52252e-65	7.77324e-64	DOWN
Rv2813	hypothetical protein	3.0876	153.185	-5.63265	1.04603e-74	5.30431e-73	DOWN
Rv0397	hypothetical protein	4.08167	201.353	-5.62443	4.62188e-69	1.6832e-67	DOWN
Rv3839	hypothetical protein	4.14002	202.522	-5.6123	2.59688e-76	1.40583e-74	DOWN
lprP	lipoprotein LprP	3.66375	176.966	-5.594	1.58321e-73	7.46159e-72	DOWN
Rv1047	transposase	0.625761	30.2129	-5.59341	9.25372e-59	1.94086e-57	DOWN
Rv0837c	hypothetical protein	4.55369	217.991	-5.58109	5.94359e-78	3.45073e-76	DOWN
Rv2491	hypothetical protein	2.83085	134.135	-5.56631	2.8742e-69	1.06612e-67	DOWN
mbtA	bifunctional salicyl-AMP ligase/salicyl-S-ArCP synthetase	4.59928	217.217	-5.56159	6.35759e-80	4.10782e-78	DOWN
cyp135A1	cytochrome P450 Cyp135A1	3.71884	171.15	-5.52426	7.09232e-77	3.94609e-75	DOWN
vapC18	ribonuclease VapC18	4.58117	210.314	-5.52069	6.37849e-69	2.28145e-67	DOWN
Rv0448c	hypothetical protein	3.68534	168.024	-5.51072	3.06853e-71	1.32178e-69	DOWN
Rv0371c	hypothetical protein	3.75641	171.259	-5.51068	3.05938e-70	1.20156e-68	DOWN
esxI	ESAT-6 like protein EsxI	3.52309	160.203	-5.50692	2.87199e-60	6.53705e-59	DOWN
Rv0395	hypothetical protein	4.36161	198.181	-5.50582	1.05259e-67	3.60401e-66	DOWN
Rv2309A	hypothetical protein	4.584	207.323	-5.49913	4.67968e-64	1.28403e-62	DOWN
Rv3108	hypothetical protein	3.87908	175.127	-5.49654	4.63366e-67	1.53409e-65	DOWN
Rv2812	transposase	3.57379	160.784	-5.49153	5.15873e-76	2.75545e-74	DOWN
Rv3196	hypothetical protein	4.81383	216.327	-5.48989	4.59201e-75	2.35841e-73	DOWN
Rv0614	hypothetical protein	4.88731	216.02	-5.46598	4.47193e-75	2.32657e-73	DOWN
PPE47	pseudo	2.31349	101.901	-5.46096	4.46655e-70	1.72048e-68	DOWN
leuU	tRNA	9.08082	393.771	-5.43839	5.0423e-55	9.3951e-54	DOWN
Rv1507A	hypothetical protein	2.36116	102.291	-5.43704	4.75613e-61	1.13411e-59	DOWN
Rv0600c	two component sensor kinase HK1	5.68463	245.508	-5.43256	1.58015e-70	6.2674e-69	DOWN
Rv1358	transcriptional regulator	4.02875	170.939	-5.407	1.94715e-77	1.11432e-75	DOWN
Rv3640c	transposase	4.55029	192.642	-5.40382	3.46962e-74	1.69504e-72	DOWN
narK3	nitrate/nitrite transporter	5.63102	237.353	-5.39749	1.5542e-75	8.19226e-74	DOWN
Rv0259c	hypothetical protein	4.54858	190.445	-5.38781	1.43273e-70	5.79749e-69	DOWN
papA4	polyketide synthase associated protein PapA	4.14449	170.78	-5.3648	8.0854e-66	2.53048e-64	DOWN
Rv2891	hypothetical protein	5.40472	222.437	-5.36304	3.52396e-71	1.50181e-69	DOWN
PE_PGRS18	PE-PGRS family protein PE_PGRS18	3.31556	135.544	-5.35336	1.27606e-71	5.5564e-70	DOWN
Rv2489c	alanine-rich protein	4.27668	173.421	-5.34164	1.07326e-59	2.3886e-58	DOWN
Rv1972	Mce associated membrane protein	4.06747	163.624	-5.3301	4.96106e-66	1.5773e-64	DOWN
Rv3327	transposase fusion protein	2.52916	101.304	-5.32389	1.27706e-70	5.22031e-69	DOWN
Rv0836c	hypothetical protein	5.25983	210.213	-5.32069	6.22813e-69	2.24774e-67	DOWN
Rv3446c	alanine/valine-rich protein	5.81548	231.295	-5.31369	8.98527e-73	4.13735e-71	DOWN
glyV	tRNA	5.49975	218.311	-5.31087	9.27275e-41	9.03812e-40	DOWN
vapC7	ribonuclease VapC7	5.34901	210.176	-5.29618	3.75427e-65	1.1308e-63	DOWN
rrf	5S ribosomal RNA	4.04221	158.81	-5.29601	1.66126e-43	1.89063e-42	DOWN
Rv3128c	pseudo	4.63939	181.207	-5.28756	4.29973e-70	1.6723e-68	DOWN
Rv3745c	hypothetical protein	6.45995	252.007	-5.2858	3.03214e-59	6.6015e-58	DOWN
hisE	phosphoribosyl-ATP pyrophosphatase	4.6156	178.277	-5.27146	3.72584e-58	7.69366e-57	DOWN
glbN	hemoglobin GlbN	5.38373	206.684	-5.26268	1.07872e-63	2.88091e-62	DOWN
mce3C	Mce family protein Mce3C	5.05196	193.813	-5.26167	6.77079e-71	2.79627e-69	DOWN
PE29	PE family protein PE29	3.71883	141.629	-5.25113	3.21072e-56	6.2136e-55	DOWN
PE6	PE family protein PE6	5.80168	218.239	-5.2333	1.24494e-65	3.86606e-64	DOWN
Rv3395A	membrane protein	6.88015	256.669	-5.22132	7.14414e-68	2.46719e-66	DOWN
Rv1138a	hypothetical protein	7.20813	267.237	-5.21235	7.24966e-65	2.08936e-63	DOWN
Rv2224d	hypothetical protein	8.87834	328.914	-5.21128	2.20838e-61	5.36168e-60	DOWN
whiB5	transcriptional regulator WhiB5	6.55224	242.289	-5.2086	3.08388e-64	8.52001e-63	DOWN
Rv0601c	two component sensor kinase HK2	6.43496	237.445	-5.20552	5.08324e-65	1.48638e-63	DOWN
Rv1356c	hypothetical protein	3.14599	114.872	-5.19037	4.9356e-63	1.30079e-61	DOWN
Rv3798	insertion sequence element IS1557 transposase	1.26748	46.215	-5.18833	4.5409e-59	9.78003e-58	DOWN
Rv2662	hypothetical protein	8.37761	305.237	-5.18725	4.14288e-62	1.03083e-60	DOWN
frdD	fumarate reductase membrane anchor subunit	5.50939	200.481	-5.18543	2.52574e-61	6.09525e-60	DOWN
Rv2730	hypothetical protein	4.09308	148.77	-5.18376	1.38729e-60	3.2311e-59	DOWN
Rv0368c	hypothetical protein	7.13393	257.084	-5.1714	1.04863e-69	3.96303e-68	DOWN
mycP4	membrane-anchored mycosin	6.66021	239.639	-5.16915	7.09096e-70	2.70537e-68	DOWN
Rv2283	hypothetical protein	3.90952	140.659	-5.16906	2.64291e-48	3.83605e-47	DOWN
thrU	tRNA	8.66036	311.571	-5.16899	2.24969e-45	2.74764e-44	DOWN
Rv3175	amidase	5.4733	196.74	-5.16774	2.07921e-69	7.7844e-68	DOWN
Rv1974	membrane protein	4.27961	152.434	-5.15456	1.06353e-57	2.17373e-56	DOWN
Rv1405c	methyltransferase	8.24907	291.908	-5.14514	3.55039e-68	1.23677e-66	DOWN
frdB	fumarate reductase iron-sulfur subunit	5.27337	186.595	-5.14504	3.43039e-65	1.04107e-63	DOWN
Rv0194	multidrug ABC transporter ATPase/permease	6.33812	223.981	-5.14318	5.02939e-72	2.26379e-70	DOWN
Rv1403c	methyltransferase	6.98692	244.244	-5.12752	6.68496e-67	2.17723e-65	DOWN
PE8	PE family protein PE8	5.07524	176.374	-5.11902	5.17137e-65	1.5012e-63	DOWN
Rv0894	transcriptional regulator	5.26994	182.334	-5.11265	6.06857e-67	1.99268e-65	DOWN
Rv1744c	membrane protein	5.78177	199.493	-5.10868	2.82968e-60	6.47754e-59	DOWN
Rv2917	alanine/arginine-rich protein	6.66268	225.965	-5.08385	1.72267e-68	6.05352e-67	DOWN
Rv2401	hypothetical protein	8.28287	279.88	-5.07853	7.61829e-61	1.80585e-59	DOWN
PPE29	PPE family protein PPE29	5.3356	178.837	-5.06685	4.26125e-66	1.37666e-64	DOWN
PPE1	PPE family protein PPE1	4.82221	161.508	-5.06576	5.21396e-66	1.64465e-64	DOWN
PPE46	PPE family protein PPE46	3.66185	122.286	-5.06155	2.96636e-64	8.25224e-63	DOWN
Rv1975	hypothetical protein	6.5331	214.722	-5.03856	3.64198e-63	9.66209e-62	DOWN
lipY	triacylglycerol lipase Lip	5.08016	166.197	-5.03188	4.30111e-65	1.27632e-63	DOWN
PE32	PE family protein PE32	4.27668	139.725	-5.02996	4.4686e-52	7.45884e-51	DOWN
mce3D	Mce family protein Mce3D	5.55488	180.903	-5.02532	3.98889e-65	1.1925e-63	DOWN
PPE15	PPE family protein PPE15	5.09128	165.213	-5.02015	2.6691e-64	7.47722e-63	DOWN
leuW	tRNA	14.167	458.905	-5.01759	8.36325e-51	1.34013e-49	DOWN
Rv2807	hypothetical protein	4.86187	157.481	-5.01752	5.70202e-64	1.5539e-62	DOWN
Rv1873	hypothetical protein	5.51884	178.557	-5.01588	2.65839e-58	5.51787e-57	DOWN
Rv1674c	transcriptional regulator	6.73581	216.741	-5.00797	1.75084e-62	4.43915e-61	DOWN
PPE30	PPE family protein PPE30	5.89085	187.118	-4.98933	9.92643e-65	2.84038e-63	DOWN
Rv1291c	hypothetical protein	9.07577	287.417	-4.98498	2.04565e-59	4.47807e-58	DOWN
mrr	restriction system protein	7.6315	240.042	-4.97517	8.67778e-64	2.3331e-62	DOWN
Rv1119c	hypothetical protein	1.36358	42.4568	-4.96052	5.32756e-24	2.27045e-23	DOWN
tcrA	two component DNA binding transcriptional regulator TcrA	8.51625	263.818	-4.95318	6.76536e-63	1.75987e-61	DOWN
Rv1973	Mce associated membrane protein	4.58119	141.341	-4.94732	9.8724e-56	1.89229e-54	DOWN
Rv2011c	hypothetical protein	7.61848	227.213	-4.8984	7.79006e-58	1.60036e-56	DOWN
Rv3174	short-chain dehydrogenase/reductase	7.43245	220.689	-4.89203	2.35101e-60	5.41272e-59	DOWN
Rv0329c	hypothetical protein	7.47328	221.361	-4.88851	1.16293e-59	2.55973e-58	DOWN
lppQ	lipoprotein LppQ	7.26061	214.931	-4.88764	5.94162e-57	1.17252e-55	DOWN
Rv0150c	hypothetical protein	10.0073	294.838	-4.8808	2.59131e-56	5.0638e-55	DOWN
cyp144	cytochrome P450 Cyp144	7.12423	208.785	-4.87314	4.1919e-62	1.03659e-60	DOWN
Rv2250c	HTH-type transcriptional regulator	7.86177	229.486	-4.86741	7.65627e-59	1.61426e-57	DOWN
MTS0858	ncRNA	12.8301	374.024	-4.86553	3.39486e-48	4.90968e-47	DOWN
PE_PGRS42	PE-PGRS family protein PE_PGRS42	6.82234	197.957	-4.85878	7.63965e-63	1.97448e-61	DOWN
mbtI	salicylate synthase	6.08813	176.274	-4.85568	2.83344e-61	6.79686e-60	DOWN
lppN	lipoprotein LppN	7.18413	207.408	-4.85151	1.45131e-57	2.95124e-56	DOWN
echA13	enoyl-CoA hydratase EchA13	6.85868	197.563	-4.84823	3.01862e-60	6.83197e-59	DOWN
Rv2100	hypothetical protein	8.35784	239.418	-4.84026	2.59769e-62	6.54486e-61	DOWN
Rv3353c	hypothetical protein	10.1164	289.319	-4.83789	1.10257e-54	2.00767e-53	DOWN
Rv0375c	carbon monoxyde dehydrogenase medium subunit	7.88256	222.604	-4.81967	1.11895e-59	2.47653e-58	DOWN
Rv1372	alpha-pyrone synthesis polyketide synthase-like protein	4.89239	138.147	-4.81952	6.24038e-59	1.3227e-57	DOWN
Rv0963c	hypothetical protein	6.54627	184.212	-4.81455	2.33634e-58	4.87468e-57	DOWN
virS	HTH-type transcriptional regulator VirS	8.9972	253.13	-4.81426	1.5413e-60	3.56904e-59	DOWN
mce3B	Mce family protein Mce3B	6.43299	180.104	-4.8072	3.09747e-59	6.70727e-58	DOWN
Rv2893	oxidoreductase	10.2287	283.107	-4.79065	3.34344e-60	7.52462e-59	DOWN
yrbE3B	integral membrane protein	5.99299	164.35	-4.77735	4.12442e-57	8.22011e-56	DOWN
Rv3129	pseudo	7.1925	196.843	-4.77441	1.07583e-54	1.96794e-53	DOWN
Rv0374c	carbon monoxyde dehydrogenase small subunit	5.34582	144.892	-4.76042	1.5879e-52	2.69539e-51	DOWN
mazF8	toxin MazF8	6.54889	176.638	-4.7534	1.25083e-50	1.98842e-49	DOWN
Rv0828c	deaminase	6.94536	186.641	-4.74808	3.38501e-53	5.92156e-52	DOWN
Rv0648	alpha-mannosidase	9.501	255.25	-4.74769	1.09784e-61	2.68167e-60	DOWN
Rv2654c	antitoxin	4.68634	125.332	-4.74115	5.0221e-44	5.84841e-43	DOWN
Rv2012	hypothetical protein	9.12807	241.521	-4.72569	2.54242e-55	4.80421e-54	DOWN
dipZ	integral membrane C-type cytochrome biogenesis protein DipZ	6.50976	170.706	-4.71277	5.75468e-59	1.23279e-57	DOWN
idi	isopentenyl-diphosphate delta-isomerase	6.83612	178.72	-4.70838	1.62737e-54	2.9366e-53	DOWN
Rv2307A	glycine-rich protein	7.74762	202.526	-4.70821	2.65676e-46	3.40031e-45	DOWN
Rv1958c	hypothetical protein	5.50268	142.673	-4.69644	7.13794e-53	1.23786e-51	DOWN
tam	trans-aconitate methyltransferase	9.93585	255.591	-4.68505	9.53639e-57	1.87268e-55	DOWN
Rv0603	exported protein	10.5487	270.755	-4.68185	1.83618e-52	3.10369e-51	DOWN
Rv3167c	TetR family transcriptional regulator	9.66781	248.07	-4.68142	1.09385e-55	2.08664e-54	DOWN
Rv0330c	hypothetical protein	8.23064	210.769	-4.67852	1.18928e-55	2.25794e-54	DOWN
lprM	Mce family lipoprotein LprM	6.5916	168.123	-4.67274	3.09731e-56	6.02322e-55	DOWN
Rv3000	transmembrane protein	9.12808	231.276	-4.66316	3.35825e-55	6.31603e-54	DOWN
Rv3352c	oxidoreductase	9.74696	244.295	-4.64753	3.56765e-52	5.97992e-51	DOWN
mbtB	phenyloxazoline synthase	9.40443	234.498	-4.64009	6.08733e-59	1.29712e-57	DOWN
Rv3023c	transposase	1.46012	36.3418	-4.63747	1.44193e-46	1.88155e-45	DOWN
glpD1	glycerol-3-phosphate dehydrogenase	9.60282	238.326	-4.63333	3.93565e-57	7.88311e-56	DOWN
fabD2	malonyl CoA-acyl carrier protein transacylase	9.0905	225.537	-4.63286	1.55781e-54	2.8238e-53	DOWN
Rv0488	amino-acid transporter	12.4575	307.044	-4.62335	4.8221e-55	9.0268e-54	DOWN
Rv1518	hypothetical protein	7.43769	182.905	-4.6201	8.80246e-55	1.61755e-53	DOWN
Rv0095c	hypothetical protein	9.72691	239.15	-4.61979	5.03045e-52	8.36181e-51	DOWN
Rv0372c	hypothetical protein	7.82137	191.79	-4.61596	6.34568e-54	1.12481e-52	DOWN
Rv0776c	hypothetical protein	15.4713	377.177	-4.60757	4.87691e-56	9.39274e-55	DOWN
Rv0767c	HTH-type transcriptional regulator	14.7421	355.171	-4.5905	5.93668e-55	1.10103e-53	DOWN
PE34	PE family protein PE34	8.85438	212.906	-4.58768	2.15686e-49	3.26052e-48	DOWN
Rv0306	oxidoreductase	8.467	201.072	-4.56972	1.42237e-52	2.42469e-51	DOWN
PE_PGRS36	pseudo	6.56853	155.595	-4.56608	4.4421e-54	7.90891e-53	DOWN
Rv0919	GCN5-like N-acetyltransferase	6.86612	162.09	-4.56115	1.05794e-49	1.60535e-48	DOWN
mazE8	antitoxin MazE8	6.79551	159.006	-4.54836	9.3194e-44	1.06973e-42	DOWN
Rv3054c	hypothetical protein	8.14125	190.154	-4.54577	7.00911e-51	1.1322e-49	DOWN
Rv0779c	transmembrane protein	11.977	276.892	-4.53099	1.14894e-52	1.97539e-51	DOWN
serT	tRNA	9.61053	221.863	-4.52891	4.6775e-36	3.65264e-35	DOWN
Rv1203c	hypothetical protein	8.93158	205.919	-4.52702	3.7165e-51	6.12688e-50	DOWN
Rv0196	HTH-type transcriptional regulator	8.93158	205.573	-4.5246	4.27885e-51	6.96792e-50	DOWN
lppF	lipoprotein LppF	6.22731	142.995	-4.52122	1.06094e-52	1.83195e-51	DOWN
Rv1150	pseudo	3.46959	79.3561	-4.51551	3.09144e-44	3.65319e-43	DOWN
mce3A	Mce family protein Mce3A	7.44933	168.11	-4.49615	1.28221e-52	2.1951e-51	DOWN
Rv2481c	hypothetical protein	7.97717	179.399	-4.49115	3.64837e-46	4.63979e-45	DOWN
Rv3840	transcriptional regulator	10.1505	227.894	-4.48875	3.61753e-49	5.42765e-48	DOWN
Rv3861	hypothetical protein	8.01771	179.814	-4.48717	3.51569e-46	4.48531e-45	DOWN
Rv1519	hypothetical protein	7.43769	166.607	-4.48545	5.33444e-44	6.19414e-43	DOWN
argT	tRNA	18.5942	415.428	-4.48167	3.23887e-40	3.08193e-39	DOWN
Rv2254c	integral membrane protein	10.0311	223.826	-4.47983	2.3669e-49	3.56459e-48	DOWN
fadE34	acyl-CoA dehydrogenase FadE34	9.99353	222.667	-4.47775	1.98257e-54	3.56152e-53	DOWN
Rv1776c	transcriptional regulator	10.5069	233.168	-4.47196	2.33126e-50	3.63386e-49	DOWN
Rv3346c	transmembrane protein	16.0718	355.635	-4.46779	1.41736e-48	2.11077e-47	DOWN
fucA	L-fuculose phosphate aldolase FucA	9.9056	218.433	-4.4628	1.56755e-50	2.48206e-49	DOWN
serX	tRNA	10.6863	234.321	-4.45465	1.33617e-35	1.01377e-34	DOWN
esxR	ESAT-6 like protein EsxR	7.41215	159.447	-4.42704	4.08195e-43	4.55496e-42	DOWN
Rv2437	transmembrane protein	11.5993	249.189	-4.42513	2.15098e-48	3.16794e-47	DOWN
Rv1374c	hypothetical protein	8.95276	191.824	-4.42131	2.11661e-47	2.84534e-46	DOWN
Rv0895	diacyglycerol O-acyltransferase	9.29711	196.115	-4.39877	3.9804e-51	6.50836e-50	DOWN
Rv2656c	prophage protein	5.5357	115.578	-4.38395	3.22249e-42	3.41516e-41	DOWN
PPE63	PPE family protein PPE63	10.9628	228.827	-4.38357	5.94217e-51	9.63739e-50	DOWN
Rv3467	hypothetical protein	2.45583	50.7557	-4.36928	1.61101e-42	1.74424e-41	DOWN
PE_PGRS2	PE-PGRS family protein PE_PGRS2	8.77638	180.425	-4.36163	5.12304e-50	7.89343e-49	DOWN
Rv1359	transcriptional regulator	7.92663	162.617	-4.35863	1.13167e-47	1.56867e-46	DOWN
Rv0122	hypothetical protein	10.7333	219.251	-4.35242	1.52217e-45	1.87625e-44	DOWN
G2	ncRNA	9.98728	203.941	-4.35191	6.22034e-42	6.47239e-41	DOWN
udgA	UDP-glucose 6-dehydrogenase UdgA	10.1487	206.931	-4.34979	7.78741e-50	1.1907e-48	DOWN
oxyR'	pseudo	8.55982	174.345	-4.34822	4.08091e-46	5.15714e-45	DOWN
Rv1930c	hypothetical protein	7.61478	153.332	-4.33171	4.12044e-45	4.98685e-44	DOWN
PE_PGRS28	PE-PGRS family protein PE_PGRS28	7.51788	151.238	-4.33035	1.66764e-50	2.63014e-49	DOWN
Rv1517	hypothetical protein	9.21205	184.777	-4.32612	1.67566e-47	2.29102e-46	DOWN
PE_PGRS43	PE-PGRS family protein PE_PGRS43	9.68333	192.647	-4.31431	9.78554e-51	1.56179e-49	DOWN
Rv1673c	hypothetical protein	8.72911	172.632	-4.30572	1.77263e-47	2.41536e-46	DOWN
Rv2655c	prophage protein	7.8778	155.713	-4.30496	2.36247e-48	3.45404e-47	DOWN
Rv3349c	transposase	10.6056	209.413	-4.30346	5.00686e-48	7.11259e-47	DOWN
vapB7	antitoxin VapB7	8.96897	176.804	-4.30107	8.84121e-41	8.63851e-40	DOWN
Rv0826	hypothetical protein	10.4945	206.451	-4.2981	3.93749e-48	5.65362e-47	DOWN
Rv2369c	hypothetical protein	4.90938	96.5279	-4.29733	3.293e-37	2.70878e-36	DOWN
Rv1050	oxidoreductase	9.23554	181.534	-4.2969	2.24749e-47	3.01118e-46	DOWN
Rv1804c	hypothetical protein	8.6432	169.613	-4.29453	3.76063e-42	3.94374e-41	DOWN
Rv1353c	HTH-type transcriptional regulator	7.61749	148.93	-4.28918	4.96425e-46	6.21462e-45	DOWN
Rv2090	5'-3' exonuclease	11.5309	225.066	-4.28677	2.53159e-48	3.68784e-47	DOWN
Rv3402c	hypothetical protein	12.096	235.218	-4.2814	2.20351e-48	3.23344e-47	DOWN
Rv3113	phosphatase	6.0591	117.658	-4.27936	5.56693e-44	6.44541e-43	DOWN
Rv3191c	transposase	8.04851	155.945	-4.27617	7.3367e-47	9.69994e-46	DOWN
pepE	dipeptidase PepE	12.7423	246.685	-4.27497	3.77554e-48	5.44058e-47	DOWN
Rv3517	hypothetical protein	13.2816	256.048	-4.26892	1.89022e-47	2.56685e-46	DOWN
Rv2415c	hypothetical protein	12.6873	244.087	-4.26594	1.97008e-47	2.66627e-46	DOWN
PE9	PE family protein PE9	11.2848	213.639	-4.24273	4.08403e-44	4.78381e-43	DOWN
cmr	HTH-type transcriptional regulator Cmr	10.5494	197.957	-4.22996	1.55117e-45	1.90613e-44	DOWN
Rv1455	hypothetical protein	15.7534	295.58	-4.22981	6.07849e-47	8.06306e-46	DOWN
PPE65	PPE family protein PPE65	9.76122	182.885	-4.22773	1.12275e-46	1.46985e-45	DOWN
uspC	sugar ABC transporter substrate-binding lipoprotein UspC	11.9886	224.588	-4.22755	3.70289e-47	4.94459e-46	DOWN
Rv0326	hypothetical protein	10.4389	194.49	-4.21966	2.06177e-43	2.32007e-42	DOWN
Rv2025c	cation efflux system protein	12.0425	224.302	-4.21923	1.89384e-46	2.43946e-45	DOWN
yrbE3A	integral membrane protein	10.5321	196.137	-4.219	1.57964e-45	1.93518e-44	DOWN
Rv3179	hypothetical protein	9.87368	183.838	-4.21871	1.61505e-46	2.09382e-45	DOWN
relJ	antitoxin RelJ	10.2403	190.21	-4.21526	2.27375e-40	2.1739e-39	DOWN
PE_PGRS23	PE-PGRS family protein PE_PGRS23	9.31362	172.968	-4.21502	7.85755e-47	1.03544e-45	DOWN
Rv0373c	carbon monoxyde dehydrogenase large subunit	12.2877	228.107	-4.21442	4.73898e-48	6.756e-47	DOWN
Rv1937	oxygenase	10.4629	194.085	-4.21333	5.86575e-48	8.24498e-47	DOWN
malQ	4-alpha-glucanotransferase	12.3021	228.001	-4.21206	6.17224e-48	8.61533e-47	DOWN
dnaE2	error-prone DNA polymerase	14.1351	260.706	-4.20507	5.08228e-48	7.19421e-47	DOWN
Rv1499	hypothetical protein	5.82524	107.252	-4.20255	9.90134e-39	8.71753e-38	DOWN
Rv0370c	oxidoreductase	12.4169	228.433	-4.2014	8.01909e-46	9.97654e-45	DOWN
Rv2307B	glycine-rich protein	7.36021	135.251	-4.19975	7.58689e-41	7.46759e-40	DOWN
Rv3830c	TetR family transcriptional regulator	11.3041	207.042	-4.19501	1.97825e-44	2.34463e-43	DOWN
Rv2401A	membrane protein	21.0552	384.859	-4.19208	2.63159e-42	2.81876e-41	DOWN
Rv3201c	ATP-dependent DNA helicase	14.2297	259.568	-4.18914	1.22032e-47	1.67994e-46	DOWN
Rv2644c	hypothetical protein	13.4486	245.301	-4.18902	3.3293e-42	3.50978e-41	DOWN
Rv2282c	LysR family HTH-type transcriptional regulator	11.3664	206.266	-4.18165	2.87301e-45	3.48766e-44	DOWN
tyrT	tRNA	24.5628	445.534	-4.18099	3.66958e-37	3.01236e-36	DOWN
mce3F	Mce family protein Mce3F	10.8537	195.636	-4.17191	1.20882e-45	1.49461e-44	DOWN
vapB12	antitoxin VapB12	12.8855	231.142	-4.16496	1.64356e-39	1.51708e-38	DOWN
PE_PGRS61	PE-PGRS family-related protein PE_PGRS61	8.94927	160.456	-4.16427	1.47199e-42	1.60239e-41	DOWN
PPE34	PPE family protein PPE34	5.43393	97.4102	-4.164	1.10077e-46	1.4458e-45	DOWN
Rv1190	hypothetical protein	12.0365	214.902	-4.15819	1.11323e-44	1.33122e-43	DOWN
Rv1739c	sulfate ABC transporter permease	11.9653	213.347	-4.15628	2.26307e-46	2.90572e-45	DOWN
argW	tRNA	18.8455	335.137	-4.15246	1.44227e-33	9.79279e-33	DOWN
Rv0699	hypothetical protein	15.9977	283.531	-4.14757	2.9152e-40	2.78054e-39	DOWN
moaC1	cyclic pyranopterin monophosphate synthase accessory protein	4.9657	86.8998	-4.12928	7.33839e-38	6.17597e-37	DOWN
Rv1575	phage protein	7.53419	130.344	-4.11273	7.32865e-40	6.89169e-39	DOWN
alaU	tRNA	14.5188	251.103	-4.11228	5.78567e-30	3.30162e-29	DOWN
moaC3	cyclic pyranopterin monophosphate synthase accessory protein	8.7748	151.505	-4.10986	8.39594e-41	8.2235e-40	DOWN
Rv0849	MFS-type transporter	11.4517	197.629	-4.10916	3.49053e-44	4.11267e-43	DOWN
Rv2407	ribonuclease Z	13.957	239.191	-4.09911	1.69446e-43	1.92295e-42	DOWN
Rv2265	integral membrane protein	11.4438	195.682	-4.09588	8.38604e-44	9.68141e-43	DOWN
Rv2577	hypothetical protein	10.6537	182.169	-4.09586	9.35879e-45	1.12249e-43	DOWN
asnT	tRNA	28.5281	487.436	-4.09476	1.01021e-35	7.76754e-35	DOWN
mbtC	polyketide synthetase	12.8836	219.49	-4.09054	1.21584e-44	1.4496e-43	DOWN
fadD35	fatty-acid--CoA ligase FadD35	10.7448	182.396	-4.08536	1.5306e-44	1.81947e-43	DOWN
Rv1439c	hypothetical protein	15.0151	254.775	-4.08474	1.77809e-41	1.8033e-40	DOWN
ribA1	riboflavin biosynthesis protein RibA	13.044	220.609	-4.08004	1.99109e-43	2.24685e-42	DOWN
whiB6	transcriptional regulator WhiB6	17.5877	292.511	-4.05585	9.76713e-41	9.49688e-40	DOWN
Rv2961	transposase	10.1076	167.442	-4.05015	1.34672e-38	1.17028e-37	DOWN
PE_PGRS11	PE-PGRS family protein PE_PGRS11	12.0571	199.276	-4.04681	9.06189e-44	1.04316e-42	DOWN
Rv1395	HTH-type transcriptional regulator	15.5401	254.102	-4.03134	1.56845e-42	1.70277e-41	DOWN
idsA1	multifunctional dimethylallyltransferase/geranyltranstransferase/farnesyltranstransferase	12.9815	212.221	-4.03104	2.8679e-42	3.06368e-41	DOWN
mbtD	polyketide synthetase	17.1203	278.172	-4.0222	1.20847e-43	1.38318e-42	DOWN
Rv3468c	dTDP-glucose 4,6-dehydratase	13.6697	222.023	-4.02165	3.42746e-42	3.60378e-41	DOWN
Rv3832c	hypothetical protein	15.2369	247.044	-4.01913	5.92601e-41	5.86163e-40	DOWN
Rv0336	hypothetical protein	2.95146	47.8472	-4.01893	1.31634e-38	1.14886e-37	DOWN
Rv2515c	hypothetical protein	11.532	186.947	-4.01892	4.61788e-42	4.83009e-41	DOWN
Rv2253	hypothetical protein	12.4699	201.64	-4.01526	8.26138e-40	7.69756e-39	DOWN
Rv0219	transmembrane protein	10.9059	174.862	-4.00304	2.12305e-39	1.93734e-38	DOWN
Rv1588c	hypothetical protein	3.77999	60.5921	-4.00268	4.53353e-35	3.33235e-34	DOWN
cobD	cobalamin biosynthesis transmembrane protein CobD	15.0017	240.342	-4.00189	1.29215e-41	1.3205e-40	DOWN
PPE23	PPE family protein PPE23	10.2621	163.844	-3.99692	3.37882e-41	3.40089e-40	DOWN
Rv2897c	hypothetical protein	13.3923	213.362	-3.99383	1.79156e-42	1.93449e-41	DOWN
Rv2811	hypothetical protein	12.732	201.4	-3.98353	8.26249e-40	7.69756e-39	DOWN
fadD17	long-chain-fatty-acid--CoA ligase FadD17	15.2549	241.163	-3.98266	2.63068e-42	2.81876e-41	DOWN
Rv0090	membrane protein	17.1954	270.965	-3.97801	5.71687e-41	5.68282e-40	DOWN
Rv3394c	hypothetical protein	17.479	274.566	-3.97345	3.28707e-42	3.4744e-41	DOWN
vapB3	antitoxin VapB3	15.2514	238.647	-3.96786	5.80959e-37	4.73033e-36	DOWN
frdA	fumarate reductase flavoprotein subunit	12.0459	187.5	-3.96028	1.03086e-41	1.05888e-40	DOWN
moeY	molybdopterin biosynthesis protein MoeY	9.60875	148.588	-3.95083	1.79128e-41	1.81209e-40	DOWN
kdpF	membrane protein KdpF	20.1937	311.958	-3.94938	7.02665e-32	4.48229e-31	DOWN
Rv2039c	sugar ABC transporter permease	9.68312	149.373	-3.9473	4.08621e-39	3.68679e-38	DOWN
PPE61	PPE family protein PPE61	12.2591	188.928	-3.94592	1.95092e-40	1.87419e-39	DOWN
Rv3415c	hypothetical protein	13.1821	201.687	-3.93546	1.31948e-39	1.22357e-38	DOWN
PPE66	PPE family protein PPE66	13.8476	211.097	-3.9302	7.63582e-40	7.14698e-39	DOWN
PPE38	PPE family protein PPE38	25.3773	385.124	-3.92371	4.3919e-41	4.38752e-40	DOWN
Rv3453	pseudo	12.5872	190.87	-3.92256	7.83082e-41	7.68879e-40	DOWN
mbtJ	acetyl hydrolase	12.699	192.516	-3.9222	2.06087e-39	1.88489e-38	DOWN
mbtL	acyl carrier protein MbtL	13.1492	199.341	-3.92219	3.61223e-36	2.83737e-35	DOWN
Rv0218	transmembrane protein	14.9845	226.87	-3.92032	9.93818e-41	9.6398e-40	DOWN
Rv2492	hypothetical protein	5.43257	81.8455	-3.9132	8.44538e-36	6.50619e-35	DOWN
aspB	aspartate aminotransferase AspB	15.8537	238.585	-3.91161	1.8343e-40	1.7664e-39	DOWN
AS1890	ncRNA	12.9691	194.813	-3.90894	2.68887e-34	1.89372e-33	DOWN
proT	tRNA	38.9474	584.213	-3.9069	8.22347e-34	5.68967e-33	DOWN
PE_PGRS50	PE-PGRS family protein PE_PGRS50	10.9946	164.823	-3.90604	6.68069e-41	6.59184e-40	DOWN
Rv0068	oxidoreductase	17.2894	258.224	-3.90067	1.84176e-39	1.68835e-38	DOWN
Rv0104	hypothetical protein	18.8888	281.199	-3.89599	2.05805e-40	1.97238e-39	DOWN
murB	UDP-N-acetylenolpyruvoylglucosamine reductase	15.914	236.448	-3.89315	5.43654e-40	5.12442e-39	DOWN
C8	ncRNA	13.2194	195.857	-3.88907	8.30408e-30	4.70525e-29	DOWN
mhpE	4-hydroxy-2-oxovalerate aldolase MhpE	14.0146	206.874	-3.88375	6.5972e-39	5.87297e-38	DOWN
Rv0612	hypothetical protein	21.908	322.168	-3.87828	1.08485e-38	9.53049e-38	DOWN
Rv1581c	phage protein	13.3822	196.729	-3.87782	3.85807e-36	3.01864e-35	DOWN
esxF	ESAT-6 like protein EsxF	12.6941	185.651	-3.87036	1.03537e-34	7.47332e-34	DOWN
Rv0843	dehydrogenase	12.9142	188.697	-3.86904	2.02884e-38	1.74037e-37	DOWN
Rv2998	hypothetical protein	18.232	265.264	-3.86288	2.46336e-37	2.03889e-36	DOWN
ephB	epoxide hydrolase EphB	13.3858	194.593	-3.86169	1.93352e-38	1.66933e-37	DOWN
Rv2044c	hypothetical protein	12.8639	186.811	-3.86017	1.16732e-34	8.39549e-34	DOWN
Rv3114	hypothetical protein	8.99945	130.595	-3.85912	2.46107e-35	1.83938e-34	DOWN
Rv0197	oxidoreductase	14.9387	215.748	-3.85221	1.71232e-39	1.57691e-38	DOWN
sigI	ECF RNA polymerase sigma factor SigI	16.3578	234.597	-3.84213	5.48469e-38	4.63537e-37	DOWN
glyT	tRNA	19.8677	284.337	-3.83911	8.70911e-28	4.51926e-27	DOWN
Rv2423	hypothetical protein	15.4153	220.359	-3.83742	4.405e-38	3.73847e-37	DOWN
Rv0193c	hypothetical protein	10.9875	157.047	-3.83726	8.09924e-39	7.16238e-38	DOWN
PPE16	PPE family protein PPE16	15.0196	213.806	-3.83139	6.65425e-39	5.91063e-38	DOWN
Rv1939	oxidoreductase	11.6754	166.194	-3.83132	1.29064e-35	9.82951e-35	DOWN
Rv3085	oxidoreductase SadH	17.2293	245.075	-3.83029	9.97673e-38	8.37878e-37	DOWN
Rv0953c	oxidoreductase	14.9586	212.573	-3.82891	1.69363e-37	1.40761e-36	DOWN
Rv0622	membrane protein	15.7109	223.004	-3.82723	1.00956e-37	8.46086e-37	DOWN
metU	tRNA	27.64	392.055	-3.82623	4.30469e-30	2.46704e-29	DOWN
Rv1354c	hypothetical protein	10.6877	151.379	-3.82414	1.66658e-38	1.44509e-37	DOWN
Rv3359	oxidoreductase	15.8621	224.526	-3.82323	1.95441e-38	1.68012e-37	DOWN
Rv1936	monooxygenase	14.9256	211.13	-3.82227	2.71411e-38	2.31828e-37	DOWN
Rv2117	hypothetical protein	11.068	156.33	-3.82013	9.36771e-33	6.15197e-32	DOWN
PPE5	PPE family protein PPE5	11.3336	160.069	-3.82001	5.10663e-39	4.57655e-38	DOWN
Rv2086	hypothetical protein	12.8564	181.546	-3.81978	3.67598e-36	2.88179e-35	DOWN
Rv1276c	hypothetical protein	19.7247	277.549	-3.81467	1.59578e-36	1.26839e-35	DOWN
rocE	cationic amino acid transporter permease RocE	16.5412	231.303	-3.80565	3.30245e-38	2.80884e-37	DOWN
mce2D	Mce family protein Mce2D	11.6899	163.007	-3.8016	6.86172e-38	5.78696e-37	DOWN
mazE1	antitoxin MazE1	4.16765	57.5153	-3.78664	6.83575e-21	2.50082e-20	DOWN
Rv0071	maturase	14.1295	194.037	-3.77955	6.77436e-36	5.24915e-35	DOWN
esxJ	ESAT-6 like protein EsxJ	9.95447	136.372	-3.77606	2.9109e-31	1.80233e-30	DOWN
Rv2997	alanine-rich dehydrogenase	21.3518	292.007	-3.77358	1.22611e-37	1.02542e-36	DOWN
Rv2311	hypothetical protein	15.69	213.856	-3.76873	3.52388e-35	2.62391e-34	DOWN
Rv1773c	transcriptional regulator	16.802	228.067	-3.76275	5.33374e-36	4.14892e-35	DOWN
glnU	tRNA	8.26417	111.852	-3.75857	1.44783e-18	4.68875e-18	DOWN
Rv3657c	alanine-rich membrane protein	16.9479	229.377	-3.75855	2.09464e-35	1.56844e-34	DOWN
Rv1735c	membrane protein	16.3913	220.782	-3.75162	8.95036e-35	6.4955e-34	DOWN
upp	uracil phosphoribosyltransferase	19.9352	268.055	-3.74914	1.13984e-35	8.71414e-35	DOWN
thiS	sulfur carrier protein ThiS	6.19809	83.1815	-3.74637	4.78115e-25	2.14243e-24	DOWN
Rv3168	aminoglycoside phosphotransferase	16.779	224.965	-3.74498	1.1584e-36	9.33713e-36	DOWN
vapB18	antitoxin VapB18	11.863	158.938	-3.74392	2.6852e-31	1.66774e-30	DOWN
vapB16	antitoxin VapB16	20.4851	274.136	-3.74224	1.20453e-31	7.59898e-31	DOWN
Rv1582c	phage protein	15.272	204.103	-3.74034	1.16942e-36	9.40702e-36	DOWN
Rv0653c	transcriptional regulator	21.4795	285.737	-3.73365	1.18508e-35	9.04275e-35	DOWN
PPE11	PPE family protein PPE11	12.5992	167.354	-3.7315	2.20921e-36	1.74215e-35	DOWN
ilvB2	acetolactate synthase large subunit	16.0276	212.635	-3.72975	1.46244e-36	1.16704e-35	DOWN
pdxH	pyridoxine/pyridoxamine 5'-phosphate oxidase	16.3629	216.352	-3.72488	6.75466e-35	4.92881e-34	DOWN
Rv2913c	D-amino acid aminohydrolase	20.0425	264.923	-3.72444	1.29473e-36	1.03941e-35	DOWN
Rv2424c	transposase	9.96517	131.589	-3.723	1.18268e-34	8.49074e-34	DOWN
Rv2618	hypothetical protein	18.6217	245.612	-3.72133	4.21296e-35	3.11386e-34	DOWN
Rv2570	hypothetical protein	19.8815	262.223	-3.72129	5.30282e-34	3.69445e-33	DOWN
Rv1526c	glycosyltransferase	17.2008	226.533	-3.71918	3.39088e-36	2.66873e-35	DOWN
PE_PGRS46	PE-PGRS family protein PE_PGRS46	13.0884	172.343	-3.71893	2.12595e-36	1.67979e-35	DOWN
PE_PGRS27	PE-PGRS family protein PE_PGRS27	10.7418	141.193	-3.71637	1.69786e-36	1.34686e-35	DOWN
Rv2573	2-dehydropantoate 2-reductase	16.3358	213.634	-3.70903	9.13022e-35	6.61404e-34	DOWN
ugpB	sn-glycerol-3-phosphate ABC transporter substrate-binding lipoprotein UgpB	13.9279	181.459	-3.70359	1.07672e-35	8.26312e-35	DOWN
moaR1	transcriptional regulator MoaR	13.016	169.525	-3.70314	1.72008e-34	1.22609e-33	DOWN
Rv2308a	hypothetical protein	13.3454	173.64	-3.70168	9.26289e-32	5.88069e-31	DOWN
Rv2886c	resolvase	15.5161	201.834	-3.70132	8.14587e-35	5.92239e-34	DOWN
Rv1888A	pseudo	15.7046	203.921	-3.69875	3.34981e-33	2.24029e-32	DOWN
Rv0369c	membrane oxidoreductase	14.9186	193.294	-3.69561	1.9639e-33	1.32225e-32	DOWN
Rv0990c	hypothetical protein	17.0659	221.1	-3.69551	2.68978e-34	1.89372e-33	DOWN
Rv2267c	hypothetical protein	10.7391	138.71	-3.69113	2.0153e-34	1.42638e-33	DOWN
Rv1931c	transcriptional regulator	16.4249	212.111	-3.69086	1.95737e-34	1.39029e-33	DOWN
Rv0944	formamidopyrimidine-DNA glycosylase	16.8401	217.292	-3.68967	1.8877e-33	1.27308e-32	DOWN
dxs2	1-deoxy-D-xylulose 5-phosphate synthase	10.9996	141.142	-3.68163	3.54106e-35	2.63181e-34	DOWN
Rv1012	hypothetical protein	16.8866	216.616	-3.68119	9.61143e-32	6.09231e-31	DOWN
lprL	Mce family lipoprotein LprL	13.4112	171.935	-3.68035	1.30974e-34	9.38605e-34	DOWN
leuT	tRNA	51.0781	653.212	-3.67677	5.20127e-31	3.18111e-30	DOWN
Rv3202c	ATP-dependent DNA helicase	20.5135	261.898	-3.67436	1.08926e-35	8.34336e-35	DOWN
PPE22	PPE family protein PPE22	12.3961	158.237	-3.67412	2.75964e-34	1.9395e-33	DOWN
Rv3424c	hypothetical protein	9.37394	119.281	-3.66957	8.02102e-30	4.5513e-29	DOWN
Rv3406	dioxygenase	16.7306	212.838	-3.66919	3.15462e-34	2.21321e-33	DOWN
Rv1961	hypothetical protein	14.3495	182.502	-3.66884	1.23624e-32	8.09212e-32	DOWN
AS1726	ncRNA	19.991	253.272	-3.66327	9.44892e-31	5.63279e-30	DOWN
clpC2	ATP-dependent protease ATP-binding subunit ClpC	15.4829	195.915	-3.66148	1.19515e-33	8.19823e-33	DOWN
plsB1	acyltransferase PlsB	16.392	207.213	-3.66005	4.38924e-35	3.23657e-34	DOWN
Rv1687c	ABC transporter ATP-binding protein	16.1731	203.842	-3.65578	1.23581e-33	8.45216e-33	DOWN
dppB	dipeptide ABC transporter permease DppB	16.9695	213.589	-3.65382	5.81738e-34	4.04591e-33	DOWN
Rv3013	hypothetical protein	17.4338	218.741	-3.64926	2.30412e-33	1.54871e-32	DOWN
Rv1671	membrane protein	15.235	190.343	-3.64314	1.39278e-31	8.77277e-31	DOWN
lipX	lipase LipX	52.5916	656.568	-3.64204	9.77536e-34	6.72854e-33	DOWN
Rv1490	membrane protein	12.6662	157.273	-3.63421	4.59182e-34	3.21027e-33	DOWN
Rv0213c	methyltransferase	13.6131	168.377	-3.62862	5.17223e-34	3.60974e-33	DOWN
Rv0386	transcriptional regulator	21.5106	266.05	-3.62858	1.07979e-34	7.77993e-34	DOWN
Rv2319c	universal stress protein	18.0019	221.265	-3.61956	3.10066e-33	2.08061e-32	DOWN
PE3	PE family protein PE3	13.0966	160.72	-3.61729	8.63899e-34	5.96686e-33	DOWN
kdpE	transcriptional regulator KdpE	19.4953	239.236	-3.61724	6.14839e-33	4.06443e-32	DOWN
B55	ncRNA	45.4186	556.257	-3.6144	8.31273e-28	4.33604e-27	DOWN
Rv2622	methyltransferase	17.6894	216.604	-3.61411	5.48545e-33	3.65028e-32	DOWN
Rv1134	hypothetical protein	26.9891	330.134	-3.6126	3.91898e-31	2.4153e-30	DOWN
pncB2	nicotinic acid phosphoribosyltransferase PncB2	15.8692	194.09	-3.61242	7.91065e-34	5.48271e-33	DOWN
Rv1044	hypothetical protein	12.2769	149.741	-3.60845	1.44614e-31	9.09454e-31	DOWN
Rv1188	proline dehydrogenase	19.7963	241.283	-3.60742	1.2606e-33	8.603e-33	DOWN
Rv0771	4-carboxymuconolactone decarboxylase	13.5503	164.606	-3.60262	1.10726e-30	6.53268e-30	DOWN
Rv1879	hypothetical protein	13.4755	163.678	-3.60245	8.0003e-33	5.27125e-32	DOWN
PPE49	PPE family protein PPE49	16.0644	195.04	-3.60183	1.79262e-33	1.211e-32	DOWN
Rv1584c	phage protein	11.5585	140.248	-3.60095	4.26581e-27	2.15225e-26	DOWN
mesT	epoxide hydrolase MesT	22.4219	271.891	-3.60005	1.55159e-33	1.04994e-32	DOWN
valU	tRNA	9.03888	109.512	-3.5988	3.32868e-17	1.01482e-16	DOWN
Rv0492c	GMC-type oxidoreductase	23.4445	281.369	-3.58514	1.33129e-33	9.07001e-33	DOWN
Rv0842	integral membrane protein	16.8542	201.836	-3.58201	3.73973e-33	2.49274e-32	DOWN
Rv3787c	S-adenosyl-L-methionine-dependent methyltransferase	20.1387	240.56	-3.57835	5.96469e-33	3.94951e-32	DOWN
fadE30	acyl-CoA dehydrogenase FadE30	19.4292	229.76	-3.56383	8.80244e-33	5.79024e-32	DOWN
Rv2943A	transposase	0.21009	2.47481	-3.55824	7.45832e-06	1.23208e-05	DOWN
rpmG1	50S ribosomal protein L33	2.25388	26.5482	-3.55813	1.41629e-12	3.37116e-12	DOWN
PE_PGRS9	PE-PGRS family protein PE_PGRS9	18.2859	215.169	-3.55667	5.69045e-33	3.77416e-32	DOWN
Rv1583c	phage protein	11.5107	135.29	-3.555	8.01123e-29	4.34864e-28	DOWN
Rv1116	hypothetical protein	20.4936	240.762	-3.55436	4.01337e-28	2.12948e-27	DOWN
Rv2670c	hypothetical protein	18.0414	211.555	-3.55165	1.97841e-32	1.28661e-31	DOWN
glyU	tRNA	21.7369	254.38	-3.54876	4.85865e-23	2.00039e-22	DOWN
Rv2910c	hypothetical protein	26.5093	309.41	-3.54495	3.55112e-31	2.19534e-30	DOWN
Rv0077c	oxidoreductase	20.071	233.316	-3.5391	5.32248e-32	3.41696e-31	DOWN
fadE26	acyl-CoA dehydrogenase FadE26	17.4504	202.119	-3.53387	4.39473e-32	2.83043e-31	DOWN
Rv1268c	hypothetical protein	16.812	194.607	-3.533	6.28489e-31	3.82053e-30	DOWN
Rv2170	GCN5-like N-acetyltransferase	18.6242	215.089	-3.52969	7.37532e-31	4.45634e-30	DOWN
Rv1985c	HTH-type transcriptional regulator	12.9263	149.156	-3.52844	7.67411e-31	4.62989e-30	DOWN
Rv3538	dehydrogenase	16.4562	189.808	-3.52784	3.9412e-31	2.42526e-30	DOWN
Rv2308	hypothetical protein	12.9926	149.822	-3.52748	2.38734e-30	1.38604e-29	DOWN
Rv0358	hypothetical protein	17.5899	202.695	-3.52649	9.404e-31	5.62275e-30	DOWN
Rv1686c	ABC transporter permease	17.3655	199.899	-3.52497	8.87961e-31	5.31715e-30	DOWN
relG	toxin RelG	17.8195	204.472	-3.52038	3.04599e-28	1.62696e-27	DOWN
Rv2765	alanine-rich hydrolase	20.7358	237.058	-3.51504	5.72072e-31	3.48816e-30	DOWN
Rv2227	hypothetical protein	18.9915	217.103	-3.51495	8.64949e-31	5.19488e-30	DOWN
phyA	phytoene synthase	17.6328	199.58	-3.50063	9.60814e-31	5.71072e-30	DOWN
vapB4	antitoxin VapB4	17.1528	194.078	-3.50012	1.12067e-27	5.79279e-27	DOWN
wag22	PE-PGRS family protein Wag22	16.0405	181.123	-3.49718	1.06469e-31	6.738e-31	DOWN
Rv2514c	hypothetical protein	14.5293	163.374	-3.49114	7.74345e-29	4.20899e-28	DOWN
Rv0359	zinc metalloprotease	21.7648	243.82	-3.48575	7.08084e-31	4.29136e-30	DOWN
PE21	pseudo	19.9835	223.67	-3.48449	2.53241e-26	1.20916e-25	DOWN
Rv3649	helicase	23.596	263.834	-3.48302	1.80877e-31	1.13395e-30	DOWN
mtn	bifunctional 5'-methylthioadenosine nucleosidase /S-adenosylhomocysteine nucleosidase	24.7681	275.841	-3.47728	8.51283e-31	5.12048e-30	DOWN
Rv2508c	integral membrane protein	22.6661	252.391	-3.47706	4.19277e-31	2.57216e-30	DOWN
Rv0318c	integral membrane protein	22.968	255.368	-3.47488	1.03631e-30	6.1412e-30	DOWN
pip	proline iminopeptidase	21.5961	240.019	-3.47431	1.0283e-30	6.1028e-30	DOWN
Rv3162c	integral membrane protein	21.3536	237.102	-3.47295	3.06827e-29	1.68839e-28	DOWN
Rv0737	transcriptional regulator	23.0001	255.358	-3.47281	1.17167e-29	6.60155e-29	DOWN
oxyS	oxidative stress response regulatory protein OxyS	21.2309	235.193	-3.46961	1.12064e-30	6.60189e-30	DOWN
relK	toxin RelK	12.5403	138.702	-3.46734	9.40462e-26	4.35548e-25	DOWN
mce2C	Mce family protein Mce2C	15.0451	166.032	-3.4641	1.27291e-30	7.47697e-30	DOWN
Rv0787	hypothetical protein	24.1531	266.162	-3.46202	1.26943e-30	7.46743e-30	DOWN
stp	multidrug resistance protein	17.2578	189.336	-3.45562	1.32938e-30	7.79719e-30	DOWN
Rv0535	S-methyl-5'-thioadenosine phosphorylase	25.5174	279.442	-3.453	2.46428e-30	1.42864e-29	DOWN
esxT	ESAT-6 like protein EsxT	20.9262	228.642	-3.44971	8.53002e-28	4.44231e-27	DOWN
Rv1048c	hypothetical protein	16.0284	175.061	-3.44916	3.76959e-30	2.16346e-29	DOWN
serA2	D-3-phosphoglycerate dehydrogenase SerA	21.0393	229.654	-3.4483	3.00189e-30	1.73529e-29	DOWN
Rv1928c	short-chain type dehydrogenase/reductase	13.1709	143.427	-3.44489	7.68601e-29	4.18344e-28	DOWN
Rv1146	transmembrane transport protein	18.9495	206.038	-3.44268	2.62838e-30	1.52157e-29	DOWN
Rv3740c	diacyglycerol O-acyltransferase	17.7246	192.319	-3.43968	3.58865e-30	2.06257e-29	DOWN
Rv2636	O-phosphotransferase	15.2758	165.249	-3.43532	1.04021e-28	5.62358e-28	DOWN
Rv1723	hydrolase	19.6074	211.382	-3.43038	5.41936e-30	3.097e-29	DOWN
Rv2529	hypothetical protein	19.1152	205.758	-3.42815	5.35258e-30	3.06321e-29	DOWN
lprI	lipoprotein LprI	19.3142	207.564	-3.42582	1.0658e-28	5.73873e-28	DOWN
Rv0376c	hypothetical protein	24.3368	261.135	-3.42359	6.28541e-30	3.5817e-29	DOWN
mbtE	peptide synthetase	22.9251	245.962	-3.42343	2.29206e-30	1.33266e-29	DOWN
Rv0493c	hypothetical protein	25.0552	268.307	-3.4207	8.47289e-30	4.79412e-29	DOWN
Rv2370c	hypothetical protein	16.6697	178.044	-3.41694	1.23315e-29	6.93819e-29	DOWN
Rv2659c	prophage integrase	17.1106	182.728	-3.41673	1.55508e-29	8.68848e-29	DOWN
vapC12	ribonuclease VapC12	19.8815	211.938	-3.41414	1.19984e-27	6.18603e-27	DOWN
Rv0830	S-adenosylmethionine-dependent methyltransferase	16.1519	171.566	-3.40899	1.03009e-28	5.57641e-28	DOWN
Rv3727	oxidoreductase	15.9937	169.485	-3.40558	1.42103e-29	7.97289e-29	DOWN
vapC8	ribonuclease VapC8	10.3119	108.741	-3.39852	9.72547e-25	4.29077e-24	DOWN
eccB4	ESX-4 secretion system protein EccB4	23.608	248.701	-3.39706	1.80739e-29	1.00841e-28	DOWN
fgd2	F420-dependent glucose-6-phosphate dehydrogenase	21.6332	227.844	-3.39673	2.91936e-29	1.60866e-28	DOWN
arsB2	arsenical-transport integral membrane protein ArsB	23.37	246.018	-3.39603	2.23759e-29	1.24324e-28	DOWN
metV	tRNA	41.9627	441.689	-3.39585	3.41451e-24	1.46765e-23	DOWN
lpqX	lipoprotein LpqX	21.2267	223.25	-3.39471	4.13456e-28	2.19088e-27	DOWN
Rv2292c	hypothetical protein	18.5116	194.537	-3.39354	2.4265e-25	1.10086e-24	DOWN
Rv1429	hypothetical protein	18.9019	198.458	-3.39223	3.49276e-29	1.91934e-28	DOWN
Rv0666	membrane protein	19.6628	205.661	-3.38672	2.04674e-24	8.90848e-24	DOWN
PPE21	PPE family protein PPE21	18.7585	196.038	-3.38551	2.73152e-29	1.51139e-28	DOWN
irtA	iron ABC transporter ATP-binding protein/permease IrtA	21.6716	225.658	-3.38026	2.58563e-29	1.43265e-28	DOWN
Rv0106	hypothetical protein	27.7593	287.752	-3.37378	5.52227e-29	3.01392e-28	DOWN
Rv0161	oxidoreductase	20.9633	216.402	-3.36778	8.89339e-29	4.82096e-28	DOWN
Rv2433c	hypothetical protein	5.68687	58.5913	-3.36498	1.92269e-20	6.85867e-20	DOWN
PE33	PE family protein PE33	30.077	308.819	-3.36003	7.94475e-27	3.93894e-26	DOWN
Rv0918	hypothetical protein	16.4113	168.126	-3.35678	1.5195e-26	7.38726e-26	DOWN
cyp128	cytochrome P450 Cyp128	14.1544	144.411	-3.35086	3.13356e-28	1.67151e-27	DOWN
Rv1414	hypothetical protein	18.2242	185.746	-3.3494	2.97421e-26	1.41505e-25	DOWN
cobU	bifunctional cobinamide kinase/cobinamide phosphate guanylyltransferase	23.3756	237.54	-3.34509	3.63633e-27	1.83697e-26	DOWN
serS	serine--tRNA ligase	24.7775	251.569	-3.34385	2.4512e-28	1.31102e-27	DOWN
lppA	lipoprotein LppA	10.9593	111.145	-3.34222	4.53348e-26	2.1366e-25	DOWN
hisG	ATP phosphoribosyltransferase	21.2909	215.18	-3.33724	7.59433e-28	3.98205e-27	DOWN
PPE69	PPE family protein PPE69	22.1271	222.056	-3.32703	6.63136e-28	3.48168e-27	DOWN
mpg	3-methyladenine DNA glycosylase	16.3763	164.13	-3.32515	1.97838e-26	9.51429e-26	DOWN
pimB	alpha-(1-6)-phosphatidylinositol monomannoside mannosyltransferase	21.7254	217.452	-3.32324	8.53864e-28	4.44231e-27	DOWN
Rv1041c	IS-like 2 transposase	4.71312	47.1118	-3.32133	6.66754e-24	2.82946e-23	DOWN
Rv1145	transmembrane transport protein	19.5933	195.525	-3.31892	1.85705e-27	9.47689e-27	DOWN
Rv3662c	hypothetical protein	24.6958	245.529	-3.31356	2.1137e-27	1.07592e-26	DOWN
Rv3903c	alanine/proline-rich protein	16.9258	167.922	-3.3105	8.55442e-28	4.44475e-27	DOWN
Rv0802c	succinyl-CoA transferase	25.6413	253.873	-3.30756	3.55177e-27	1.79651e-26	DOWN
amiB2	amidase AmiB2	24.1096	238.612	-3.30699	1.28106e-27	6.57941e-27	DOWN
PE_PGRS1	PE-PGRS family protein PE_PGRS1	21.263	210.13	-3.30486	1.50323e-27	7.68102e-27	DOWN
irtB	iron ABC transporter ATP-binding protein/permease IrtB	20.7849	205.332	-3.30435	1.33827e-27	6.86443e-27	DOWN
thiG	thiazole synthase	22.2445	218.823	-3.29825	5.45068e-27	2.73284e-26	DOWN
PPE62	PPE family protein PPE62	21.3159	209.188	-3.2948	2.02809e-27	1.03365e-26	DOWN
Rv2661c	hypothetical protein	13.7311	134.697	-3.2942	2.51499e-24	1.08802e-23	DOWN
PE_PGRS19	PE-PGRS family protein PE_PGRS19	9.6497	94.5636	-3.29273	5.4151e-27	2.71841e-26	DOWN
Rv3658c	transmembrane protein	25.3494	248.154	-3.29121	5.32843e-27	2.67826e-26	DOWN
mmpL6	transmembrane transport protein MmpL6	20.1983	197.462	-3.28927	4.42941e-27	2.23198e-26	DOWN
Rv3079c	hypothetical protein	25.4211	247.591	-3.28386	7.04698e-27	3.50251e-26	DOWN
Rv1088a	hypothetical protein	23.2682	226.296	-3.28178	2.31112e-23	9.57431e-23	DOWN
Rv1453	transcriptional activator protein	20.1805	196.16	-3.281	5.98742e-27	2.987e-26	DOWN
Rv1125	hypothetical protein	25.4943	247.482	-3.27908	4.98537e-27	2.50897e-26	DOWN
ugpE	sn-glycerol-3-phosphate ABC transporter permease UgpE	17.1121	166.078	-3.27878	4.48367e-26	2.11562e-25	DOWN
Rv0034	hypothetical protein	13.8987	134.698	-3.27671	4.09817e-24	1.75586e-23	DOWN
Rv3463	hypothetical protein	23.3186	225.935	-3.27635	1.08765e-26	5.32655e-26	DOWN
Rv3591c	hydrolase	31.0865	300.999	-3.2754	8.4532e-27	4.18068e-26	DOWN
fadD4	fatty-acid--CoA ligase FadD4	20.2647	196.141	-3.27485	5.86475e-27	2.92945e-26	DOWN
cysD	sulfate adenylyltransferase subunit 2	23.4522	226.325	-3.2706	1.09749e-26	5.36819e-26	DOWN
Rv3189	hypothetical protein	18.3547	176.727	-3.2673	1.54556e-25	7.10852e-25	DOWN
Rv0881	tRNA/rRNA methyltransferase	20.0312	192.459	-3.26423	2.47591e-26	1.18359e-25	DOWN
Rv3354	hypothetical protein	26.5087	254.619	-3.26381	2.5547e-25	1.15771e-24	DOWN
Rv2578c	hypothetical protein	22.1931	212.748	-3.26096	1.79566e-26	8.66675e-26	DOWN
Rv2073c	oxidoreductase	24.1725	231.378	-3.25881	2.92018e-26	1.39099e-25	DOWN
Rv2191	hypothetical protein	20.3308	194.56	-3.25847	1.0383e-26	5.10358e-26	DOWN
accD3	acetyl-CoAcarboxylase carboxyl transferase subunit beta	26.4293	252.832	-3.25797	1.0644e-26	5.21909e-26	DOWN
rocA	pyrroline-5-carboxylate dehydrogenase RocA	25.4189	242.148	-3.25191	1.34216e-26	6.54897e-26	DOWN
Rv1432	dehydrogenase	20.7256	197.294	-3.25086	2.0003e-26	9.60815e-26	DOWN
mazF1	toxin MazF1	13.6489	129.884	-3.25037	1.75352e-22	6.95505e-22	DOWN
galT	pseudo	27.9085	265.456	-3.24969	2.0499e-26	9.83459e-26	DOWN
esxS	ESAT-6 like protein EsxS	14.167	134.669	-3.2488	1.10844e-22	4.47172e-22	DOWN
Rv0278c	PE-PGRS family protein PE_PGRS3	15.9481	151.444	-3.24733	1.52667e-26	7.41312e-26	DOWN
Rv3486	hypothetical protein	31.197	296.149	-3.24684	1.96183e-25	8.97157e-25	DOWN
Rv0257	hypothetical protein	33.6183	318.718	-3.24496	2.85894e-25	1.2912e-24	DOWN
dppC	dipeptide ABC transporter permease DppC	21.0085	198.725	-3.24174	7.38982e-26	3.44228e-25	DOWN
Rv2303c	antibiotic-resistance protein	19.0973	180.55	-3.24096	6.96577e-26	3.24853e-25	DOWN
Rv0492A	hypothetical protein	18.0308	170.419	-3.24055	1.22918e-23	5.16154e-23	DOWN
pitB	phosphate permease	21.8558	206.542	-3.24035	2.58594e-26	1.23325e-25	DOWN
arsC	arsenic-transport integral membrane protein ArsC	18.4327	173.859	-3.23757	3.99155e-26	1.89045e-25	DOWN
Rv0331	dehydrogenase/reductase	24.4896	230.125	-3.23218	4.88823e-26	2.293e-25	DOWN
Rv3195	hypothetical protein	21.4246	201.296	-3.23198	4.58102e-26	2.15647e-25	DOWN
Rv3829c	dehydrogenase	18.9059	177.578	-3.23155	4.66287e-26	2.19242e-25	DOWN
yjcE	Na(+)/H(+) transporter	20.6374	193.653	-3.23014	4.45788e-26	2.10593e-25	DOWN
Rv1228a	hypothetical protein	25.9678	243.423	-3.22867	1.16528e-22	4.69156e-22	DOWN
cpsY	exopolysaccharide phosphotransferase CpsY	20.5595	192.692	-3.22842	4.9377e-26	2.3135e-25	DOWN
Rv3278c	transmembrane protein	25.1506	234.378	-3.22017	7.80864e-25	3.45269e-24	DOWN
Rv1112	GTP-binding protein	23.5284	218.301	-3.21384	1.32332e-25	6.1074e-25	DOWN
nanT	sialic acid-transport integral membrane protein NanT	20.1914	187.279	-3.21338	1.32613e-25	6.11332e-25	DOWN
Rv2261c	pseudo	30.7279	284.352	-3.21006	8.32107e-26	3.85813e-25	DOWN
PPE56	PPE family protein PPE56	19.7648	182.561	-3.20737	5.09851e-26	2.38605e-25	DOWN
Rv3488	hypothetical protein	23.8741	220.271	-3.20576	1.25708e-23	5.27316e-23	DOWN
Rv2466c	hypothetical protein	43.4163	399.22	-3.20087	2.1707e-25	9.89287e-25	DOWN
Rv3081	hypothetical protein	27.2985	250.965	-3.20059	1.7e-25	7.79199e-25	DOWN
Rv3072c	hypothetical protein	25.2881	231.635	-3.19532	2.14081e-24	9.3016e-24	DOWN
Rv0540	hypothetical protein	28.5785	261.638	-3.19457	4.98716e-25	2.23224e-24	DOWN
Rv2306A	pseudo	24.2295	220.945	-3.18885	5.99668e-25	2.66327e-24	DOWN
Rv1685c	hypothetical protein	24.3155	221.237	-3.18564	2.33761e-24	1.01237e-23	DOWN
Rv3529c	hypothetical protein	15.31	139.189	-3.18449	8.91818e-25	3.93894e-24	DOWN
Rv3635	transmembrane protein	28.8545	261.959	-3.18247	2.70456e-25	1.22423e-24	DOWN
kdpD	sensor protein KdpD	25.433	230.822	-3.18201	2.37006e-25	1.07769e-24	DOWN
PE2	PE family protein PE2	20.1732	182.551	-3.17779	5.07618e-25	2.26955e-24	DOWN
PE_PGRS20	PE-PGRS family protein PE_PGRS20	10.0318	90.7754	-3.17772	4.27717e-24	1.83059e-23	DOWN
Rv3090	alanine/valine-rich protein	21.7142	195.99	-3.17407	1.21286e-24	5.33924e-24	DOWN
Rv0387c	pseudo	28.6743	258.521	-3.17245	5.38074e-25	2.40036e-24	DOWN
dinX	DNA polymerase IV	25.5003	229.868	-3.17222	5.82186e-25	2.5885e-24	DOWN
Rv0235c	transmembrane protein	23.5091	211.895	-3.17206	6.11025e-25	2.71071e-24	DOWN
Rv1128c	hypothetical protein	22.0772	198.895	-3.17138	7.25646e-25	3.21209e-24	DOWN
fadD3	fatty-acid--CoA ligase FadD3	29.6239	266.317	-3.16831	5.61691e-25	2.50293e-24	DOWN
Rv0887c	hypothetical protein	23.6175	212.159	-3.16722	1.46464e-23	6.11818e-23	DOWN
Rv0585c	integral membrane protein	22.908	205.689	-3.16654	5.30498e-25	2.3692e-24	DOWN
ugpA	sn-glycerol-3-phosphate ABC transporter permease UgpA	21.7137	194.822	-3.16549	1.69886e-24	7.42163e-24	DOWN
kmtR	HTH-type transcriptional regulator KmtR	22.474	200.717	-3.15884	5.10543e-23	2.09983e-22	DOWN
Rv0311	hypothetical protein	25.7447	229.597	-3.15676	1.31032e-24	5.75565e-24	DOWN
Rv3386	transposase	21.0207	187.263	-3.15518	9.24689e-24	3.90338e-23	DOWN
esxQ	ESAT-6 like protein EsxQ	21.2066	188.901	-3.15504	1.10399e-22	4.45826e-22	DOWN
Rv3659c	conjugal transfer protein	26.2848	233.994	-3.15417	1.70932e-24	7.45921e-24	DOWN
menC	muconate cycloisomerase	23.674	210.625	-3.1533	2.26967e-24	9.8508e-24	DOWN
Rv2722	hypothetical protein	18.0715	159.818	-3.14465	3.78793e-21	1.40504e-20	DOWN
Rv1129c	transcriptional regulator	24.7287	218.55	-3.14371	2.0481e-24	8.90848e-24	DOWN
PE_PGRS49	PE-PGRS family protein PE_PGRS49	14.7364	130.178	-3.14303	1.47897e-23	6.17162e-23	DOWN
Rv3399	S-adenosylmethionine-dependent methyltransferase	25.0765	220.294	-3.13503	4.31082e-24	1.84302e-23	DOWN
mgtE	Mg2+ transport transmembrane protein MgtE	28.3417	248.954	-3.13488	2.81271e-24	1.21419e-23	DOWN
Rv3026c	hypothetical protein	21.7847	191.348	-3.13481	6.55541e-24	2.78483e-23	DOWN
Rv3833	AraC family transcriptional regulator	28.9244	253.527	-3.13178	6.01352e-24	2.55734e-23	DOWN
Rv2038c	sugar ABC transporter ATP-binding protein	17.0361	149.215	-3.13073	9.12135e-24	3.85444e-23	DOWN
Rv0067c	transcriptional regulator	29.1636	254.61	-3.12605	1.34591e-23	5.63986e-23	DOWN
Rv1761c	hypothetical protein	22.9038	198.84	-3.11795	2.88544e-22	1.12552e-21	DOWN
Rv0258c	hypothetical protein	23.569	204.614	-3.11794	1.2793e-22	5.11466e-22	DOWN
Rv1578c	phage protein	28.3848	246.387	-3.11774	5.95466e-23	2.4391e-22	DOWN
mbtK	lysine N-acetyltransferase MbtK	27.3185	236.084	-3.11135	2.3739e-23	9.82423e-23	DOWN
Rv2912c	TetR family HTH-type transcriptional regulator	21.5035	185.728	-3.11055	9.81455e-23	3.98754e-22	DOWN
tatD	deoxyribonuclease TatD	30.85	266.43	-3.11041	1.39823e-23	5.85298e-23	DOWN
Rv0324	transcriptional regulator	20.8059	179.464	-3.10863	7.84681e-23	3.20431e-22	DOWN
Rv3183	transcriptional regulator	19.6648	169.602	-3.10847	1.88494e-21	7.08357e-21	DOWN
fcoT	fatty acyl CoA thioesterase FcoT	12.3962	106.459	-3.10234	1.64599e-21	6.19721e-21	DOWN
Rv2787	alanine-rich protein	24.0439	206.397	-3.10168	1.14098e-23	4.80625e-23	DOWN
pknK	serine/threonine-protein kinase PknK	30.148	258.598	-3.10058	7.45403e-24	3.15654e-23	DOWN
Rv3741c	oxidoreductase	18.4565	157.946	-3.09723	1.87079e-22	7.40491e-22	DOWN
Rv0607	hypothetical protein	28.4439	243.359	-3.0969	2.69032e-22	1.05454e-21	DOWN
Rv2312	hypothetical protein	29.3375	250.348	-3.09311	1.21105e-21	4.58985e-21	DOWN
Rv2034	ArsR family HTH-type transcriptional repressor	37.418	319.175	-3.09254	2.39469e-22	9.41424e-22	DOWN
Rv0348	transcriptional regulator	17.1158	145.655	-3.08915	3.74726e-22	1.45039e-21	DOWN
Rv0792c	transcriptional regulator	33.6762	286.29	-3.08767	3.29131e-23	1.35788e-22	DOWN
moaA1	cyclic pyranopterin monophosphate synthase 1	10.6745	90.542	-3.08442	3.98742e-22	1.53888e-21	DOWN
thrV	tRNA	22.2097	188.135	-3.0825	6.63366e-16	1.88471e-15	DOWN
lppB	lipoprotein LppB	14.6117	123.653	-3.0811	8.53525e-22	3.2595e-21	DOWN
Rv3481c	integral membrane protein	33.6582	284.754	-3.08069	5.53033e-23	2.27226e-22	DOWN
Rv0584	glycosidase	22.858	193.003	-3.07785	2.54878e-23	1.05262e-22	DOWN
Rv2616	hypothetical protein	34.2193	288.533	-3.07585	1.12879e-22	4.54922e-22	DOWN
Rv1366	hypothetical protein	20.2682	170.57	-3.07307	1.34488e-22	5.36612e-22	DOWN
Rv0880	HTH-type transcriptional regulator	24.6201	207.089	-3.07234	9.07312e-22	3.46161e-21	DOWN
Rv2816c	CRISPR-associated endoribonuclease Cas2	13.266	111.531	-3.07164	6.55147e-20	2.28021e-19	DOWN
Rv1945	hypothetical protein	12.6822	106.222	-3.06621	1.68015e-22	6.67064e-22	DOWN
lipZ	hydrolase	27.0228	225.805	-3.06283	1.18344e-22	4.75037e-22	DOWN
Rv1895	zinc-binding alcohol dehydrogenase	26.1929	218.862	-3.06278	8.59886e-23	3.50784e-22	DOWN
embR	transcriptional regulator EmbR	22.9281	191.549	-3.06253	1.00461e-22	4.07335e-22	DOWN
recC	exonuclease V subunit gamma RecC	27.722	230.04	-3.05278	6.2422e-23	2.55426e-22	DOWN
nirD	nitrite reductase small subunit NirD	27.8653	230.396	-3.04758	3.33073e-21	1.24005e-20	DOWN
Rv0770	oxidoreductase	23.2009	191.778	-3.04718	2.81431e-22	1.10099e-21	DOWN
Rv0123	hypothetical protein	27.6646	228.474	-3.04592	3.11107e-21	1.15934e-20	DOWN
Rv1866	hypothetical protein	29.2638	241.638	-3.04566	9.64316e-23	3.92188e-22	DOWN
cyp123	cytochrome P450 Cyp123	23.3158	192.392	-3.04467	2.03627e-22	8.02884e-22	DOWN
rslA	anti-sigma-L factor RslA	30.8916	254.621	-3.04306	2.79854e-22	1.09589e-21	DOWN
Rv1473A	transcriptional regulator	34.6705	285.537	-3.0419	2.34261e-20	8.32698e-20	DOWN
fadE27	acyl-CoA dehydrogenase FadE27	24.2454	199.442	-3.04019	2.57638e-22	1.01087e-21	DOWN
PE_PGRS32	PE-PGRS family protein PE_PGRS32	18.7298	153.404	-3.03393	2.49989e-22	9.81819e-22	DOWN
PPE64	PPE family protein PPE64	27.0788	221.734	-3.0336	2.10326e-22	8.28481e-22	DOWN
Rv2687c	antibiotic ABC transporter permease	22.4745	183.817	-3.03191	1.41576e-21	5.34044e-21	DOWN
Rv3181c	antitoxin VapB45	17.4039	141.85	-3.02689	1.85755e-20	6.63815e-20	DOWN
Rv3636	pseudo	26.6774	217.206	-3.02537	3.93262e-22	1.52067e-21	DOWN
Rv0784	hypothetical protein	25.0359	203.254	-3.02121	1.16177e-21	4.41144e-21	DOWN
Rv0743c	hypothetical protein	27.0916	219.929	-3.02112	2.49174e-21	9.32887e-21	DOWN
alaV	tRNA	33.113	268.643	-3.02022	8.49525e-17	2.53026e-16	DOWN
PPE14	PPE family protein PPE14	20.6261	167.287	-3.01978	6.44528e-22	2.47079e-21	DOWN
Rv1313c	insertion sequence element IS1557 transposase	4.03919	32.6862	-3.01654	2.08648e-19	7.09545e-19	DOWN
PPE67	PPE family protein PPE67	29.0832	235.295	-3.01621	5.59159e-20	1.95632e-19	DOWN
Rv0401	transmembrane protein	28.7411	232.429	-3.0156	9.31316e-21	3.38553e-20	DOWN
kdpC	potassium-transporting ATPase subunit C	25.5426	205.663	-3.0093	4.45731e-21	1.64875e-20	DOWN
ppsD	phthiocerol synthesis polyketide synthase type I PpsD	35.327	284.338	-3.00876	3.40893e-22	1.32199e-21	DOWN
acpA	acyl carrier protein AcpA	8.66321	69.6892	-3.00796	2.38345e-16	6.92896e-16	DOWN
ugpC	sn-glycerol-3-phosphate ABC transporter ATP-binding protein UgpC	26.6466	214.278	-3.00746	9.70822e-22	3.70039e-21	DOWN
Rv3654c	hypothetical protein	26.227	210.703	-3.00608	3.13311e-20	1.10877e-19	DOWN
Rv2323c	hypothetical protein	30.9904	248.03	-3.00062	1.33399e-21	5.04622e-21	DOWN
kdpA	potassium-transporting ATPase subunit A	22.04	176.353	-3.00027	1.00402e-21	3.81968e-21	DOWN
PE20	PE family protein PE20	47.1054	376.158	-2.99738	8.29505e-21	3.02365e-20	DOWN
Rv0625c	transmembrane protein	45.9711	365.516	-2.99113	1.62805e-21	6.13544e-21	DOWN
Rv2896c	hypothetical protein	33.7239	266.283	-2.98112	2.17607e-21	8.15467e-21	DOWN
Rv3033	hypothetical protein	31.9048	251.829	-2.9806	6.20079e-21	2.27476e-20	DOWN
Rv3076	hypothetical protein	27.6769	218.352	-2.9799	2.01375e-20	7.17711e-20	DOWN
Rv3007c	oxidoreductase	29.6298	233.022	-2.97534	7.19844e-21	2.62871e-20	DOWN
Rv3253c	cationic amino acid transport integral membrane protein	29.9282	235.327	-2.97509	2.54964e-21	9.53677e-21	DOWN
cyp143	cytochrome P450 Cyp143	24.4462	191.941	-2.97298	4.15002e-21	1.5365e-20	DOWN
Rv3165c	hypothetical protein	19.1717	150.41	-2.97186	8.52134e-20	2.95298e-19	DOWN
menA	1,4-dihydroxy-2-naphthoate octaprenyltransferase	40.7634	319.67	-2.97123	3.5883e-21	1.33346e-20	DOWN
Rv2059	hypothetical protein	19.8532	155.229	-2.96695	5.03491e-21	1.85215e-20	DOWN
galE3	UDP-glucose 4-epimerase GalE	31.4369	245.743	-2.96662	4.74734e-21	1.75118e-20	DOWN
Rv0725c	hypothetical protein	29.5127	229.995	-2.96219	7.13034e-21	2.60622e-20	DOWN
Rv1250	MFS drug transporter	31.2362	243.191	-2.9608	4.06339e-21	1.50582e-20	DOWN
Rv0452	transcriptional regulator	23.6939	184.403	-2.96027	1.54969e-20	5.57775e-20	DOWN
Rv1049	transcriptional repressor	24.3763	189.511	-2.95873	8.34175e-20	2.89325e-19	DOWN
nadR	transcriptional regulator NadR	26.6096	206.474	-2.95594	9.63597e-21	3.4997e-20	DOWN
rpsN2	30S ribosomal protein S14	12.8215	99.4357	-2.9552	1.47303e-17	4.58148e-17	DOWN
fdxB	electron transfer protein FdxB	30.0327	232.727	-2.95404	5.01212e-21	1.84715e-20	DOWN
Rv1748	hypothetical protein	27.6627	214.282	-2.95349	1.50025e-20	5.40467e-20	DOWN
Rv2972c	hypothetical protein	28.0476	216.994	-2.9517	1.64386e-20	5.90408e-20	DOWN
Rv3123	hypothetical protein	19.2704	149.079	-2.95162	1.79897e-19	6.13858e-19	DOWN
Rv3912	anti-sigma-M factor RsmA	28.4382	219.97	-2.9514	1.46819e-20	5.29394e-20	DOWN
Rv1045	hypothetical protein	18.7629	145.06	-2.9507	2.37934e-20	8.45004e-20	DOWN
lrpA	transcriptional regulator LrpA	29.1022	224.267	-2.94602	7.86112e-20	2.73128e-19	DOWN
argU	tRNA	28.2734	217.869	-2.94595	4.28965e-15	1.16504e-14	DOWN
kstD	3-oxosteroid 1-dehydrogenase	26.9462	207.472	-2.94476	8.92021e-21	3.24563e-20	DOWN
Rv3559c	oxidoreductase	30.519	234.632	-2.94262	1.83427e-20	6.56666e-20	DOWN
moaD1	molybdenum cofactor biosynthesis protein MoaD	14.2408	109.244	-2.93945	5.42277e-17	1.63581e-16	DOWN
hisT	tRNA	45.0847	345.267	-2.937	1.00961e-16	2.99815e-16	DOWN
Rv2488c	LuxR family transcriptional regulator	29.7649	227.195	-2.93225	1.00831e-20	3.65545e-20	DOWN
vapC6	ribonuclease VapC6	40.4327	308.352	-2.93098	9.60275e-20	3.31626e-19	DOWN
Rv1890c	hypothetical protein	22.9086	174.26	-2.92728	1.48326e-19	5.0786e-19	DOWN
Rv3263	DNA methylase	28.3724	215.637	-2.92604	1.89395e-20	6.76217e-20	DOWN
ufaA1	cyclopropane-fatty-acyl-phospholipid synthase UfaA	24.3579	185.117	-2.92598	2.68781e-20	9.52023e-20	DOWN
nrp	peptide synthetase Nrp	32.374	245.887	-2.92509	1.12192e-20	4.05266e-20	DOWN
echA19	enoyl-CoA hydratase EchA19	30.873	234.169	-2.92313	4.01246e-20	1.41371e-19	DOWN
Rv1288	hypothetical protein	23.3818	176.786	-2.91855	3.55941e-20	1.25741e-19	DOWN
Rv0893c	S-adenosylmethionine-dependent methyltransferase	22.2066	167.549	-2.91552	6.44092e-20	2.24368e-19	DOWN
Rv3531c	hypothetical protein	21.7098	163.64	-2.91411	5.79609e-20	2.02434e-19	DOWN
mbtF	peptide synthetase	32.8006	247.003	-2.91273	2.05805e-20	7.32197e-20	DOWN
Rv2817c	CRISPR-associated endonuclease Cas1	14.4622	108.807	-2.91142	2.41373e-19	8.18054e-19	DOWN
xylB	D-xylulose kinase XylB	30.6591	230.568	-2.9108	3.91203e-20	1.37954e-19	DOWN
echA20	enoyl-CoA hydratase EchA20	28.6161	214.585	-2.90665	9.52018e-20	3.29058e-19	DOWN
PE1	PE family protein PE1	24.9922	187.263	-2.90551	4.62161e-20	1.62405e-19	DOWN
Rv3776	hypothetical protein	29.8104	222.436	-2.8995	5.69857e-20	1.99201e-19	DOWN
PE_PGRS37	PE-PGRS family protein PE_PGRS37	19.6313	146.234	-2.89705	3.80428e-19	1.27318e-18	DOWN
bioF2	8-amino-7-oxononanoate synthase	21.5728	160.637	-2.89652	6.13775e-20	2.1418e-19	DOWN
lppP	lipoprotein LppP	24.9684	185.838	-2.89587	5.78671e-19	1.92538e-18	DOWN
echA2	enoyl-CoA hydratase EchA2	23.1666	172.42	-2.89581	1.48801e-19	5.09048e-19	DOWN
lipR	acetyl-hydrolase LipR	27.8613	206.9	-2.8926	1.30275e-19	4.47967e-19	DOWN
Rv2077A	hypothetical protein	24.7923	183.755	-2.88982	5.00028e-18	1.5785e-17	DOWN
Rv3368c	oxidoreductase	44.1361	326.458	-2.88687	1.46943e-19	5.03554e-19	DOWN
Rv0385	monooxygenase	38.5517	284.705	-2.8846	1.06741e-19	3.6799e-19	DOWN
lpqJ	lipoprotein LpqJ	29.6977	219.113	-2.88325	3.65522e-19	1.22431e-18	DOWN
Rv1199c	insertion sequence element IS1081 transposase	4.70815	34.7218	-2.88261	2.10982e-17	6.50649e-17	DOWN
Rv3742c	oxidoreductase	29.8165	219.874	-2.88249	1.36568e-18	4.43707e-18	DOWN
moaB1	pterin-4-alpha-carbinolamine dehydratase	9.20319	67.732	-2.87963	4.14422e-16	1.18924e-15	DOWN
Rv0874c	hypothetical protein	34.0974	250.905	-2.87941	1.45716e-19	4.99777e-19	DOWN
PE_PGRS56	PE-PGRS family protein PE_PGRS56	15.9148	116.561	-2.87264	4.74108e-19	1.57878e-18	DOWN
Rv1865c	short-chain type dehydrogenase	30.3641	222.369	-2.87252	2.89227e-19	9.72831e-19	DOWN
Rv3094c	hypothetical protein	37.1227	271.742	-2.87186	1.88963e-19	6.43149e-19	DOWN
adh	alcohol dehydrogenase	28.2619	206.814	-2.87141	2.4938e-19	8.44477e-19	DOWN
cyp138	cytochrome P450 Cyp138	29.8125	217.981	-2.87022	2.11643e-19	7.19119e-19	DOWN
PE_PGRS40	PE-PGRS family protein PE_PGRS40	51.6839	377.176	-2.86745	4.61433e-18	1.46126e-17	DOWN
Rv2180c	integral membrane protein	27.9123	203.655	-2.86715	3.82847e-19	1.28021e-18	DOWN
rpmB2	50S ribosomal protein L28	25.42	185.398	-2.86659	3.3089e-17	1.00955e-16	DOWN
Rv2000	hypothetical protein	25.184	183.239	-2.86315	2.75391e-19	9.27071e-19	DOWN
Rv1532c	hypothetical protein	39.0265	283.897	-2.86284	7.99359e-19	2.64211e-18	DOWN
Rv2209	integral membrane protein	31.2683	227.332	-2.86203	2.55361e-19	8.61817e-19	DOWN
fadE32	acyl-CoA dehydrogenase FadE32	30.7192	223.235	-2.86135	3.96104e-19	1.32343e-18	DOWN
fadD19	long-chain-fatty-acid--CoA ligase FadD19	28.5518	207.433	-2.86099	2.70391e-19	9.11007e-19	DOWN
fabG2	3-oxoacyl-ACP reductase FabG	26.3668	190.898	-2.856	8.27004e-19	2.72898e-18	DOWN
thiX	thioredoxin ThiX	27.9573	202.095	-2.85374	4.16736e-18	1.32076e-17	DOWN
Rv0121c	hypothetical protein	40.8218	294.354	-2.85014	1.22545e-18	4.00419e-18	DOWN
Rv0325	hypothetical protein	10.9086	78.4738	-2.84674	2.41096e-14	6.30438e-14	DOWN
Rv1702c	hypothetical protein	23.0078	165.171	-2.84377	7.5098e-19	2.48836e-18	DOWN
PPE32	PPE family protein PPE32	29.4635	211.38	-2.84283	6.83378e-19	2.26623e-18	DOWN
Rv2695	hypothetical protein	33.748	241.963	-2.84191	1.09888e-18	3.60081e-18	DOWN
Rv1147	hypothetical protein	29.2766	209.732	-2.84073	1.58618e-18	5.12439e-18	DOWN
Rv3064c	integral membrane protein	32.0816	229.622	-2.83944	4.83134e-18	1.52637e-17	DOWN
Rv0246	integral membrane protein	21.1188	151.156	-2.83943	1.018e-18	3.3427e-18	DOWN
treZ	malto-oligosyltrehalose trehalohydrolase	28.8355	206.254	-2.83851	6.38829e-19	2.12377e-18	DOWN
Rv0845	sensor histidine kinase NarS	30.5248	218.153	-2.83729	8.02405e-19	2.64999e-18	DOWN
cobL	precorrin-6Y C(5,15)-methyltransferase	27.931	199.561	-2.83689	9.48329e-19	3.11905e-18	DOWN
Rv2568c	hypothetical protein	28.87	206.018	-2.83512	1.12392e-18	3.67546e-18	DOWN
Rv1948c	hypothetical protein	25.1631	179.519	-2.83475	2.18426e-17	6.72053e-17	DOWN
Rv0739	hypothetical protein	31.336	223.512	-2.83446	1.37707e-18	4.47045e-18	DOWN
glgA	capsular glucan synthase	28.3227	201.422	-2.8302	1.23036e-18	4.01698e-18	DOWN
fadE31	acyl-CoA dehydrogenase FadE31	33.4171	237.594	-2.82984	1.10489e-18	3.61617e-18	DOWN
mce2F	Mce family protein Mce2F	25.4876	180.515	-2.82425	1.33378e-18	4.34047e-18	DOWN
Rv0750	hypothetical protein	42.5551	301.345	-2.82401	1.72349e-17	5.34389e-17	DOWN
oplA	5-oxoprolinase OplA	34.3968	243.557	-2.82391	7.86392e-19	2.60139e-18	DOWN
aldA	aldehyde dehydrogenase AldA	38.0612	268.535	-2.81872	1.31924e-18	4.30013e-18	DOWN
Rv1817	flavoprotein	27.3198	192.554	-2.81725	1.7444e-18	5.631e-18	DOWN
Rv1645c	hypothetical protein	22.5913	159.002	-2.81521	3.16199e-18	1.00851e-17	DOWN
PPE13	PPE family protein PPE13	34.7595	244.27	-2.813	1.8579e-18	5.98774e-18	DOWN
Rv0128	transmembrane protein	29.7984	209.389	-2.81288	3.58162e-18	1.13873e-17	DOWN
PE27	PE family protein PE27	23.5347	165.346	-2.81262	4.62953e-18	1.46492e-17	DOWN
Rv0654	carotenoid cleavage oxygenase	41.6333	291.65	-2.80843	1.86774e-18	6.01461e-18	DOWN
fadE35	acyl-CoA dehydrogenase FadE35	33.2025	232.392	-2.80719	2.02017e-18	6.49503e-18	DOWN
Rv3322c	methyltransferase	27.3018	190.998	-2.80649	7.48667e-18	2.35228e-17	DOWN
rbsK	ribokinase RbsK	32.3113	226.038	-2.80646	3.49407e-18	1.11177e-17	DOWN
fadD10	fatty-acid--CoA ligase FadD10	23.7612	165.697	-2.80187	3.2914e-18	1.04895e-17	DOWN
Rv2324	AsnC family transcriptional regulator	39.8923	277.783	-2.79978	8.78185e-18	2.75275e-17	DOWN
fadD8	fatty-acid--CoA ligase FadD8	30.7412	213.211	-2.79404	3.6155e-18	1.14768e-17	DOWN
vapC13	ribonuclease VapC13	29.7696	206.259	-2.79255	4.26393e-17	1.29548e-16	DOWN
Rv2078	hypothetical protein	21.4276	148.262	-2.7906	3.1128e-16	8.99703e-16	DOWN
fadE33	acyl-CoA dehydrogenase FadE33	30.4075	210.308	-2.79001	6.759e-18	2.12699e-17	DOWN
Rv0744c	transcriptional regulator	27.983	193.269	-2.78799	3.1538e-17	9.62977e-17	DOWN
Rv2686c	antibiotic ABC transporter permease	33.9792	233.474	-2.78054	1.11401e-17	3.48215e-17	DOWN
glnA3	glutamine synthetase GlnA	23.1294	158.119	-2.77321	1.20813e-17	3.76635e-17	DOWN
fadD24	fatty-acid--CoA ligase FadD24	29.0939	198.604	-2.77111	9.03154e-18	2.8288e-17	DOWN
Rv1786	ferredoxin	45.0272	307.227	-2.77044	1.96649e-16	5.73763e-16	DOWN
Rv2806	membrane protein	24.2112	165.145	-2.76998	4.24391e-15	1.1534e-14	DOWN
cobK	precorrin-6A reductase	29.9025	203.825	-2.76899	2.11984e-17	6.53238e-17	DOWN
mmr	multidrug resistance protein Mmr	19.9142	135.719	-2.76876	8.64717e-16	2.43993e-15	DOWN
kgtP	-	26.9134	183.33	-2.76805	1.29236e-17	4.02581e-17	DOWN
Rv0110	integral membrane protein	41.3784	280.619	-2.76166	1.90259e-17	5.88553e-17	DOWN
mce3R	transcriptional repressor Mce3R	23.8938	162.022	-2.76148	2.03653e-17	6.28531e-17	DOWN
Rv3239c	transmembrane transport protein	32.9697	222.829	-2.75672	1.16554e-17	3.63924e-17	DOWN
Rv2652c	prophage protein	26.3641	177.776	-2.75342	5.91152e-17	1.7779e-16	DOWN
Rv3728	membrane protein	35.9733	242.54	-2.75323	1.29667e-17	4.03609e-17	DOWN
Rv3730c	hypothetical protein	36.3489	245.031	-2.75298	2.2377e-17	6.87967e-17	DOWN
PPE6	PPE family protein PPE6	25.3967	171.112	-2.75223	1.56624e-17	4.86384e-17	DOWN
Rv1520	sugar transferase	26.8107	180.52	-2.75128	3.15383e-17	9.62977e-17	DOWN
Rv1574	phage protein	17.7599	119.555	-2.75099	3.04799e-15	8.34602e-15	DOWN
PPE45	PPE family protein PPE45	34.7183	233.482	-2.74954	2.33897e-17	7.18e-17	DOWN
recB	exonuclease V subunit beta RecB	39.9224	267.423	-2.74385	1.80396e-17	5.58473e-17	DOWN
Rv3860	hypothetical protein	33.2096	222.456	-2.74384	3.10787e-17	9.50391e-17	DOWN
Rv3530c	oxidoreductase	18.0243	120.539	-2.74149	1.83809e-16	5.37865e-16	DOWN
Rv1286	bifunctional sulfate adenyltransferase subunit 1 CysN/adenylylsulfate kinase CysC	30.1035	201.298	-2.74133	2.72238e-17	8.33782e-17	DOWN
lppY	lipoprotein LppY	28.9308	193.35	-2.74054	4.74888e-17	1.43795e-16	DOWN
vapC31	ribonuclease VapC31	36.2783	242.154	-2.73875	1.57828e-16	4.64553e-16	DOWN
Rv3073c	hypothetical protein	30.4175	203.024	-2.73868	3.82762e-16	1.10233e-15	DOWN
Rv1255c	HTH-type transcriptional regulator	33.036	220.489	-2.73859	7.63762e-17	2.28331e-16	DOWN
Rv2653c	toxin	23.3002	155.375	-2.73734	1.26943e-15	3.53393e-15	DOWN
Rv2767c	membrane protein	25.4226	168.384	-2.72757	1.01695e-15	2.85688e-15	DOWN
Rv1139c	hypothetical protein	36.7802	243.471	-2.72675	1.35917e-16	4.01241e-16	DOWN
PE_PGRS16	PE-PGRS family protein PE_PGRS16	28.4615	188.184	-2.72506	4.32921e-17	1.31385e-16	DOWN
Rv0209	hypothetical protein	33.5586	221.195	-2.72056	7.95712e-17	2.37705e-16	DOWN
kdpB	potassium-transporting ATPase subunit B	31.6975	208.709	-2.71905	5.80474e-17	1.74709e-16	DOWN
Rv3387	transposase	26.7669	176.183	-2.71855	1.89279e-16	5.53066e-16	DOWN
amiA2	amidase	34.3003	225.751	-2.71844	6.9389e-17	2.08219e-16	DOWN
Rv0210	hypothetical protein	33.706	221.837	-2.71842	6.94758e-17	2.08323e-16	DOWN
Rv0345	hypothetical protein	42.0745	276.781	-2.71773	2.10585e-16	6.13978e-16	DOWN
Rv3093c	oxidoreductase	39.4087	259.24	-2.7177	8.31745e-17	2.48099e-16	DOWN
Rv2689c	hypothetical protein	36.1046	237.143	-2.71551	8.39837e-17	2.50326e-16	DOWN
Rv3831	hypothetical protein	41.9236	275.008	-2.71364	1.93809e-16	5.65888e-16	DOWN
Rv1115	hypothetical protein	26.8406	175.999	-2.71308	2.20853e-16	6.43445e-16	DOWN
Rv1258c	multidrug-efflux transporter	35.6832	233.544	-2.71038	1.00512e-16	2.98702e-16	DOWN
esxU	ESAT-6 like protein EsxU	28.4176	185.857	-2.70934	1.93796e-15	5.35041e-15	DOWN
Rv1730c	penicillin-binding protein	27.1256	177.022	-2.70621	1.22888e-16	3.64121e-16	DOWN
PE23	PE family protein PE23	33.7577	220.269	-2.70598	1.31601e-16	3.89361e-16	DOWN
Rv3032A	hypothetical protein	42.3853	276.479	-2.70553	3.57181e-16	1.03088e-15	DOWN
ephE	epoxide hydrolase EphE	33.4091	217.722	-2.70417	1.61141e-16	4.73263e-16	DOWN
htdZ	3-hydroxyl-thioester dehydratase	42.3671	275.626	-2.7017	3.23558e-16	9.34515e-16	DOWN
Rv3555c	hypothetical protein	43.2583	281.263	-2.70087	1.63219e-16	4.79014e-16	DOWN
PE16	PE family protein PE16	28.7291	186.654	-2.69978	1.48603e-16	4.37723e-16	DOWN
Rv0621	membrane protein	47.1752	306.205	-2.6984	1.47564e-16	4.34982e-16	DOWN
Rv2734	hypothetical protein	22.8568	148.34	-2.69822	3.62218e-16	1.04467e-15	DOWN
Rv1682	hypothetical protein	31.3955	203.607	-2.69716	2.3702e-16	6.89545e-16	DOWN
Rv2414c	hypothetical protein	42.9894	277.876	-2.69239	1.60518e-16	4.71781e-16	DOWN
Rv0789c	hypothetical protein	33.5006	215.99	-2.68871	4.95589e-16	1.41708e-15	DOWN
Rv0817c	exported protein	29.458	189.907	-2.68856	3.98738e-16	1.14587e-15	DOWN
Rv2742c	arginine-rich protein	41.6252	266.981	-2.68121	3.63361e-16	1.04721e-15	DOWN
Rv3472	hypothetical protein	39.6457	253.948	-2.6793	7.01618e-16	1.98916e-15	DOWN
Rv3166c	hypothetical protein	34.3218	219.128	-2.67458	4.85814e-16	1.39012e-15	DOWN
Rv0224c	methyltransferase	35.5356	226.709	-2.6735	6.06092e-16	1.72443e-15	DOWN
hsp	heat shock protein	62.3294	397.4	-2.67261	5.70035e-16	1.623e-15	DOWN
Rv1075c	hypothetical protein	29.1408	185.559	-2.67077	6.61852e-16	1.88175e-15	DOWN
PPE24	PPE family protein PPE24	17.2241	109.655	-2.67048	4.01469e-16	1.15289e-15	DOWN
Rv2620c	transmembrane protein	25.3597	161.36	-2.66968	4.69174e-15	1.27252e-14	DOWN
modB	molybdenum ABC transporter permease ModB	28.1603	179.16	-2.66951	8.74401e-16	2.46506e-15	DOWN
Rv2435c	cyclase	24.292	154.067	-2.665	4.98047e-16	1.42309e-15	DOWN
Rv0731c	S-adenosylmethionine-dependent methyltransferase	36.1781	229.427	-2.66485	6.68152e-16	1.89697e-15	DOWN
fadD7	fatty-acid--CoA ligase FadD7	41.7369	264.015	-2.66123	5.16686e-16	1.4753e-15	DOWN
Rv0163	hypothetical protein	32.4583	205.131	-2.65988	3.16244e-15	8.65351e-15	DOWN
alkB	transmembrane alkane 1-monooxygenase AlkB	57.5514	363.462	-2.65888	5.42942e-16	1.54806e-15	DOWN
Rv2205c	hypothetical protein	36.7568	231.647	-2.65584	8.40899e-16	2.37731e-15	DOWN
Rv0205	transmembrane protein	48.0856	303.018	-2.65573	7.03499e-16	1.99308e-15	DOWN
mntH	divalent metal cationtransporter MntH	32.204	202.725	-2.65421	8.64877e-16	2.43993e-15	DOWN
acrA1	acyl-CoA-reductase AcrA	38.1881	240.167	-2.65284	6.69832e-16	1.90039e-15	DOWN
eis	enhanced intracellular survival protein	45.0937	283.056	-2.65009	8.54144e-16	2.41305e-15	DOWN
Rv2705c	hypothetical protein	29.131	182.822	-2.64981	8.22983e-15	2.19938e-14	DOWN
argC	N-acetyl-gamma-glutamyl-phoshate reductase	42.6315	267.18	-2.64782	1.03472e-15	2.90273e-15	DOWN
Rv1868	hypothetical protein	36.5775	229.228	-2.64775	7.99408e-16	2.2616e-15	DOWN
Rv3136A	hypothetical protein	43.6099	273.108	-2.64675	5.11614e-15	1.38575e-14	DOWN
Rv1373	glycolipid sulfotransferase	27.2753	170.677	-2.6456	1.71683e-15	4.75961e-15	DOWN
PE_PGRS13	PE-PGRS family protein PE_PGRS13	28.9078	180.58	-2.6431	1.01521e-15	2.85398e-15	DOWN
vapC1	ribonuclease VapC1	38.2986	238.888	-2.64097	5.6905e-15	1.5382e-14	DOWN
betP	glycine betaine transport integral membrane protein BetP	29.613	184.703	-2.6409	1.21857e-15	3.40182e-15	DOWN
Rv2824c	CRISPR-associated endoribonuclease Cas6	28.2947	176.466	-2.64079	2.04767e-15	5.64942e-15	DOWN
Rv0377	HTH-type transcriptional regulator	51.1822	319.099	-2.64029	1.29227e-15	3.59502e-15	DOWN
Rv0449c	hypothetical protein	26.0883	162.633	-2.64015	1.66314e-15	4.61394e-15	DOWN
Rv2019	hypothetical protein	23.9451	149.086	-2.63834	1.79706e-14	4.71785e-14	DOWN
echA7	enoyl-CoA hydratase EchA7	36.6375	228.05	-2.63796	2.05004e-15	5.65208e-15	DOWN
Rv2506	TetR family transcriptional regulator	37.7049	234.415	-2.63624	2.66072e-15	7.31562e-15	DOWN
Rv3235	alanine/arginine/proline-rich protein	34.7556	215.401	-2.63171	3.48268e-15	9.51678e-15	DOWN
Rv1273c	drug ABC transporter ATP-binding protein	30.9053	191.386	-2.63056	1.75752e-15	4.86566e-15	DOWN
Rv0678	hypothetical protein	58.583	362.602	-2.62983	2.79831e-15	7.68337e-15	DOWN
Rv1913	hypothetical protein	29.3359	181.277	-2.62746	4.11007e-15	1.11854e-14	DOWN
Rv2669	GCN5-like N-acetyltransferase	32.1747	198.813	-2.62741	9.18311e-15	2.44924e-14	DOWN
ctpD	cobalt/nickel-exporting P-type ATPase	35.3422	218.101	-2.62553	1.87733e-15	5.18662e-15	DOWN
esxE	ESAT-6 like protein EsxE	23.0895	142.436	-2.625	1.23179e-13	3.11132e-13	DOWN
cstA	carbon starvation protein A	33.6117	207.325	-2.62486	1.85635e-15	5.13219e-15	DOWN
gpdA1	glycerol-3-phosphate dehydrogenase	32.6577	201.026	-2.62188	3.30467e-15	9.03654e-15	DOWN
PE14	PE family protein PE14	42.7165	262.382	-2.61881	1.44867e-14	3.82807e-14	DOWN
Rv3668c	protease	45.3284	276.557	-2.60909	5.49559e-15	1.48652e-14	DOWN
Rv2026c	universal stress protein	27.0824	165.167	-2.60849	7.38331e-15	1.97843e-14	DOWN
Rv1225c	hypothetical protein	36.8752	224.761	-2.60767	5.9543e-15	1.6041e-14	DOWN
Rv3525c	siderophore-binding protein	29.7508	181.187	-2.60648	1.84814e-14	4.84849e-14	DOWN
Rv1219c	transcriptional regulator	27.1493	165.052	-2.60393	1.32086e-14	3.49265e-14	DOWN
ligC	DNA ligase C	35.3238	214.721	-2.60375	5.76556e-15	1.55744e-14	DOWN
Rv3899c	hypothetical protein	36.721	222.589	-2.59971	5.9416e-15	1.60175e-14	DOWN
Rv2712c	hypothetical protein	36.9602	223.843	-2.59845	6.8358e-15	1.83664e-14	DOWN
valV	tRNA	1.54942	9.36027	-2.59482	0.0211438	0.0266359	DOWN
vapB19	antitoxin VapB19	22.7743	137.526	-2.59423	4.69377e-13	1.14654e-12	DOWN
PE_PGRS52	PE-PGRS family protein PE_PGRS52	20.601	124.395	-2.59415	7.25806e-15	1.94747e-14	DOWN
dppA	dipeptide ABC transporter substrate-binding lipoprotein DppA	36.7196	220.411	-2.58558	8.51768e-15	2.27327e-14	DOWN
Rv3656c	hypothetical protein	22.4568	134.783	-2.58542	1.57336e-12	3.73614e-12	DOWN
Rv0076c	membrane protein	38.285	229.564	-2.58404	4.34142e-14	1.12277e-13	DOWN
PPE43	PPE family protein PPE43	33.909	203.312	-2.58396	1.1268e-14	2.99135e-14	DOWN
Rv1138c	oxidoreductase	35.031	209.762	-2.58205	1.31412e-14	3.47711e-14	DOWN
Rv2252	diacylglycerol kinase	29.3709	175.689	-2.58057	1.73963e-14	4.57282e-14	DOWN
Rv2541	alanine-rich protein	50.4505	300.95	-2.57658	2.73839e-14	7.14656e-14	DOWN
Rv1765c	hypothetical protein	11.0922	66.0721	-2.5745	9.04773e-14	2.30714e-13	DOWN
Rv0552	hypothetical protein	39.772	235.892	-2.5683	1.53077e-14	4.03705e-14	DOWN
Rv0457c	peptidase	28.4431	168.646	-2.56785	1.63037e-14	4.29688e-14	DOWN
Rv3553	oxidoreductase	32.9229	195.139	-2.56734	2.23422e-14	5.85368e-14	DOWN
Rv3405c	HTH-type transcriptional regulator	37.5492	222.321	-2.56579	3.8321e-14	9.95409e-14	DOWN
alaT	tRNA	77.9428	461.125	-2.56467	1.29408e-12	3.08761e-12	DOWN
udgB	uracil DNA glycosylase	32.5812	192.478	-2.56258	3.06802e-14	7.98603e-14	DOWN
spoU	tRNA/rRNA methylase SpoU	68.7786	405.654	-2.56022	3.09357e-14	8.0473e-14	DOWN
Rv3218	hypothetical protein	34.6669	203.605	-2.55414	3.6883e-14	9.58816e-14	DOWN
mazF9	mRNA interferase MazF9	39.0635	229.264	-2.55312	1.42088e-13	3.57092e-13	DOWN
Rv3071	hypothetical protein	28.5279	167.235	-2.55143	4.24311e-14	1.09805e-13	DOWN
PPE27	PPE family protein PPE27	25.0395	146.655	-2.55015	5.23361e-14	1.34569e-13	DOWN
cobM	precorrin-4 C(11)-methyltransferase	35.8357	209.886	-2.55014	5.1004e-14	1.31397e-13	DOWN
Rv2983	2-phospho-L-lactate guanylyltransferase	46.9324	274.843	-2.54995	4.6406e-14	1.1986e-13	DOWN
PE_PGRS6	PE-PGRS family protein PE_PGRS6	40.126	234.946	-2.54972	2.81995e-14	7.34985e-14	DOWN
Rv2307c	hypothetical protein	42.0238	245.788	-2.54814	4.34758e-14	1.12364e-13	DOWN
mbtG	L-lysine N6-monooxygenase	31.3491	182.441	-2.54094	5.09588e-14	1.31365e-13	DOWN
Rv3047c	hypothetical protein	45.1481	262.709	-2.54073	2.46938e-13	6.11771e-13	DOWN
Rv2520c	membrane protein	45.7516	266.168	-2.54044	4.02594e-13	9.87624e-13	DOWN
Rv3698	hypothetical protein	32.2543	187.265	-2.53752	5.11803e-14	1.31766e-13	DOWN
Rv1986	amino-acid transporter	35.1121	203.748	-2.53674	1.06188e-13	2.69405e-13	DOWN
Rv3242c	hypothetical protein	39.7372	229.992	-2.53302	9.78469e-14	2.49031e-13	DOWN
fadA5	acetyl-CoA acetyltransferase FadA	38.0423	219.94	-2.53143	6.68382e-14	1.71417e-13	DOWN
Rv0807	hypothetical protein	42.3376	244.684	-2.5309	1.79612e-13	4.47466e-13	DOWN
Rv1186c	hypothetical protein	40.1092	231.641	-2.52988	5.87383e-14	1.5074e-13	DOWN
Rv3786c	hypothetical protein	42.3839	244.157	-2.52622	7.38715e-14	1.89092e-13	DOWN
Rv2040c	sugar ABC transporter permease	24.8747	143.142	-2.5247	1.49028e-13	3.73362e-13	DOWN
Rv2887	HTH-type transcriptional regulator	44.936	258.495	-2.52419	1.87272e-13	4.65969e-13	DOWN
Rv1514c	glycosyltransferase	35.256	202.132	-2.51936	1.44065e-13	3.61607e-13	DOWN
Rv2079	hypothetical protein	26.8017	153.606	-2.51884	9.45464e-14	2.40784e-13	DOWN
Rv2943	insertion sequence element IS1533 transposase	40.3324	230.852	-2.51696	1.03654e-13	2.63476e-13	DOWN
Rv0078	transcriptional regulator	41.8524	239.485	-2.51655	1.73181e-13	4.32023e-13	DOWN
Rv0100	hypothetical protein	11.4547	65.4012	-2.51338	2.17195e-10	4.59633e-10	DOWN
Rv1573	phage protein	47.7749	272.682	-2.51289	2.61277e-13	6.46496e-13	DOWN
treY	maltooligosyl trehalose synthase	35.7967	204.052	-2.51104	1.03603e-13	2.63476e-13	DOWN
cysT	sulfate ABC transporter permease CysT	28.808	164.168	-2.51064	2.19021e-13	5.43618e-13	DOWN
pknJ	transmembrane serine/threonine-protein kinase PknJ	35.6862	203.279	-2.51002	1.18171e-13	2.9867e-13	DOWN
recG	ATP-dependent DNA helicase RecG	36.3738	207.167	-2.50982	1.08788e-13	2.75825e-13	DOWN
dinG	ATP-dependent helicase DinG	45.3997	258.571	-2.50981	1.04969e-13	2.66649e-13	DOWN
Rv3083	FAD-containing monooxygenase MymA	46.5855	263.883	-2.50194	1.50425e-13	3.76626e-13	DOWN
Rv0574c	hypothetical protein	44.7693	253.588	-2.50191	1.72024e-13	4.29631e-13	DOWN
Rv1318c	adenylate cyclase	29.4351	166.283	-2.49803	2.03427e-13	5.05539e-13	DOWN
vapC32	ribonuclease VapC32	38.2297	215.743	-2.49655	8.99911e-13	2.16e-12	DOWN
ptkA	protein tyrosine kinase transcriptional regulator PtkA	36.1484	203.791	-2.49508	2.95117e-13	7.27532e-13	DOWN
tcrY	two component sensor kinase TcrY	39.9099	224.969	-2.49491	2.07568e-13	5.15511e-13	DOWN
Rv2286c	hypothetical protein	44.9427	253.327	-2.49484	3.01581e-13	7.43009e-13	DOWN
Rv3143	response regulator	48.8445	274.847	-2.49236	5.21928e-13	1.27258e-12	DOWN
Rv3226c	hypothetical protein	39.3198	220.865	-2.48984	3.69936e-13	9.08622e-13	DOWN
Rv1580c	phage protein	17.0277	95.5333	-2.48812	2.97317e-11	6.58405e-11	DOWN
Rv2264c	proline-rich protein	36.7286	204.921	-2.4801	3.2449e-13	7.97978e-13	DOWN
purU	formyltetrahydrofolate deformylase	31.648	176.316	-2.47798	5.56506e-13	1.35441e-12	DOWN
PPE54	PPE family protein PPE54	28.4905	158.475	-2.47571	2.85869e-13	7.05602e-13	DOWN
Rv0366c	hypothetical protein	41.0388	228.213	-2.47532	7.25229e-13	1.75333e-12	DOWN
Rv2035	hypothetical protein	27.6822	153.871	-2.47469	2.08996e-12	4.91915e-12	DOWN
Rv1424c	membrane protein	45.2411	251.436	-2.47449	5.54526e-13	1.35041e-12	DOWN
Rv2001	hypothetical protein	27.3851	152.056	-2.47314	9.34381e-13	2.24139e-12	DOWN
Rv1897c	D-tyrosyl-tRNA(Tyr) deacylase	35.4668	196.793	-2.47214	1.77938e-12	4.21218e-12	DOWN
Rv1760	diacylglycerol acyltransferase	35.0814	194.538	-2.47128	4.7916e-13	1.16972e-12	DOWN
rrs	16S ribosomal RNA	3.30269	18.3058	-2.47059	3.65382e-11	8.038e-11	DOWN
Rv3066	DeoR family transcriptional regulator	32.4254	179.545	-2.46915	1.12281e-12	2.68697e-12	DOWN
Rv0021c	hypothetical protein	41.9282	232.08	-2.46863	6.04852e-13	1.46851e-12	DOWN
cyp130	cytochrome P450 Cyp130	39.0662	216.201	-2.46838	5.57363e-13	1.35567e-12	DOWN
Rv3430c	transposase	30.0798	166.163	-2.46573	7.35402e-13	1.77364e-12	DOWN
fprB	ferredoxin/ferredoxin--NADP reductase	36.8872	203.462	-2.46357	5.72802e-13	1.39238e-12	DOWN
vapC4	ribonuclease VapC4	35.154	193.687	-2.46197	2.89722e-12	6.75962e-12	DOWN
Rv2566	hypothetical protein	37.7969	208.219	-2.46177	4.96877e-13	1.21223e-12	DOWN
pth	peptidyl-tRNA hydrolase	32.3139	177.781	-2.45987	1.64056e-12	3.89341e-12	DOWN
ung	uracil-DNA glycosylase	54.4506	299.322	-2.45867	8.92239e-13	2.14416e-12	DOWN
Rv0470A	hypothetical protein	32.9721	181.087	-2.45736	3.06471e-12	7.14624e-12	DOWN
adhE1	zinc-type alcohol dehydrogenase subunit E	40.6264	222.942	-2.45618	8.46308e-13	2.035e-12	DOWN
Rv1579c	phage protein	21.1325	115.742	-2.45338	2.3449e-11	5.22742e-11	DOWN
Rv2017	transcriptional regulator	28.8291	157.83	-2.45277	1.27218e-12	3.03717e-12	DOWN
Rv2944	insertion sequence element IS1533 transposase	14.004	76.6498	-2.45244	7.89399e-12	1.81222e-11	DOWN
Rv1998c	hypothetical protein	42.5968	232.965	-2.4513	1.23846e-12	2.95843e-12	DOWN
thyX	thymidylate synthase ThyX	42.1272	229.919	-2.4483	1.41182e-12	3.36251e-12	DOWN
Rv2041c	sugar ABC transporter substrate-binding lipoprotein	27.9054	152.116	-2.44656	1.3444e-12	3.20575e-12	DOWN
Rv0274	hypothetical protein	52.1725	284.388	-2.4465	1.55061e-12	3.68649e-12	DOWN
pks17	polyketide synthase	33.3316	181.631	-2.44605	1.14299e-12	2.73363e-12	DOWN
Rv0765c	oxidoreductase	36.4923	197.576	-2.43675	2.14594e-12	5.04794e-12	DOWN
Rv2823c	CRISPR-associated protein Cas10/Csm1	24.2567	131.109	-2.43431	1.56957e-12	3.72935e-12	DOWN
Rv1290c	hypothetical protein	35.0393	189.329	-2.43385	1.64387e-12	3.89895e-12	DOWN
Rv1672c	integral membrane transport protein	39.6174	214.065	-2.43384	1.67415e-12	3.96609e-12	DOWN
amt	ammonium transporter integral membrane protein	36.4234	196.395	-2.43082	1.85872e-12	4.38517e-12	DOWN
Rv1151c	NAD-dependent protein deacylase	42.3448	228.178	-2.4299	2.68382e-12	6.28001e-12	DOWN
mesJ	tRNA(Ile)-lysidine synthase	32.2529	173.645	-2.42863	2.72e-12	6.35724e-12	DOWN
lpqR	lipoprotein LpqR	43.0006	231.5	-2.42858	2.61341e-12	6.1224e-12	DOWN
Rv1670	hypothetical protein	26.5555	142.723	-2.42614	2.05651e-11	4.59988e-11	DOWN
Rv3067	hypothetical protein	40.672	218.326	-2.42437	5.98148e-12	1.37791e-11	DOWN
mazF6	mRNA interferase MazF6	38.3203	205.691	-2.4243	1.05313e-11	2.39979e-11	DOWN
pks8	polyketide synthase	38.0507	203.899	-2.42186	1.78014e-12	4.21218e-12	DOWN
speE	spermidine synthase	38.8089	207.62	-2.41948	2.52264e-12	5.91669e-12	DOWN
vapC20	ribonuclease VapC20	39.5362	211.024	-2.41616	1.00372e-11	2.29241e-11	DOWN
Rv3098c	hypothetical protein	41.9909	224.044	-2.41563	6.71528e-12	1.5434e-11	DOWN
lipW	esterase LipW	43.5297	232.164	-2.41507	3.61288e-12	8.40488e-12	DOWN
Rv3902c	hypothetical protein	21.5007	114.54	-2.4134	1.93485e-11	4.34961e-11	DOWN
oxcA	oxalyl-CoA decarboxylase OxcA	50.8178	270.607	-2.41279	2.76967e-12	6.46955e-12	DOWN
PPE28	PPE family protein PPE28	28.6566	152.556	-2.4124	3.28689e-12	7.65538e-12	DOWN
Rv3655c	hypothetical protein	26.8091	142.539	-2.41056	2.78523e-11	6.1815e-11	DOWN
trxA	thioredoxin TrxA	31.2383	166.053	-2.41026	1.9922e-11	4.471e-11	DOWN
Rv0794c	oxidoreductase	45.1716	239.083	-2.40403	4.01816e-12	9.33146e-12	DOWN
echA11	enoyl-CoA hydratase EchA11	47.3957	250.735	-2.40334	5.3981e-12	1.24854e-11	DOWN
PPE7	PPE family protein PPE7	39.1963	207.158	-2.40194	1.22463e-11	2.78111e-11	DOWN
argA	L-glutamate alpha-N-acetyltranferase	47.7429	252.173	-2.40106	8.01161e-12	1.83817e-11	DOWN
Rv0561c	oxidoreductase	44.5534	234.608	-2.39664	5.56014e-12	1.28287e-11	DOWN
Rv0749A	hypothetical protein	83.5393	439.755	-2.39617	3.19062e-11	7.04222e-11	DOWN
grcC2	polyprenyl-diphosphate synthase GrcC	28.3476	149.047	-2.39447	9.05618e-12	2.0719e-11	DOWN
Rv0517	acyltransferase	43.0745	226.387	-2.39388	5.99473e-12	1.38017e-11	DOWN
Rv0111	transmembrane acyltransferase	44.3804	232.924	-2.39186	5.43991e-12	1.25749e-11	DOWN
Rv2119	hypothetical protein	41.4094	216.185	-2.38424	1.06259e-11	2.41998e-11	DOWN
Rv0790c	hypothetical protein	32.1127	167.416	-2.38222	1.55584e-11	3.51533e-11	DOWN
esxV	ESAT-6 like protein EsxV	31.6428	164.932	-2.38192	8.66204e-11	1.86962e-10	DOWN
mazE9	antitoxin MazE9	18.5137	95.8362	-2.37198	1.2014e-09	2.45803e-09	DOWN
ligB	DNA ligase	38.5916	199.367	-2.36907	1.3074e-11	2.96235e-11	DOWN
fadB3	3-hydroxybutyryl-CoA dehydrogenase FadB	36.3349	187.15	-2.36477	2.02737e-11	4.53977e-11	DOWN
Rv1719	transcriptional regulator	45.5559	234.532	-2.36407	1.98251e-11	4.45176e-11	DOWN
Rv2478c	hypothetical protein	36.9589	190.25	-2.3639	3.67905e-11	8.08906e-11	DOWN
Rv2434c	transmembrane protein	27.467	141.378	-2.36379	1.86917e-11	4.20669e-11	DOWN
Rv1216c	integral membrane protein	32.0923	165.085	-2.36291	3.08189e-11	6.80974e-11	DOWN
Rv0976c	hypothetical protein	53.8603	276.975	-2.36246	1.40247e-11	3.17418e-11	DOWN
Rv3180c	ribonuclease VapC45	29.8362	153.297	-2.36119	7.74075e-11	1.67438e-10	DOWN
Rv0769	oxidoreductase	30.9157	158.826	-2.36104	3.06711e-11	6.78081e-11	DOWN
Rv2219A	membrane protein	53.1892	273.072	-2.36008	3.24137e-11	7.15029e-11	DOWN
Rv2571c	transmembrane protein	50.194	257.104	-2.35677	2.00769e-11	4.50073e-11	DOWN
Rv2305	hypothetical protein	37.7794	193.425	-2.3561	2.14082e-11	4.78044e-11	DOWN
nirB	nitrite reductase large subunit NirB	36.724	188.01	-2.35602	1.70523e-11	3.84636e-11	DOWN
Rv3773c	hypothetical protein	53.0174	271.352	-2.35563	2.83736e-11	6.29024e-11	DOWN
Rv1204c	hypothetical protein	41.9994	214.923	-2.35538	1.8871e-11	4.24464e-11	DOWN
Rv3714c	hypothetical protein	52.0054	265.823	-2.35373	2.36371e-11	5.2635e-11	DOWN
Rv0216	hydratase	47.4941	242.617	-2.35286	2.38453e-11	5.30395e-11	DOWN
Rv1742	hypothetical protein	41.6732	212.676	-2.35147	3.25182e-11	7.1694e-11	DOWN
iunH	nucleoside hydrolase	58.651	299.119	-2.35049	2.43283e-11	5.40839e-11	DOWN
bioA	adenosylmethionine-8-amino-7-oxononanoate aminotransferase	39.679	202.278	-2.34989	2.52456e-11	5.60921e-11	DOWN
mmuM	homocysteine S-methyltransferase MmuM	40.9114	208.477	-2.34931	3.06466e-11	6.77914e-11	DOWN
trcR	two component transcriptional regulator TrcR	35.0263	178.405	-2.34864	3.91429e-11	8.59214e-11	DOWN
Rv1725c	hypothetical protein	36.1424	183.645	-2.34515	4.56232e-11	9.96003e-11	DOWN
Rv1724c	hypothetical protein	35.4176	179.952	-2.34507	9.89916e-11	2.12861e-10	DOWN
PE_PGRS58	PE-PGRS family protein PE_PGRS58	41.8185	212.063	-2.34228	2.82215e-11	6.25998e-11	DOWN
Rv3551	CoA-transferase subunit alpha	39.9384	202.405	-2.3414	4.06741e-11	8.90872e-11	DOWN
fadD34	fatty-acid--CoA ligase FadD34	37.5407	190.105	-2.34027	3.1583e-11	6.97472e-11	DOWN
Rv3087	diacyglycerol O-acyltransferase	55.9006	282.841	-2.33905	3.05067e-11	6.75192e-11	DOWN
Rv1218c	tetronasin ABC transporter ATP-binding protein	28.6462	144.935	-2.33899	5.32796e-11	1.15936e-10	DOWN
Rv2802c	arginine/alanine-rich protein	47.8035	241.68	-2.33791	3.74771e-11	8.2355e-11	DOWN
Rv3188	hypothetical protein	30.5095	153.955	-2.33518	2.45051e-10	5.16943e-10	DOWN
PPE53	PPE family protein PPE53	43.5124	218.937	-2.33102	3.95559e-11	8.67328e-11	DOWN
Rv3169	hypothetical protein	41.3701	208.076	-2.33045	4.88582e-11	1.06489e-10	DOWN
Rv2300c	metallo-hydrolase	31.369	157.536	-2.32827	6.92419e-11	1.50018e-10	DOWN
pks9	polyketide synthase	36.9936	185.625	-2.32704	4.07609e-11	8.92285e-11	DOWN
secE2	protein translocase subunit SecE	64.0468	320.578	-2.32348	2.07522e-10	4.40325e-10	DOWN
pks5	polyketide synthase	43.3248	216.783	-2.32299	4.10342e-11	8.97777e-11	DOWN
fadE15	acyl-CoA dehydrogenase FadE15	42.7667	213.794	-2.32166	5.27294e-11	1.14801e-10	DOWN
PPE10	PPE family protein PPE10	39.119	195.477	-2.32106	5.9713e-11	1.29513e-10	DOWN
dctA	C4-dicarboxylate-transport transmembrane protein DctA	40.7536	203.636	-2.32099	5.87194e-11	1.27427e-10	DOWN
Rv1929c	hypothetical protein	33.7867	168.113	-2.31491	1.33974e-10	2.86851e-10	DOWN
Rv0762c	hypothetical protein	38.6869	192.363	-2.31391	1.42377e-10	3.04681e-10	DOWN
rpsR2	30S ribosomal protein S18	38.2331	190.06	-2.31356	4.80799e-10	1.00317e-09	DOWN
Rv1062	hypothetical protein	45.337	225.149	-2.31212	9.44315e-11	2.03383e-10	DOWN
Rv3779	transmembrane protein	43.8047	217.314	-2.31062	7.19576e-11	1.55733e-10	DOWN
purD	phosphoribosylamine--glycine ligase	50.537	250.422	-2.30895	8.32239e-11	1.79825e-10	DOWN
Rv1003	rRNA small subunit methyltransferase I	62.8693	310.646	-2.30484	1.00786e-10	2.16603e-10	DOWN
Rv3077	hydrolase	44.033	217.554	-2.30472	8.85336e-11	1.90886e-10	DOWN
Rv2469c	hypothetical protein	48.0281	235.669	-2.29481	1.79738e-10	3.82588e-10	DOWN
Rv2698	alanine-rich transmembrane protein	57.0452	279.897	-2.29472	2.00231e-10	4.2508e-10	DOWN
Rv1567c	membrane protein	56.5656	277.488	-2.29443	3.92354e-10	8.21197e-10	DOWN
plcA	membrane-associated phospholipase A	33.1772	162.546	-2.29258	1.49912e-10	3.20634e-10	DOWN
ppsC	phthiocerol synthesis polyketide synthase type I PpsC	51.6997	252.814	-2.28985	1.12711e-10	2.41714e-10	DOWN
mez	malate oxidoreductase	35.7095	174.433	-2.28829	1.61409e-10	3.44713e-10	DOWN
Rv0846c	oxidase	38.379	187.095	-2.28539	1.77029e-10	3.77423e-10	DOWN
cmtR	HTH-type transcriptional regulator CmtR	57.2932	279.005	-2.28386	3.61467e-10	7.57737e-10	DOWN
papA2	trehalose-2-sulfate acyltransferase	34.3471	166.923	-2.28092	2.18532e-10	4.62217e-10	DOWN
Rv2263	oxidoreductase	48.0058	233.222	-2.28042	2.27344e-10	4.80603e-10	DOWN
ephC	epoxide hydrolase EphC	54.9224	265.846	-2.27513	2.51626e-10	5.30533e-10	DOWN
cyp51	lanosterol 14-alpha demethylase	40.7811	197.28	-2.27427	2.52373e-10	5.31829e-10	DOWN
Rv3312c	hypothetical protein	48.2607	233.145	-2.2723	2.93298e-10	6.17097e-10	DOWN
vapC19	ribonuclease VapC19	48.6991	235.158	-2.27166	5.77765e-10	1.19614e-09	DOWN
Rv1722	carboxylase	43.8373	211.546	-2.27074	2.64608e-10	5.57318e-10	DOWN
pgmA	phosphoglucomutase PgmA	40.2762	193.731	-2.26605	3.029e-10	6.35963e-10	DOWN
Rv0093c	membrane protein	51.7966	248.849	-2.26434	3.75073e-10	7.85848e-10	DOWN
lysX	bifunctional lysine--tRNA ligase/phosphatidylglycerol lysyltransferase	35.7882	171.562	-2.26118	3.00378e-10	6.30999e-10	DOWN
Rv3549c	short-chain type dehydrogenase/reductase	51.7539	247.492	-2.25764	4.77588e-10	9.96986e-10	DOWN
Rv2598	hypothetical protein	34.2209	163.646	-2.25763	9.53807e-10	1.95846e-09	DOWN
aspT	tRNA	2.76402	13.2048	-2.25622	0.0174197	0.0221324	DOWN
Rv1226c	transmembrane protein	46.9555	224.271	-2.25587	4.05675e-10	8.48191e-10	DOWN
purC	phosphoribosylaminoimidazole-succinocarboxamide synthase	48.7318	232.479	-2.25416	5.09623e-10	1.06165e-09	DOWN
Rv1619	hypothetical protein	46.1469	219.081	-2.24716	5.29388e-10	1.09996e-09	DOWN
Rv0926c	hypothetical protein	45.4065	215.472	-2.24653	6.05939e-10	1.25382e-09	DOWN
recD	exonuclease V subunit alpha RecD	61.6149	292.109	-2.24515	4.99959e-10	1.04206e-09	DOWN
tgs4	diacyglycerol O-acyltransferase	46.7661	221.683	-2.24496	5.66218e-10	1.17345e-09	DOWN
Rv0380c	RNA methyltransferase	62.2166	294.717	-2.24396	7.81432e-10	1.60864e-09	DOWN
ileT	tRNA	71.3617	337.414	-2.2413	1.69676e-08	3.29963e-08	DOWN
Rv2980	hypothetical protein	58.6093	277.096	-2.24118	8.84931e-10	1.8189e-09	DOWN
Rv1944c	hypothetical protein	38.9818	184.044	-2.23918	1.19623e-09	2.44869e-09	DOWN
Rv3289c	transmembrane protein	43.5833	205.741	-2.23898	1.68295e-09	3.42576e-09	DOWN
Rv0310c	hypothetical protein	45.0872	212.517	-2.23679	1.32469e-09	2.70473e-09	DOWN
Rv0269c	hypothetical protein	49.9584	235.25	-2.2354	7.78593e-10	1.60445e-09	DOWN
vapB13	antitoxin VapB13	23.8062	111.936	-2.23327	1.31573e-08	2.57113e-08	DOWN
Rv0406c	beta lactamase-like protein	37.2111	174.609	-2.23032	1.25175e-09	2.55711e-09	DOWN
Rv2854	hypothetical protein	44.7083	209.652	-2.22938	1.0231e-09	2.09858e-09	DOWN
mazE7	antitoxin MazE7	44.7374	209.087	-2.22455	5.47234e-09	1.09011e-08	DOWN
cysW	sulfate ABC transporter permease CysW	41.2978	192.836	-2.22324	1.43959e-09	2.93785e-09	DOWN
cyp124	cytochrome P450 Cyp124	36.5961	170.862	-2.22307	1.2229e-09	2.49945e-09	DOWN
pknL	serine/threonine-protein kinase PknL	44.8741	209.504	-2.22302	1.15982e-09	2.37538e-09	DOWN
Rv0742	hypothetical protein	49.8663	232.425	-2.22063	1.83279e-09	3.71942e-09	DOWN
Rv3182	hypothetical protein	37.1884	173.167	-2.21924	4.55184e-09	9.09913e-09	DOWN
vapB34	antitoxin VapB34	40.5058	188.57	-2.2189	9.30392e-09	1.83062e-08	DOWN
Rv0882	transmembrane protein	48.8669	227.476	-2.21879	4.06527e-09	8.14681e-09	DOWN
corA	magnesium and cobalt transport transmembrane protein CorA	40.9377	190.453	-2.21794	1.44644e-09	2.95033e-09	DOWN
Rv0791c	hypothetical protein	36.8322	170.964	-2.21466	1.71655e-09	3.49239e-09	DOWN
PE7	PE family protein PE7	23.1808	107.49	-2.2132	1.73702e-08	3.373e-08	DOWN
Rv3586	DNA integrity scanning protein DisA	50.4133	233.368	-2.21073	1.65037e-09	3.36285e-09	DOWN
lppT	lipoprotein LppT	33.0241	152.86	-2.21062	2.30498e-08	4.44572e-08	DOWN
Rv3163c	secreted protein	41.837	193.354	-2.20839	1.77869e-09	3.61513e-09	DOWN
PE_PGRS34	PE-PGRS family protein PE_PGRS34	42.81	197.386	-2.205	1.81979e-09	3.69492e-09	DOWN
fadD11	fatty-acid--CoA ligase FadD11	46.4747	213.859	-2.20214	1.87672e-09	3.8028e-09	DOWN
PE_PGRS48	PE-PGRS family protein PE_PGRS48	42.6721	196.213	-2.20105	1.94193e-09	3.93295e-09	DOWN
Rv0228	acyltransferase	63.1809	290.048	-2.19873	2.08613e-09	4.22212e-09	DOWN
argF	ornithine carbamoyltransferase	53.1062	242.763	-2.1926	2.88435e-09	5.81514e-09	DOWN
Rv3557c	HTH-type transcriptional regulator KstR2	60.7781	277.558	-2.19116	3.43897e-09	6.91593e-09	DOWN
Rv1176c	hypothetical protein	37.6778	171.317	-2.18488	5.91167e-09	1.17355e-08	DOWN
sigL	ECF RNA polymerase sigma factor SigL	53.5542	243.317	-2.18377	4.90654e-09	9.8033e-09	DOWN
Rv2647	hypothetical protein	37.3484	169.639	-2.18335	7.54675e-09	1.48927e-08	DOWN
ltp2	lipid transfer protein	43.7709	198.75	-2.18291	3.74346e-09	7.51318e-09	DOWN
Rv0698	hypothetical protein	49.615	224.969	-2.18088	5.11725e-09	1.02039e-08	DOWN
Rv3548c	short-chain type dehydrogenase/reductase	53.7708	243.715	-2.1803	4.08146e-09	8.17108e-09	DOWN
fadD14	fatty-acid--CoA ligase FadD14	36.1175	163.483	-2.17837	4.03596e-09	8.09213e-09	DOWN
lpqC	esterase lipoprotein LpqC	53.3441	241.321	-2.17755	4.42339e-09	8.8512e-09	DOWN
Rv1516c	sugar transferase	42.5037	191.91	-2.17477	5.04806e-09	1.0071e-08	DOWN
Rv2690c	integral membrane protein	54.0495	243.16	-2.16955	4.45875e-09	8.91749e-09	DOWN
fdxD	ferredoxin FdxD	57.429	258.159	-2.16841	2.21807e-08	4.28634e-08	DOWN
Rv1717	hypothetical protein	31.8909	143.327	-2.16809	2.2968e-08	4.43208e-08	DOWN
Rv2413c	hypothetical protein	53.28	239.379	-2.16763	5.75885e-09	1.14548e-08	DOWN
Rv2016	hypothetical protein	35.7681	160.64	-2.16709	1.00075e-08	1.96712e-08	DOWN
Rv2331A	hypothetical protein	30.6064	137.368	-2.16614	2.66843e-08	5.12696e-08	DOWN
Rv1774	oxidoreductase	44.787	200.667	-2.16365	6.06399e-09	1.20259e-08	DOWN
cdd	cytidine deaminase	53.7938	240.9	-2.16292	1.07578e-08	2.11151e-08	DOWN
Rv2569c	hypothetical protein	47.3021	211.802	-2.16274	6.94097e-09	1.37176e-08	DOWN
PE22	PE family protein PE22	22.4133	100.18	-2.16017	7.51242e-08	1.40106e-07	DOWN
Rv0115a	hypothetical protein	72.606	323.587	-2.15599	2.31404e-08	4.46105e-08	DOWN
Rv3712	ligase	61.4118	273.501	-2.15496	7.21985e-09	1.42547e-08	DOWN
Rv2651c	prophage protease	49.6194	220.348	-2.15081	1.28328e-08	2.51017e-08	DOWN
proY	tRNA	105.535	468.554	-2.1505	6.90076e-08	1.28999e-07	DOWN
Rv2991	hypothetical protein	52.8726	234.707	-2.15027	1.31905e-08	2.57636e-08	DOWN
Rv3771c	hypothetical protein	68.8612	305.529	-2.14955	1.49778e-08	2.91975e-08	DOWN
Rv1762c	hypothetical protein	45.0833	199.186	-2.14345	1.31532e-08	2.57113e-08	DOWN
Rv0852	hypothetical protein	56.3647	248.685	-2.14146	1.3799e-08	2.69259e-08	DOWN
cyp125	steroid C26-monooxygenase	45.0289	198.604	-2.14097	1.146e-08	2.24823e-08	DOWN
Rv1154c	hypothetical protein	44.545	196.087	-2.13815	1.72088e-08	3.34328e-08	DOWN
Rv3348	transposase	14.8527	65.3371	-2.13717	1.10376e-07	2.03862e-07	DOWN
Rv0785	KsdD-like steroid dehydrogenase	50.4482	221.549	-2.13475	1.22803e-08	2.40562e-08	DOWN
lysU	tRNA	107.235	470.357	-2.13298	1.07144e-07	1.98162e-07	DOWN
Rv2658c	prophage protein	28.8902	126.707	-2.13285	6.02603e-08	1.13175e-07	DOWN
Rv2805	hypothetical protein	44.2129	193.772	-2.13182	2.94359e-08	5.62864e-08	DOWN
vapC3	ribonuclease VapC3	56.9055	249.056	-2.12983	2.45952e-08	4.73239e-08	DOWN
Rv1084	hypothetical protein	57.9253	253.519	-2.12983	1.32545e-08	2.5876e-08	DOWN
Rv1217c	tetronasin ABC transporter integral membrane protein	42.9575	187.854	-2.12863	1.52146e-08	2.96449e-08	DOWN
Rv1585c	phage protein	49.4044	216.019	-2.12845	2.41152e-08	4.64449e-08	DOWN
Rv2179c	3'-5' exoribonuclease	33.9977	148.607	-2.12799	3.37972e-08	6.45337e-08	DOWN
Rv0142	hypothetical protein	63.4049	276.873	-2.12656	1.69824e-08	3.30089e-08	DOWN
vapB1	antitoxin VapB1	19.2141	83.8183	-2.1251	4.36667e-07	7.78499e-07	DOWN
Rv0320	hypothetical protein	44.1998	192.519	-2.12288	2.55695e-08	4.91749e-08	DOWN
PE_PGRS10	PE-PGRS family protein PE_PGRS10	37.6521	163.998	-2.12287	1.6803e-08	3.2692e-08	DOWN
hddA	D-alpha-D-heptose-7-phosphate kinase HddA	46.0131	200.347	-2.12238	1.96281e-08	3.80407e-08	DOWN
Rv3575c	LacI family transcriptional regulator	49.8256	216.683	-2.12063	2.05323e-08	3.97355e-08	DOWN
PE_PGRS60	PE-PGRS family-related protein PE_PGRS60	45.3935	197.254	-2.1195	5.69913e-08	1.07338e-07	DOWN
Rv0518	hypothetical protein	61.58	267.194	-2.11736	2.44475e-08	4.70624e-08	DOWN
Rv3828c	resolvase	35.9124	155.595	-2.11525	3.82093e-08	7.27546e-08	DOWN
omt	O-methyltransferase	45.2043	195.785	-2.11474	2.7543e-08	5.28689e-08	DOWN
Rv0023	transcriptional regulator	53.4675	231.326	-2.11319	2.77971e-08	5.33055e-08	DOWN
Rv0991c	hypothetical protein	122.51	529.622	-2.11207	2.87791e-08	5.50832e-08	DOWN
vapB43	antitoxin VapB43	50.5936	218.631	-2.11147	7.93849e-08	1.47846e-07	DOWN
Rv3434c	transmembrane protein	38.4645	165.459	-2.10487	4.29553e-08	8.15154e-08	DOWN
mazE6	antitoxin MazE6	36.0683	154.947	-2.10297	1.68897e-07	3.07687e-07	DOWN
Rv0658c	integral membrane protein	57.4683	246.586	-2.10125	3.82297e-08	7.27546e-08	DOWN
lpqV	lipoprotein LpqV	61.9365	265.716	-2.10102	4.92255e-08	9.30176e-08	DOWN
hab	hydroxylaminobenzene mutase	53.0999	227.74	-2.10061	5.74e-08	1.08056e-07	DOWN
thiO	thiamine biosynthesis oxidoreductase ThiO	57.6912	246.839	-2.09715	3.7427e-08	7.13285e-08	DOWN
trcS	two component sensor histidine kinase TrcS	44.2494	189.291	-2.09688	3.6258e-08	6.91336e-08	DOWN
Rv0851c	short-chain type dehydrogenase/reductase	53.043	226.877	-2.09668	4.20294e-08	7.9834e-08	DOWN
vapC43	ribonuclease VapC43	43.0934	184.189	-2.09565	7.14697e-08	1.33477e-07	DOWN
Rv3360	hypothetical protein	60.1667	257.148	-2.09556	6.35068e-08	1.18938e-07	DOWN
Rv0428c	GCN5-like N-acetyltransferase	45.2071	193.204	-2.09551	4.45652e-08	8.44505e-08	DOWN
Rv0964c	hypothetical protein	48.3142	206.361	-2.09465	6.26767e-08	1.17603e-07	DOWN
cysK2	cysteine synthase CysK	45.8624	195.671	-2.09304	4.36694e-08	8.27921e-08	DOWN
Rv2251	flavoprotein	49.832	212.392	-2.09159	4.12085e-08	7.83489e-08	DOWN
Rv1586c	phage integrase	43.9536	187.334	-2.09156	4.27945e-08	8.12487e-08	DOWN
dapC	N-succinyldiaminopimelate aminotransferase DapC	50.9862	217.104	-2.09021	4.45912e-08	8.44597e-08	DOWN
argR	arginine repressor	46.4312	197.511	-2.08877	7.19649e-08	1.34339e-07	DOWN
Rv2294	cystathionine beta-lyase	50.9063	215.196	-2.07974	5.83925e-08	1.09822e-07	DOWN
Rv3789	GtrA family protein	48.0097	202.819	-2.0788	1.18763e-07	2.18844e-07	DOWN
pncB1	nicotinic acid phosphoribosyltransferase PncB1	55.5756	234.47	-2.07688	6.00451e-08	1.12824e-07	DOWN
dosT	two component sensor histidine kinase DosT	40.795	171.962	-2.07563	6.30153e-08	1.18128e-07	DOWN
fpg	formamidopyrimidine-DNA glycosylase	44.6261	187.999	-2.07477	7.86644e-08	1.4664e-07	DOWN
pimE	polyprenol-phosphate-mannose-dependent alpha-(1-2)-phosphatidylinositol pentamannoside mannosyltransferase	61.3782	258.569	-2.07475	6.26274e-08	1.17566e-07	DOWN
Rv2037c	transmembrane protein	49.1269	206.91	-2.07442	7.30106e-08	1.36227e-07	DOWN
pheU	tRNA	54.0238	227.219	-2.07242	2.1076e-06	3.61123e-06	DOWN
Rv3552	CoA-transferase subunit beta	43.5594	183.202	-2.07238	9.06878e-08	1.6827e-07	DOWN
Rv1718	hypothetical protein	44.8395	188.022	-2.06806	9.5974e-08	1.77914e-07	DOWN
Rv3845	hypothetical protein	38.2731	160.336	-2.0667	2.24188e-07	4.05644e-07	DOWN
Rv0565c	monooxygenase	35.3812	148.022	-2.06475	9.14272e-08	1.69564e-07	DOWN
Rv3172c	hypothetical protein	59.4399	248.498	-2.06373	1.21777e-07	2.24191e-07	DOWN
pks7	polyketide synthase	60.4247	252.579	-2.06352	7.05165e-08	1.31758e-07	DOWN
Rv3768	hypothetical protein	62.7039	262.079	-2.06337	1.43448e-07	2.62999e-07	DOWN
fadD1	fatty-acid--CoA ligase FadD1	39.7816	166.267	-2.06332	8.91649e-08	1.65828e-07	DOWN
Rv3074	hypothetical protein	58.9619	246.046	-2.06107	9.06764e-08	1.6827e-07	DOWN
thiE	thiamine-phosphate synthase	65.5384	272.841	-2.05765	1.1649e-07	2.14753e-07	DOWN
Rv0923c	hypothetical protein	53.1638	221.127	-2.05636	1.10379e-07	2.03862e-07	DOWN
Rv3204	DNA-methyltransferase	54.0205	224.639	-2.05603	2.22916e-07	4.03708e-07	DOWN
Rv0892	monooxygenase	35.539	147.691	-2.05511	1.16433e-07	2.14747e-07	DOWN
Rv3259	hypothetical protein	64.947	269.647	-2.05374	1.61836e-07	2.9563e-07	DOWN
Rv3541c	hypothetical protein	30.752	127.439	-2.05106	3.92855e-07	7.02265e-07	DOWN
Rv2639c	integral membrane protein	56.732	234.96	-2.05018	2.29298e-07	4.14703e-07	DOWN
Rv0349	hypothetical protein	39.8931	165.161	-2.04966	1.83287e-07	3.33144e-07	DOWN
bacA	vitamin B12 transport ATP-binding protein BacA	45.3428	187.626	-2.04892	1.2038e-07	2.2172e-07	DOWN
Rv0323c	hypothetical protein	59.1861	244.796	-2.04825	1.54035e-07	2.81745e-07	DOWN
Rv3901c	membrane protein	45.2046	186.9	-2.04772	2.29851e-07	4.15515e-07	DOWN
lpqO	lipoprotein LpqO	58.5004	241.823	-2.04743	1.3957e-07	2.56123e-07	DOWN
Rv3817	phosphotransferase	52.8312	218.132	-2.04574	1.63934e-07	2.99188e-07	DOWN
Rv2885c	transposase	39.6758	163.509	-2.04304	1.56817e-07	2.86591e-07	DOWN
Rv3848	transmembrane protein	61.3671	252.478	-2.04062	1.65968e-07	3.02488e-07	DOWN
serV	tRNA	97.5117	400.432	-2.03791	9.16464e-07	1.60321e-06	DOWN
dhaA	haloalkane dehalogenase	54.3207	222.549	-2.03455	2.01648e-07	3.65687e-07	DOWN
fadD13	long chain-fatty-acid--CoA ligase FadD13	63.1736	258.312	-2.03172	1.83787e-07	3.33749e-07	DOWN
Rv3729	transferase	53.4056	217.729	-2.02747	1.96577e-07	3.56652e-07	DOWN
Rv2646	integrase	35.4947	144.599	-2.02638	2.81051e-07	5.06245e-07	DOWN
ctpG	cation transporter ATPase G	52.6596	214.033	-2.02306	2.20458e-07	3.99438e-07	DOWN
vapB8	antitoxin VapB8	23.2938	94.4224	-2.01918	2.20927e-06	3.77897e-06	DOWN
aftA	arabinofuranosyltransferase	62.1925	251.882	-2.01793	2.51483e-07	4.54006e-07	DOWN
canA	beta-carbonic anhydrase	55.9716	226.625	-2.01754	3.97591e-07	7.10414e-07	DOWN
Rv1456c	antibiotic ABC transporter permease	61.5822	249.234	-2.01691	2.99307e-07	5.3838e-07	DOWN
Rv2624c	universal stress protein	94.356	381.598	-2.01587	2.85766e-07	5.14277e-07	DOWN
hsaF	4-hydroxy-2-oxovalerate aldolase	60.9983	246.553	-2.01505	3.05271e-07	5.48393e-07	DOWN
Rv1118c	hypothetical protein	49.2607	198.927	-2.01373	3.57705e-07	6.40289e-07	DOWN
Rv2962c	PGL/p-HBAD biosynthesis rhamnosyltransferase	43.2488	174.544	-2.01286	3.29688e-07	5.9146e-07	DOWN
moaX	MoaD-MoaE fusion protein MoaX	35.4854	142.625	-2.00693	5.64829e-07	1.00031e-06	DOWN
Rv2075c	hypothetical protein	55.0841	220.358	-2.00014	4.19228e-07	7.48408e-07	DOWN
Rv3371	diacyglycerol O-acyltransferase	57.6684	230.669	-1.99997	4.24551e-07	7.57236e-07	DOWN
PPE8	PPE family protein PPE8	40.9024	163.46	-1.99868	3.70202e-07	6.62362e-07	DOWN
Rv0226c	transmembrane protein	64.6018	258.101	-1.99829	4.15205e-07	7.41556e-07	DOWN
Rv2884	transcriptional regulator	57.5711	229.878	-1.99745	5.28548e-07	9.37301e-07	DOWN
Rv1864c	hypothetical protein	40.9762	163.576	-1.99711	6.15935e-07	1.08794e-06	DOWN
ureG	urease accessory protein UreG	47.1054	187.848	-1.9956	6.30829e-07	1.11277e-06	DOWN
kshB	3-ketosteroid-9-alpha-hydroxylase reductase subunit	58.217	232.116	-1.99534	4.99377e-07	8.86749e-07	DOWN
Rv2560	proline/glycine-rich transmembrane protein	55.2313	220.091	-1.99454	5.30147e-07	9.3972e-07	DOWN
moxR3	methanol dehydrogenase transcriptional regulator MoxR	46.6883	185.59	-1.99098	6.12891e-07	1.08304e-06	DOWN
Rv1515c	hypothetical protein	32.0269	127.158	-1.98926	7.73565e-07	1.35738e-06	DOWN
PE_PGRS30	PE-PGRS family protein PE_PGRS30	57.9385	229.944	-1.98869	4.99743e-07	8.87006e-07	DOWN
Rv0465c	HTH-type transcriptional regulator	44.7827	177.725	-1.98863	5.86082e-07	1.03644e-06	DOWN
lipV	lipase LipV	60.7136	240.913	-1.98842	6.74359e-07	1.18694e-06	DOWN
hsaG	acetaldehyde dehydrogenase	52.439	207.865	-1.98693	6.62612e-07	1.16781e-06	DOWN
gabP	GABA permease GabP	54.6286	216.273	-1.98513	6.22321e-07	1.09873e-06	DOWN
Rv3766	hypothetical protein	56.2408	222.588	-1.98469	7.53766e-07	1.3238e-06	DOWN
Rv2177c	transposase	28.9802	114.647	-1.98406	1.12357e-06	1.95782e-06	DOWN
lpqA	lipoprotein LpqA	51.1489	202.228	-1.98321	8.45601e-07	1.48119e-06	DOWN
deoA	thymidine phosphorylase	49.4108	195.326	-1.98298	6.73689e-07	1.18628e-06	DOWN
Rv2974c	alanine-rich protein	61.6255	243.43	-1.98191	6.46933e-07	1.14068e-06	DOWN
cmaA1	cyclopropane mycolic acid synthase CmaA	68.351	269.411	-1.97877	7.59854e-07	1.33391e-06	DOWN
PE_PGRS4	PE-PGRS family protein PE_PGRS4	33.4903	131.62	-1.97456	7.7834e-07	1.36427e-06	DOWN
lat	L-lysine-epsilon aminotransferase	144.112	565.566	-1.9725	7.36822e-07	1.29461e-06	DOWN
Rv1735a	hypothetical protein	74.9891	294.249	-1.97229	1.54695e-06	2.66771e-06	DOWN
Rv2717c	hypothetical protein	53.2659	208.506	-1.9688	1.3191e-06	2.28957e-06	DOWN
Rv1990c	transcriptional regulator	45.3982	177.445	-1.96667	2.14423e-06	3.67085e-06	DOWN
wbbL2	rhamnosyl transferase WbbL	59.4258	232.227	-1.96637	1.09603e-06	1.91066e-06	DOWN
Rv1081c	membrane protein	68.6063	267.708	-1.96425	1.37783e-06	2.38427e-06	DOWN
Rv1867	hypothetical protein	59.7519	233.057	-1.96363	1.00431e-06	1.75458e-06	DOWN
Rv1434	hypothetical protein	40.4222	157.492	-1.96205	9.76493e-06	1.60124e-05	DOWN
Rv1508A	hypothetical protein	29.8122	116.125	-1.96171	3.52111e-06	5.94168e-06	DOWN
PPE58	PPE family protein PPE58	31.9214	124.323	-1.96149	1.72767e-06	2.97423e-06	DOWN
Rv0028	hypothetical protein	44.5411	173.434	-1.96118	2.77878e-06	4.71687e-06	DOWN
Rv1251c	hypothetical protein	62.6984	243.635	-1.95822	1.03376e-06	1.80446e-06	DOWN
Rv0927c	oxidoreductase	55.9705	217.321	-1.95709	1.39038e-06	2.40391e-06	DOWN
mtr	mycothione reductase	48.1563	186.865	-1.9562	1.27014e-06	2.20745e-06	DOWN
Rv1457c	antibiotic ABC transporter permease	64.3701	249.761	-1.95608	1.36635e-06	2.36542e-06	DOWN
dppD	dipeptide ABC transporter ATP-binding protein DppD	55.1505	213.918	-1.95562	1.2121e-06	2.10933e-06	DOWN
Rv0365c	hypothetical protein	58.8899	228.274	-1.95467	1.31659e-06	2.28619e-06	DOWN
nei	endonuclease VIII	63.5545	245.918	-1.95211	1.51712e-06	2.61965e-06	DOWN
Rv3736	AraC/XylS family transcriptional regulator	47.4836	183.677	-1.95167	1.51823e-06	2.62043e-06	DOWN
Rv0223c	aldehyde dehydrogenase	58.9071	227.861	-1.95164	1.34442e-06	2.3315e-06	DOWN
otsB1	trehalose-6-phosphate phosphatase OtsB	52.8657	203.52	-1.94477	1.42843e-06	2.46863e-06	DOWN
Rv3070	fluoride ion transporter CrcB 2	33.4306	128.504	-1.94257	4.39679e-06	7.37276e-06	DOWN
sigM	ECF RNA polymerase sigma factor SigM	47.5	182.582	-1.94254	2.22349e-06	3.80167e-06	DOWN
Rv2390c	hypothetical protein	40.2208	154.59	-1.94243	2.67469e-06	4.54788e-06	DOWN
Rv0763c	ferredoxin	18.1451	69.6706	-1.94097	3.67851e-05	5.78795e-05	DOWN
accD1	acetyl-/propionyl-CoA carboxylase subunit beta	48.2397	185.052	-1.93963	1.82483e-06	3.13745e-06	DOWN
mmpS1	membrane protein MmpS1	25.8326	99.0454	-1.9389	5.4815e-06	9.13811e-06	DOWN
Rv2621c	transcriptional regulator	67.6003	259.183	-1.93887	2.11353e-06	3.61984e-06	DOWN
Rv1571	hypothetical protein	70.6945	270.822	-1.93767	2.36124e-06	4.03203e-06	DOWN
Rv1057	hypothetical protein	46.8788	179.455	-1.93661	2.10722e-06	3.61123e-06	DOWN
Rv2377c	hypothetical protein	39.5127	150.851	-1.93274	8.87188e-06	1.45898e-05	DOWN
Rv2076c	hypothetical protein	62.5711	238.545	-1.93069	4.64096e-06	7.76595e-06	DOWN
Rv2979c	resolvase	75.2351	286.386	-1.92848	2.72077e-06	4.62035e-06	DOWN
Rv1951c	hypothetical protein	33.1816	126.274	-1.92811	8.10976e-06	1.33694e-05	DOWN
pepC	M18 family aminopeptidase	60.8383	231.497	-1.92794	2.38475e-06	4.0687e-06	DOWN
aofH	flavin-containing monoamine oxidase	62.947	239.398	-1.9272	2.3974e-06	4.0868e-06	DOWN
cysA1	sulfate ABC transporter ATP-binding protein CysA	59.6917	226.936	-1.92669	2.57271e-06	4.38378e-06	DOWN
Rv1716	hypothetical protein	48.533	184.171	-1.92401	3.10479e-06	5.26356e-06	DOWN
Rv2293c	hypothetical protein	52.8467	200.447	-1.92333	3.18633e-06	5.3881e-06	DOWN
Rv2237	hypothetical protein	70.5031	267.417	-1.92333	2.88536e-06	4.89571e-06	DOWN
Rv1144	oxidoreductase	61.7091	233.678	-1.92097	3.18061e-06	5.38072e-06	DOWN
parD1	antitoxin ParD1	42.6487	161.259	-1.9188	8.92851e-06	1.46769e-05	DOWN
mpt83	cell surface lipoprotein	51.043	192.366	-1.91407	4.15894e-06	6.98562e-06	DOWN
Rv2963	integral membrane protein	41.224	155.343	-1.9139	3.65421e-06	6.1585e-06	DOWN
Rv0381c	hypothetical protein	71.6972	270.123	-1.91363	3.45162e-06	5.8318e-06	DOWN
far	fatty-acid-CoA racemase	54.8013	206.387	-1.91307	3.57291e-06	6.02403e-06	DOWN
Rv1576c	phage capsid protein	64.3606	242.221	-1.91208	3.36038e-06	5.68004e-06	DOWN
Rv0697	dehydrogenase	56.0926	210.95	-1.91102	3.51457e-06	5.93315e-06	DOWN
Rv2797c	hypothetical protein	51.28	192.699	-1.90988	3.5655e-06	6.01406e-06	DOWN
whiB7	transcriptional regulator WhiB7	89.8388	337.321	-1.90871	5.38922e-06	8.99176e-06	DOWN
Rv2331	hypothetical protein	42.81	160.643	-1.90784	7.14886e-06	1.18145e-05	DOWN
Rv0912	transmembrane protein	68.8813	257.511	-1.90245	5.60283e-06	9.32099e-06	DOWN
Rv2432c	hypothetical protein	50.037	186.926	-1.9014	7.09792e-06	1.174e-05	DOWN
fadE13	acyl-CoA dehydrogenase FadE13	68.4539	255.695	-1.90122	4.41689e-06	7.40336e-06	DOWN
Rv0992c	hypothetical protein	59.2887	221.292	-1.90012	5.60596e-06	9.32233e-06	DOWN
Rv0669c	neutral ceramidase	60.7275	226.364	-1.89822	4.46553e-06	7.47864e-06	DOWN
Rv1941	short-chain type dehydrogenase/reductase	59.4485	221.536	-1.89783	5.40267e-06	9.01044e-06	DOWN
Rv2559c	alanine/leucine/valine-rich protein	47.0534	175.124	-1.89601	5.17513e-06	8.64897e-06	DOWN
csoR	copper-sensing transcriptional repressor CsoR	179.176	665.493	-1.89305	5.52231e-06	9.19467e-06	DOWN
Rv2826c	hypothetical protein	58.535	216.91	-1.88972	6.26377e-06	1.03946e-05	DOWN
Rv3521	hypothetical protein	56.3536	208.567	-1.88793	6.53302e-06	1.0828e-05	DOWN
parE2	toxin ParE2	41.9832	155.234	-1.88656	1.39219e-05	2.25611e-05	DOWN
Rv1524	glycosyltransferase	50.3164	186.044	-1.88655	6.4296e-06	1.06654e-05	DOWN
Rv2118c	tRNA (adenine(58)-N(1))-methyltransferase	71.8403	264.89	-1.88253	7.08485e-06	1.17232e-05	DOWN
mmpL1	transmembrane transport protein MmpL1	34.1379	125.835	-1.88209	6.56948e-06	1.08839e-05	DOWN
trmD	tRNA (guanine-N1)-methyltransferase	59.1366	217.832	-1.88109	8.11937e-06	1.33798e-05	DOWN
Rv0215c	pseudo	63.3478	232.939	-1.87859	7.46584e-06	1.23282e-05	DOWN
vapC26	ribonuclease VapC26	58.6083	215.472	-1.87832	1.0781e-05	1.76281e-05	DOWN
Rv0560c	benzoquinone methyltransferase	51.8128	190.2	-1.87614	9.31497e-06	1.52996e-05	DOWN
accD2	acetyl-/propionyl-CoA carboxylase subunit beta	60.5657	221.566	-1.87116	8.4037e-06	1.38369e-05	DOWN
sigE	ECF RNA polymerase sigma factor SigE	269.208	983.231	-1.86881	8.21608e-06	1.35336e-05	DOWN
Rv3254	hypothetical protein	61.4854	223.79	-1.86383	1.00561e-05	1.64628e-05	DOWN
Rv1647	adenylate cyclase	39.828	144.952	-1.86372	1.21835e-05	1.98241e-05	DOWN
Rv2113	integral membrane protein	48.806	177.369	-1.86162	1.13305e-05	1.84888e-05	DOWN
Rv2862c	hypothetical protein	57.1494	207.647	-1.86132	1.3413e-05	2.17579e-05	DOWN
Rv0097	oxidoreductase	28.6821	104.186	-1.86094	1.53359e-05	2.47824e-05	DOWN
ltp4	lipid transfer protein	50.6322	183.761	-1.8597	1.2027e-05	1.95775e-05	DOWN
Rv0940c	oxidoreductase	74.2053	269.1	-1.85855	1.1866e-05	1.9339e-05	DOWN
Rv2036	hypothetical protein	52.7126	191.101	-1.85811	1.43081e-05	2.31683e-05	DOWN
lhr	ATP-dependent helicase	69.5011	251.91	-1.8578	1.02576e-05	1.67791e-05	DOWN
Rv1896c	S-adenosyl-L-methionine-dependent methyltransferase	50.2778	181.522	-1.85215	1.47649e-05	2.38885e-05	DOWN
dedA	transmembrane protein DedA	68.5468	247.257	-1.85085	1.52588e-05	2.46678e-05	DOWN
acs	acetyl-CoAsynthetase	66.943	241.039	-1.84826	1.34039e-05	2.1757e-05	DOWN
Rv1061	hypothetical protein	55.6966	200.498	-1.84793	1.59602e-05	2.57187e-05	DOWN
fmt	methionyl-tRNA formyltransferase	64.1194	230.668	-1.84698	1.54551e-05	2.49572e-05	DOWN
cut3	cutinase	68.1081	244.967	-1.84669	1.59492e-05	2.57112e-05	DOWN
accA1	acetyl-/propionyl-CoA carboxylase subunit alpha	51.3541	184.701	-1.84664	1.42964e-05	2.31587e-05	DOWN
pstA1	phosphate ABC transporter permease PstA	59.4133	213.661	-1.84647	1.59345e-05	2.56979e-05	DOWN
Rv1000c	hypothetical protein	70.7965	254.518	-1.84602	1.70625e-05	2.74177e-05	DOWN
lppV	lipoprotein LppV	65.0468	233.78	-1.8456	1.81779e-05	2.9175e-05	DOWN
Rv3238c	integral membrane protein	50.1918	180.261	-1.84457	1.85475e-05	2.97562e-05	DOWN
ureD	urease accessory protein UreD	63.2856	227.111	-1.84345	1.8555e-05	2.97563e-05	DOWN
Rv3439c	alanine/proline-rich protein	76.1383	273.095	-1.84271	1.54565e-05	2.49572e-05	DOWN
Rv3629c	integral membrane protein	61.8791	221.938	-1.84263	1.65708e-05	2.66382e-05	DOWN
Rv3660c	hypothetical protein	72.8936	261.343	-1.84208	1.64157e-05	2.64207e-05	DOWN
Rv1767	hypothetical protein	64.8732	232.314	-1.84038	2.44595e-05	3.89756e-05	DOWN
Rv1342c	hypothetical protein	60.444	216.285	-1.83926	2.58588e-05	4.11236e-05	DOWN
Rv1431	hypothetical protein	47.368	169.26	-1.83725	1.79567e-05	2.88315e-05	DOWN
valT	tRNA	134.292	479.229	-1.83535	5.54664e-05	8.60234e-05	DOWN
birA	bifunctional biotin operon repressor/biotin--[acetyl-CoA-carboxylase] synthetase	57.1291	203.858	-1.83527	2.11885e-05	3.38441e-05	DOWN
mscL	large-conductance ion mechanosensitive channel	53.5807	191.017	-1.83392	2.73744e-05	4.34477e-05	DOWN
asnB	asparagine synthetase	54.4254	193.988	-1.83361	1.8801e-05	3.01268e-05	DOWN
yrbE4B	integral membrane protein	45.6364	162.643	-1.83346	2.31501e-05	3.6948e-05	DOWN
vapB20	antitoxin VapB20	52.3813	186.56	-1.83251	4.32296e-05	6.76212e-05	DOWN
Rv0307c	hypothetical protein	60.7103	216.198	-1.83234	2.61115e-05	4.1509e-05	DOWN
Rv3433c	bifunctional ADP-dependent (S)-NAD(P)H-hydrate dehydratase/NAD(P)H-hydrate epimerase	50.7091	180.493	-1.83163	2.07468e-05	3.31519e-05	DOWN
Rv1351	hypothetical protein	50.2044	178.588	-1.83075	3.64344e-05	5.73728e-05	DOWN
Rv1556	HTH-type transcriptional regulator	53.7675	190.998	-1.82875	2.69778e-05	4.28351e-05	DOWN
Rv1148c	hypothetical protein	35.2508	125.086	-1.8272	2.44397e-05	3.89597e-05	DOWN
Rv0420c	transmembrane protein	90.1209	319.086	-1.82401	2.85602e-05	4.52043e-05	DOWN
purA	adenylosuccinate synthetase	53.1345	188.09	-1.8237	2.47292e-05	3.93897e-05	DOWN
Rv3762c	hydrolase	64.8673	229.028	-1.81996	2.47725e-05	3.94274e-05	DOWN
Rv3015c	hypothetical protein	56.4978	199.417	-1.81952	2.79899e-05	4.43542e-05	DOWN
Rv3403c	hypothetical protein	58.429	205.73	-1.81599	2.77679e-05	4.40372e-05	DOWN
eccD2	ESX-2 secretion system protein EccD	61.4217	216.226	-1.81572	2.79134e-05	4.42506e-05	DOWN
PPE55	PPE family protein PPE55	56.7365	198.935	-1.80995	2.83067e-05	4.48385e-05	DOWN
Rv0530A	hypothetical protein	129.241	452.814	-1.80885	4.93832e-05	7.69165e-05	DOWN
Rv2803	hypothetical protein	79.4625	278.279	-1.80818	3.95734e-05	6.21203e-05	DOWN
Rv3355c	integral membrane protein	68.8113	240.799	-1.80711	5.20798e-05	8.10534e-05	DOWN
vapC17	ribonuclease VapC17	65.7273	230.003	-1.80709	4.58388e-05	7.14793e-05	DOWN
Rv0037c	MFS-type transporter	78.4716	274.268	-1.80534	3.42497e-05	5.40599e-05	DOWN
subI	sulfate ABC transporter substrate-binding lipoprotein SubI	63.3523	221.241	-1.80415	3.73173e-05	5.86937e-05	DOWN
Rv1271c	hypothetical protein	59.371	207.2	-1.80319	5.62231e-05	8.70284e-05	DOWN
Rv0775	hypothetical protein	93.8651	327.562	-1.80311	3.91893e-05	6.15414e-05	DOWN
Rv0339c	transcriptional regulator	63.4168	221.174	-1.80224	3.51156e-05	5.5383e-05	DOWN
Rv2766c	short-chain type dehydrogenase/reductase	53.4554	186.123	-1.79985	4.5344e-05	7.07628e-05	DOWN
Rv0347	membrane protein	48.3977	168.445	-1.79927	4.43543e-05	6.92993e-05	DOWN
Rv2617c	transmembrane protein	75.0515	261.162	-1.79899	4.95787e-05	7.71909e-05	DOWN
glpK	glycerol kinase	60.5569	210.653	-1.79851	3.99462e-05	6.26809e-05	DOWN
Rv1903	membrane protein	57.2059	198.93	-1.79803	5.83489e-05	9.01449e-05	DOWN
PE18	PE family protein PE18	38.1182	132.537	-1.79784	9.72386e-05	0.000148282	DOWN
fadE1	acyl-CoA dehydrogenase FadE1	62.0914	215.889	-1.79782	4.11665e-05	6.45704e-05	DOWN
Rv1910c	hypothetical protein	51.0872	177.385	-1.79585	5.44689e-05	8.45745e-05	DOWN
Rv0273c	transcriptional regulator	58.5673	202.718	-1.7913	5.61737e-05	8.69857e-05	DOWN
Rv2877c	integral membrane protein	62.3896	215.747	-1.78996	5.21743e-05	8.1169e-05	DOWN
Rv3760	membrane protein	89.9641	310.602	-1.78765	6.68893e-05	0.000102863	DOWN
vapC11	ribonuclease VapC11	59.8229	206.501	-1.78738	7.06588e-05	0.000108452	DOWN
PPE25	PPE family protein PPE25	42.6753	147.304	-1.78733	5.68048e-05	8.7861e-05	DOWN
lpqQ	lipoprotein LpqQ	59.415	204.892	-1.78596	6.15803e-05	9.4954e-05	DOWN
Rv3369	hypothetical protein	108.787	375.07	-1.78565	5.86179e-05	9.05256e-05	DOWN
Rv0605	resolvase	96.5739	332.919	-1.78547	5.61564e-05	8.69857e-05	DOWN
Rv0862c	hypothetical protein	72.5019	249.388	-1.7823	5.28259e-05	8.2119e-05	DOWN
Rv2551c	hypothetical protein	81.2391	279.354	-1.78185	6.9269e-05	0.000106441	DOWN
lpqN	lipoprotein LpqN	61.6018	211.788	-1.78158	6.54228e-05	0.000100724	DOWN
Rv3008	hypothetical protein	68.1192	234.143	-1.78125	6.57725e-05	0.000101185	DOWN
Rv2638	hypothetical protein	67.0141	230.293	-1.78093	7.37476e-05	0.000113106	DOWN
Rv2650c	prophage protein	53.3809	183.268	-1.77956	6.04805e-05	9.32942e-05	DOWN
eccB2	ESX-2 secretion system protein EccB	65.2922	223.507	-1.77533	6.38655e-05	9.8402e-05	DOWN
Rv1950c	hypothetical protein	41.837	143.207	-1.77525	0.00020909	0.000312776	DOWN
Rv3618	monooxygenase	50.3828	172.45	-1.77517	6.88672e-05	0.000105864	DOWN
vapC30	ribonuclease VapC30	79.5889	271.779	-1.77179	8.67771e-05	0.000132683	DOWN
fadE36	acyl-CoA dehydrogenase FadE36	60.9067	207.951	-1.77157	7.30722e-05	0.000112113	DOWN
Rv1729c	S-adenosylmethionine-dependent methyltransferase	50.5351	171.673	-1.7643	8.9688e-05	0.000136977	DOWN
rubB	rubredoxin RubB	26.9261	91.3287	-1.76207	0.000502024	0.000729456	DOWN
fadB5	oxidoreductase FadB	52.1008	176.694	-1.76187	9.21069e-05	0.000140564	DOWN
carA	carbamoyl-phosphate synthase small subunit	66.1566	224.311	-1.76154	8.70886e-05	0.000133108	DOWN
Rv0296c	sulfatase	67.6069	229.17	-1.76118	8.50749e-05	0.00013013	DOWN
Rv0328	transcriptional regulator	70.4915	238.721	-1.7598	0.000100605	0.000153357	DOWN
fadE4	acyl-CoA dehydrogenase FadE4	66.8172	225.31	-1.75362	9.6868e-05	0.000147774	DOWN
pntAa	catalytic part	62.5887	210.683	-1.7511	0.00010833	0.000164883	DOWN
ansA	L-aparaginase	79.5325	267.437	-1.74958	0.000109583	0.0001666	DOWN
Rv1989c	hypothetical protein	55.7495	187.219	-1.7477	0.000138928	0.000210176	DOWN
aftC	alpha-(1->3)-arabinofuranosyltransferase	59.81	200.415	-1.74453	0.000120977	0.000183435	DOWN
mutT1	8-oxo-dGTP diphosphatase	59.3885	198.996	-1.74449	0.000127411	0.000192971	DOWN
Rv2735c	hypothetical protein	35.7092	119.479	-1.7424	0.000147963	0.000223422	DOWN
Rv3510c	hypothetical protein	61.9585	207.086	-1.74086	0.000139019	0.000210235	DOWN
RV1984a	hypothetical protein	62.0612	207.28	-1.73982	0.00023907	0.000356957	DOWN
Rv0579	hypothetical protein	75.5283	251.942	-1.738	0.000144104	0.000217678	DOWN
ureF	urease accessory protein UreF	54.3793	181.142	-1.73599	0.000168397	0.000253228	DOWN
Rv1056	hypothetical protein	54.7618	182.354	-1.7355	0.000161513	0.000243149	DOWN
Rv1714	oxidoreductase	66.1204	220.038	-1.73459	0.000155725	0.000234789	DOWN
Rv1531	hypothetical protein	65.7849	218.577	-1.73232	0.000176766	0.000265215	DOWN
Rv0048c	membrane protein	70.7222	234.98	-1.7323	0.000158797	0.00023924	DOWN
vapB6	antitoxin VapB6	87.0115	288.79	-1.73075	0.000288647	0.000427475	DOWN
pknI	serine/threonine-protein kinase PknI	71.3413	236.676	-1.7301	0.00015199	0.00022933	DOWN
leuX	tRNA	127.647	422.564	-1.72701	0.000402985	0.000590044	DOWN
PPE57	PPE family protein PPE57	34.247	113.335	-1.72654	0.000258299	0.000384378	DOWN
amiD	amidase	49.9362	165.105	-1.72523	0.000177676	0.00026648	DOWN
Rv2663	hypothetical protein	40.6848	134.351	-1.72345	0.000421461	0.000616195	DOWN
PE_PGRS62	PE-PGRS family protein PE_PGRS62	61.8335	204.177	-1.72336	0.000177899	0.000266715	DOWN
kstR	HTH-type transcriptional regulator KstR	74.4389	245.306	-1.72045	0.000211572	0.000316371	DOWN
mpt70	major secreted immunogenic protein Mpt70	46.6453	153.137	-1.71501	0.000269253	0.000399788	DOWN
purT	phosphoribosylglycinamide formyltransferase PurT	50.9718	166.661	-1.70914	0.000244445	0.000364711	DOWN
PPE17	PPE family protein PPE17	73.7696	241.017	-1.70804	0.000243328	0.000363179	DOWN
Rv3395c	hypothetical protein	70.3557	229.68	-1.70688	0.000274392	0.000407117	DOWN
vapB9	antitoxin VapB9	38.7799	126.132	-1.70155	0.000686951	0.000984941	DOWN
PE_PGRS24	PE-PGRS family protein PE_PGRS24	45.7672	148.73	-1.70031	0.00027838	0.000412728	DOWN
Rv2779c	Lrp/AsnC family transcriptional regulator	52.8214	171.474	-1.6988	0.00035601	0.00052356	DOWN
hsaE	hydratase	81.4976	264.551	-1.69872	0.000296808	0.000439399	DOWN
Rv3796	hypothetical protein	52.9639	171.914	-1.69861	0.000300638	0.000444576	DOWN
ctpA	cation transporter ATPase A	80.3472	260.782	-1.69852	0.000269651	0.000400231	DOWN
Rv1922	lipoprotein	45.5525	147.646	-1.69654	0.000321225	0.000473621	DOWN
Rv1833c	haloalkane dehalogenase	63.6652	206.323	-1.69633	0.000318088	0.000469168	DOWN
Rv1367c	hypothetical protein	60.6198	196.44	-1.69623	0.000307568	0.000454656	DOWN
PE_PGRS22	PE-PGRS family protein PE_PGRS22	43.9817	142.412	-1.69509	0.000297274	0.000439925	DOWN
Rv2828c	hypothetical protein	60.4483	195.51	-1.69347	0.00037523	0.000550814	DOWN
Rv0726c	S-adenosylmethionine-dependent methyltransferase	64.8608	209.47	-1.69132	0.00033474	0.000493366	DOWN
Rv3228	hypothetical protein	61.4377	198.408	-1.69128	0.000342855	0.00050477	DOWN
Rv2452c	hypothetical protein	59.4509	191.86	-1.69028	0.000803846	0.00114721	DOWN
Rv1894c	hypothetical protein	66.7978	215.135	-1.68737	0.000357375	0.000525374	DOWN
Rv3334	MerR family transcriptional regulator	5.86078	18.8727	-1.68714	0.00417977	0.00561884	DOWN
def	polypeptide deformylase	85.0827	273.764	-1.686	0.000389694	0.000571209	DOWN
Rv0044c	oxidoreductase	70.4008	226.292	-1.68452	0.000393161	0.00057608	DOWN
Rv3542c	hypothetical protein	48.2735	155.015	-1.68311	0.000419599	0.000613697	DOWN
cobQ2	cobyric acid synthase CobQ	82.2581	263.805	-1.68125	0.000415623	0.000608103	DOWN
Rv2975c	hypothetical protein	79.9187	256.088	-1.68004	0.000562648	0.000813413	DOWN
lppI	lipoprotein LppI	83.4617	267.105	-1.67822	0.000442058	0.000644896	DOWN
parD2	antitoxin ParD2	51.8228	165.827	-1.67802	0.000809702	0.00115515	DOWN
vapB21	antitoxin VapB21	36.8402	117.746	-1.67632	0.000925445	0.00131233	DOWN
fmu	methyltransferase	68.3683	218.483	-1.67612	0.000427869	0.000625107	DOWN
Rv0921	resolvase	68.722	219.602	-1.67605	0.000488775	0.000711235	DOWN
Rv3216	pseudo	59.9318	191.314	-1.67455	0.000545941	0.000790116	DOWN
Rv1754c	hypothetical protein	44.0789	140.638	-1.67383	0.000457541	0.000666755	DOWN
Rv3630	integral membrane protein	72.8848	232.439	-1.67316	0.000451137	0.000657902	DOWN
Rv2307D	hypothetical protein	57.7132	183.946	-1.67231	0.000928562	0.00131582	DOWN
miaA	tRNA delta(2)-isopentenylpyrophosphate transferase	57.9077	184.133	-1.66892	0.000522269	0.000757498	DOWN
arfA	peptidoglycan-binding protein ArfA	63.4402	201.625	-1.66821	0.000518462	0.000752522	DOWN
add	adenosine deaminase	70.1771	222.951	-1.66765	0.000509095	0.000739461	DOWN
mcr15	ncRNA	22.375	70.8735	-1.66336	0.00162863	0.00225364	DOWN
Rv2776c	oxidoreductase	71.0979	225.11	-1.66275	0.000566413	0.000818561	DOWN
relF	antitoxin RelF	48.4637	153.065	-1.65917	0.00100819	0.00142311	DOWN
Rv0947c	pseudo	89.8319	283.716	-1.65915	0.000800661	0.00114307	DOWN
pgsA3	CDP-diacylglycerol--glycerol-3-phosphate 3-phosphatidyltransferase	72.8421	229.934	-1.65837	0.000649024	0.000933234	DOWN
Rv2923c	hypothetical protein	48.2821	152.282	-1.65719	0.000840282	0.00119537	DOWN
gmhB	D-glycero-alpha-D-manno-heptose-1,7-bisphosphate 7-phosphatase	41.3097	130.138	-1.65549	0.000811631	0.00115749	DOWN
Rv3502c	short-chain type dehydrogenase/reductase	75.0591	236.401	-1.65514	0.000641247	0.000922382	DOWN
lipM	esterase LipM	63.7168	200.563	-1.65431	0.000640001	0.000920921	DOWN
pdc	alpha-keto-acid decarboxylase	66.6652	209.843	-1.65431	0.000622049	0.000896055	DOWN
argD	acetylornithine aminotransferase	73.2177	230.101	-1.652	0.000662046	0.000950935	DOWN
Rv3770c	leucine-rich protein	87.8706	276.002	-1.65122	0.000722371	0.00103462	DOWN
accA2	acetyl-/propionyl-CoA carboxylase subunit alpha	77.7265	244.009	-1.65046	0.000651072	0.000935843	DOWN
mmsA	methylmalonate-semialdehyde dehydrogenase	82.7461	259.566	-1.64934	0.000672769	0.000965644	DOWN
Rv0812	amino acid aminotransferase	67.4522	211.548	-1.64905	0.000732787	0.00104916	DOWN
ribD	bifunctional diaminohydroxyphosphoribosylaminopyrimidine deaminase/5-amino-6-(5-phosphoribosylamino)uracil reductase	66.5994	208.55	-1.64681	0.000776938	0.00110999	DOWN
cyp139	cytochrome P450 Cyp139	52.1731	163.319	-1.64632	0.000753802	0.00107809	DOWN
mutT2	8-oxo-dGTP diphosphatase	82.7574	258.809	-1.64493	0.00086631	0.00123021	DOWN
PE_PGRS51	PE-PGRS family protein PE_PGRS51	81.1011	253.281	-1.64295	0.000746458	0.00106835	DOWN
pflA	pyruvate formate lyase activating protein PflA	61.2466	191.036	-1.64114	0.000825689	0.00117587	DOWN
fadE9	acyl-CoA dehydrogenase FadE9	66.768	208.208	-1.64079	0.000814975	0.00116185	DOWN
Rv3202a	hypothetical protein	136.181	424.568	-1.64047	0.000986669	0.0013942	DOWN
Rv2819c	CRISPR type III-associated RAMP protein Csm5	39.9413	124.507	-1.64028	0.00089088	0.00126421	DOWN
Rv2668	alanine/valine-rich protein	59.0598	183.971	-1.63923	0.00098701	0.0013942	DOWN
Rv1376	hypothetical protein	71.6512	222.271	-1.63325	0.000901326	0.00127858	DOWN
gatC	glutamyl-tRNA(GLN) amidotransferase subunit C	61.9807	192.179	-1.63256	0.00130504	0.00182797	DOWN
fabG3	20-beta-hydroxysteroid dehydrogenase	73.4983	227.737	-1.63159	0.000992469	0.00140142	DOWN
Rv2642	ArsR family transcriptional regulator	58.1741	179.976	-1.62936	0.00128703	0.00180401	DOWN
Rv1364c	sigma factor regulatory protein	62.7674	194.155	-1.62912	0.000957655	0.00135465	DOWN
PPE36	PPE family protein PPE36	35.4865	109.742	-1.62877	0.00123444	0.00173332	DOWN
PE_PGRS21	PE-PGRS family protein PE_PGRS21	58.3652	180.384	-1.62789	0.000972399	0.00137502	DOWN
pstC2	phosphate ABC transporter permease PstC	58.3	180.091	-1.62716	0.00107191	0.00151093	DOWN
glnA4	glutamine synthetase	69.5592	214.363	-1.62375	0.00107057	0.00150958	DOWN
Rv1063c	NTE family protein	76.9866	237.209	-1.62348	0.00108924	0.00153428	DOWN
vapB48	antitoxin VapB48	55.7827	171.774	-1.62262	0.00190528	0.00261657	DOWN
Rv3566A	hypothetical protein	60.379	185.769	-1.62139	0.00170275	0.00234971	DOWN
Rv0439c	dehydrogenase/reductase	72.0924	221.723	-1.62084	0.00116575	0.00164033	DOWN
Rv0571c	hypothetical protein	86.9126	267.189	-1.62022	0.00111941	0.00157623	DOWN
vapB17	antitoxin VapB17	80.0857	245.921	-1.61858	0.00164969	0.00228043	DOWN
Rv3034c	acetyltransferase	78.6805	241.506	-1.61798	0.00121585	0.00170842	DOWN
pyrF	orotidine 5'-phosphate decarboxylase	70.8384	217.41	-1.61781	0.00124963	0.00175404	DOWN
egtE	pyridoxal-phosphate-dependent protein EgtE	91.5445	280.914	-1.61758	0.00117709	0.00165511	DOWN
Rv1026	hypothetical protein	80.2263	246.05	-1.6168	0.0012291	0.00172643	DOWN
Rv3161c	dioxygenase	72.1113	220.797	-1.61442	0.00126964	0.0017815	DOWN
fadE28	acyl-CoA dehydrogenase FadE28	61.4521	188.102	-1.61398	0.00131989	0.0018449	DOWN
Rv2628	hypothetical protein	247.206	756.346	-1.61333	0.00128338	0.00179951	DOWN
suhB	inositol-1-monophosphatase SuhB	80.7028	246.91	-1.61329	0.00131634	0.00184058	DOWN
rimM	16S rRNA processing protein RimM	59.1794	180.853	-1.61165	0.0015536	0.00215503	DOWN
glyS	glycine--tRNA ligase	58.2272	177.823	-1.61068	0.00135468	0.00189089	DOWN
Rv1002c	dolichyl-phosphate-mannose--protein mannosyltransferase	88.9621	271.639	-1.61043	0.0013073	0.00182985	DOWN
Rv1835c	serine esterase	67.6566	206.496	-1.60981	0.00132515	0.0018516	DOWN
tyrA	prephenate dehydrogenase TyrA	57.6503	175.918	-1.6095	0.00145848	0.00202801	DOWN
Rv2015c	hypothetical protein	29.0969	88.5688	-1.60593	0.00164814	0.00227906	DOWN
Rv3382c	4-hydroxy-3-methylbut-2-enyl diphosphate reductase	50.8994	154.933	-1.60592	0.00155556	0.002157	DOWN
Rv1382	hypothetical protein	60.4126	183.703	-1.60446	0.00176534	0.00242938	DOWN
Rv0026	hypothetical protein	64.9763	197.522	-1.60403	0.00150192	0.00208695	DOWN
mazF7	mRNA interferase MazF7	50.8514	154.46	-1.60287	0.00201622	0.00276231	DOWN
Rv3594	hypothetical protein	83.6516	254.062	-1.60271	0.00157188	0.00217888	DOWN
PE_PGRS55	PE-PGRS family protein PE_PGRS55	64.2346	194.98	-1.60191	0.00150487	0.00209033	DOWN
xthA	exodeoxyribonuclease III protein XthA	86.7306	263.181	-1.60144	0.0015891	0.00220122	DOWN
Rv2719c	membrane protein	83.1139	252.042	-1.6005	0.00175722	0.00241904	DOWN
Rv3427c	transposase	54.1594	164.156	-1.59978	0.00178145	0.00245071	DOWN
Rv0523c	hypothetical protein	97.4788	295.434	-1.59968	0.00180471	0.00248016	DOWN
sigF	RNA polymerase sigma factor SigF	63.4238	192.101	-1.59877	0.00175179	0.00241323	DOWN
Rv2827c	hypothetical protein	82.5852	249.607	-1.59571	0.00175247	0.00241334	DOWN
rrl	23S ribosomal RNA	26.8366	81.0719	-1.595	0.00174873	0.00240984	DOWN
Rv2898c	hypothetical protein	79.1336	238.222	-1.58994	0.00221792	0.00302725	DOWN
Rv2542	hypothetical protein	65.1105	195.781	-1.58828	0.00196304	0.00269406	DOWN
Rv2230c	GTP cyclohydrolase	80.0857	240.659	-1.58738	0.00196591	0.00269707	DOWN
Rv3055	TetR family transcriptional regulator	52.4569	157.466	-1.58584	0.00233872	0.00318454	DOWN
tcrX	two component transcriptional regulator TcrX	74.3505	223.157	-1.58565	0.00214944	0.00293679	DOWN
Rv3046c	hypothetical protein	73.7323	220.955	-1.58338	0.00252265	0.00343149	DOWN
Rv1005c	para-aminobenzoate synthase component I	84.68	252.951	-1.57877	0.0022187	0.00302729	DOWN
Rv2864c	penicillin-binding lipoprotein	73.6996	220.101	-1.57844	0.00221213	0.00302038	DOWN
PPE33	PPE family protein PPE33	71.7338	214.173	-1.57805	0.00226681	0.00309187	DOWN
Rv0356c	hypothetical protein	65.469	194.495	-1.57085	0.00280932	0.00381237	DOWN
Rv1510	hypothetical protein	63.4837	188.297	-1.56855	0.00268053	0.00364254	DOWN
gatA	glutamyl-tRNA(GLN) amidotransferase subunit A	76.0172	225.047	-1.56583	0.00273242	0.00371054	DOWN
ribC	riboflavin synthase	87.6629	259.502	-1.56571	0.00294124	0.00399005	DOWN
Rv1191	hypothetical protein	87.6875	258.85	-1.56167	0.00299392	0.00405877	DOWN
Rv3644c	DNA polymerase	80.1124	236.458	-1.56148	0.00295774	0.00401107	DOWN
priA	primosomal protein N'	80.9718	238.268	-1.55709	0.00307692	0.00416987	DOWN
vapC34	ribonuclease VapC34	36.0683	106.095	-1.55655	0.00623394	0.00825559	DOWN
Rv0398c	hypothetical protein	64.5005	189.578	-1.55541	0.00357922	0.00483098	DOWN
Rv3851	membrane protein	75.0293	220.146	-1.55293	0.00431379	0.00579707	DOWN
ndhA	NADH dehydrogenase NdhA	78.5879	230.004	-1.54928	0.00354235	0.00478444	DOWN
lepA	GTP-binding protein LepA	66.3592	194.12	-1.54858	0.00354782	0.00479022	DOWN
proB	glutamate 5-kinase protein	87.0854	254.581	-1.54762	0.0036635	0.00494307	DOWN
ethR	HTH-type transcriptional repressor EthR	109.823	321.016	-1.54747	0.00377078	0.00508269	DOWN
fprA	NADPH-ferredoxin reductase FprA	61.601	180.055	-1.54741	0.00371839	0.00501376	DOWN
acyP	acylphosphatase	33.6938	98.3393	-1.54528	0.00677575	0.00895535	DOWN
Rv1314c	cob(I)yrinic acid a,c-diamide adenosyltransferase	63.3546	184.632	-1.54314	0.00439772	0.00590391	DOWN
Rv2631	RNA-splicing ligase RtcB	82.1352	239.165	-1.54193	0.00397594	0.00535023	DOWN
Rv1577c	phage prohead protease	81.0824	235.805	-1.54013	0.0045082	0.00604412	DOWN
Rv0891c	hypothetical protein	49.1945	142.991	-1.53936	0.00455051	0.00609676	DOWN
Rv1978	hypothetical protein	60.3819	175.385	-1.53834	0.00449531	0.00602887	DOWN
Rv1319c	adenylate cyclase	55.031	159.699	-1.53704	0.00434007	0.00582847	DOWN
Rv2473	alanine/proline-rich membrane protein	79.2264	229.902	-1.53697	0.00453139	0.00607319	DOWN
idsB	polyprenyl synthetase IdsB	56.6303	164.223	-1.53601	0.00457163	0.00612097	DOWN
moeX	molybdopterin biosynthesis protein MoeX	69.9765	202.616	-1.53381	0.00465185	0.00622214	DOWN
Rv1132	hypothetical protein	75.6122	218.254	-1.52932	0.00475862	0.00635858	DOWN
oppD	oligopeptide ABC transporter ATP-binding protein OppD	65.3477	188.323	-1.527	0.00494953	0.00660487	DOWN
pks11	chalcone synthase	71.8732	207.029	-1.52631	0.00516003	0.00686975	DOWN
nrdB	ribonucleoside-diphosphate reductase subunit beta NrdB	127.602	367.481	-1.52602	0.00502162	0.00669661	DOWN
Rv2387	hypothetical protein	60.6462	174.525	-1.52494	0.0052677	0.00699914	DOWN
mutY	adenine glycosylase	98.6408	283.745	-1.52434	0.00524449	0.00697433	DOWN
vapB30	antitoxin VapB30	69.5643	199.929	-1.52307	0.00704963	0.00930505	DOWN
Rv2212	adenylyl cyclase	90.6162	259.965	-1.52048	0.00550487	0.00731184	DOWN
Rv3784	dTDP-glucose 4,6-dehydratase	68.2546	195.34	-1.51699	0.00599268	0.00794134	DOWN
Rv1278	hypothetical protein	86.4688	247.385	-1.51651	0.0056413	0.00748561	DOWN
Rv1861	transmembrane protein	86.2262	246.662	-1.51634	0.00696216	0.00919565	DOWN
Rv3196A	hypothetical protein	106.015	302.424	-1.51231	0.00776934	0.0102281	DOWN
glnD	bifunctional uridylyltransferase/uridylyl-removing enzyme	86.5739	246.7	-1.51076	0.00615578	0.00815477	DOWN
mshB	1D-myo-inositol 2-acetamido-2-deoxy-alpha-D-glucopyranoside deacetylase	67.7711	192.827	-1.50857	0.00682724	0.00902042	DOWN
pks10	chalcone synthase	103.791	295.235	-1.50818	0.0065697	0.00869162	DOWN
Rv0157A	hypothetical protein	164.177	466.518	-1.50668	0.00841919	0.0110473	DOWN
Rv2022c	hypothetical protein	48.1425	136.507	-1.50359	0.00816501	0.0107383	DOWN
Rv3069	fluoride ion transporter CrcB 1	70.1827	198.628	-1.50088	0.0085517	0.0112138	DOWN
argH	argininosuccinate lyase	106.025	299.662	-1.49893	0.00740208	0.0097574	DOWN
alkA	bifunctional regulatory protein/DNA repair enzyme AlkA	50.6571	143.123	-1.49841	0.00776097	0.0102204	DOWN
vapC36	ribonuclease VapC36	59.8557	168.8	-1.49575	0.00939666	0.0122377	DOWN
Rv3300c	hypothetical protein	69.4954	195.972	-1.49566	0.00819084	0.0107688	DOWN
Rv1052	hypothetical protein	73.7571	207.877	-1.49488	0.0092479	0.0120675	DOWN
Rv1914c	hypothetical protein	68.8624	194.081	-1.49487	0.00929192	0.012117	DOWN
agpS	alkyldihydroxyacetonephosphate synthase	62.8964	177.222	-1.49451	0.00804948	0.0105899	DOWN
Rv0825c	hypothetical protein	68.9029	194.092	-1.49411	0.00872037	0.0114125	DOWN
echA5	enoyl-CoA hydratase EchA5	79.2133	223.022	-1.49337	0.00847367	0.0111151	DOWN
Rv0199	membrane protein	92.2668	259.662	-1.49275	0.00857272	0.0112377	DOWN
cobQ1	cobyric acid synthase	74.7525	210.276	-1.49209	0.00828125	0.0108769	DOWN
Rv2304c	hypothetical protein	58.0848	163.184	-1.49027	0.0127429	0.0163878	DOWN
parE1	toxin ParE1	41.9466	117.652	-1.4879	0.0127311	0.0163779	DOWN
Rv0897c	oxidoreductase	80.8988	226.881	-1.48775	0.00873894	0.0114331	DOWN
hsdM	type I restriction/modification system DNA methylase HsdM	57.1804	160.154	-1.48587	0.00913942	0.0119337	DOWN
Rv2749	hypothetical protein	82.2278	230.094	-1.48453	0.0108902	0.0140912	DOWN
Rv0089	methyltransferase	99.4509	277.735	-1.48165	0.0100448	0.0130605	DOWN
Rv2723	integral membrane protein	58.3522	162.891	-1.48105	0.00998167	0.0129827	DOWN
Rv2186c	hypothetical protein	79.1446	220.924	-1.48098	0.0110497	0.0142791	DOWN
Rv3705A	proline-rich protein	105.987	295.659	-1.48005	0.0106985	0.0138655	DOWN
Rv0340	hypothetical protein	98.0329	273.186	-1.47854	0.0106036	0.0137514	DOWN
vapC9	ribonuclease VapC9	76.5559	213.144	-1.47724	0.0117282	0.0151217	DOWN
Rv1877	MFS-type transporter	67.0347	186.421	-1.47558	0.0103403	0.0134316	DOWN
arcA	arginine deiminase	89.3415	248.106	-1.47356	0.0107598	0.0139314	DOWN
Rv2081c	transmembrane protein	74.7564	206.76	-1.46768	0.0130793	0.0167935	DOWN
dinP	DNA polymerase IV 2	63.2847	174.953	-1.46704	0.0121625	0.0156616	DOWN
PE_PGRS26	PE-PGRS family protein PE_PGRS26	56.3748	155.672	-1.46539	0.0122252	0.0157372	DOWN
Rv3027c	GCN5-like N-acetyltransferase	76.6627	211.017	-1.46076	0.0132594	0.0170084	DOWN
Rv3210c	hypothetical protein	102.055	280.895	-1.46069	0.0131766	0.0169129	DOWN
Rv1927	hypothetical protein	69.7884	191.944	-1.45963	0.0136876	0.0175352	DOWN
vapC24	toxin, Contains PIN domain	81.7212	224.485	-1.45784	0.0147261	0.0188114	DOWN
Rv3438	hypothetical protein	95.2871	261.652	-1.4573	0.0136735	0.0175227	DOWN
oppC	oligopeptide ABC transporter permease OppC	66.4807	182.519	-1.45704	0.0140703	0.018014	DOWN
espG2	ESX-2 secretion-associated protein EspG2	76.4578	209.798	-1.45627	0.0141095	0.0180526	DOWN
trxB1	thioredoxin	78.5256	215.4	-1.45578	0.0156221	0.0199179	DOWN
PPE44	PPE family protein PPE44	68.6805	188.304	-1.45509	0.0141022	0.018049	DOWN
Rv1874	hypothetical protein	65.2557	178.877	-1.45479	0.0148922	0.0190175	DOWN
Rv2960c	hypothetical protein	79.1561	216.655	-1.45262	0.0176416	0.022393	DOWN
Rv0140	hypothetical protein	114.689	313.875	-1.45247	0.0154034	0.0196453	DOWN
Rv0264c	hypothetical protein	84.1587	230.122	-1.45121	0.0153323	0.0195609	DOWN
Rv0138	hypothetical protein	61.7225	168.747	-1.45099	0.0164574	0.0209563	DOWN
Rv1004c	membrane protein	114.812	313.799	-1.45057	0.0145307	0.0185678	DOWN
Rv1460	transcriptional regulator	69.4	189.356	-1.4481	0.0159015	0.0202612	DOWN
lipU	lipase LipU	76.4568	207.753	-1.44215	0.0169124	0.0215014	DOWN
cyp132	cytochrome P450 Cyp132	75.3562	204.606	-1.44105	0.0167216	0.0212656	DOWN
Rv0786c	hypothetical protein	93.233	252.323	-1.43636	0.0184378	0.0233444	DOWN
Rv2693c	integral membrane protein	95.1294	257.382	-1.43595	0.0184316	0.0233439	DOWN
lysS	lysine--tRNA ligase	64.1734	173.585	-1.43559	0.0180249	0.0228505	DOWN
Rv1254	acyltransferase	78.0893	211.125	-1.4349	0.0182654	0.0231408	DOWN
modC	molybdenum ABC transporter ATP-binding protein ModC	70.9931	191.854	-1.43426	0.0185654	0.0234986	DOWN
Rv0804	hypothetical protein	102.239	276.252	-1.43405	0.0188804	0.0238671	DOWN
higA	antitoxin HigA	42.2709	113.667	-1.42708	0.0244847	0.0306709	DOWN
lpqK	lipoprotein LpqK	64.0972	172.287	-1.42648	0.0205229	0.0258781	DOWN
adhA	alcohol dehydrogenase A	84.576	227.293	-1.42623	0.0204559	0.0258099	DOWN
Rv3440c	hypothetical protein	72.6486	195.155	-1.42561	0.0240171	0.0301324	DOWN
Rv2818c	CRISPR-associated protein Csm6	43.338	116.015	-1.4206	0.0229085	0.0287956	DOWN
Rv2047c	hypothetical protein	102.352	273.744	-1.41929	0.0215504	0.0271396	DOWN
Rv3032	glycogen synthase	86.0711	230.025	-1.41819	0.0224472	0.0282335	DOWN
yrbE4A	integral membrane protein	82.6896	220.719	-1.41643	0.0236643	0.0297084	DOWN
Rv0920c	transposase	64.4177	171.9	-1.41604	0.0233341	0.0293126	DOWN
erg3	membrane-bound C-5 sterol desaturase	59.9422	159.897	-1.4155	0.0242416	0.0303949	DOWN
pyrB	aspartate carbamoyltransferase	78.212	208.528	-1.41478	0.0238807	0.0299705	DOWN
Rv1086	(2Z,6E)-farnesyl diphosphate synthase	97.8966	260.812	-1.41368	0.0241714	0.0303165	DOWN
pcp	pyrrolidone-carboxylate peptidase	80.6028	214.616	-1.41286	0.0250616	0.0313642	DOWN
Rv1976c	hypothetical protein	88.2314	234.715	-1.41154	0.0265547	0.0331913	DOWN
echA18	enoyl-CoA hydratase	79.5323	211.308	-1.40973	0.0261753	0.0327273	DOWN
Rv1413	hypothetical protein	76.5751	203.416	-1.40948	0.0269369	0.033648	DOWN
ctpE	metal cation transporter ATPase E	81.0876	215.349	-1.40913	0.0246769	0.0309021	DOWN
Rv2699c	hypothetical protein	128.441	339.738	-1.40332	0.0290935	0.0362403	DOWN
vapC41	ribonuclease VapC41	76.6959	201.869	-1.3962	0.0322249	0.0399792	DOWN
Rv1459c	alpha-(1->6)-mannopyranosyltransferase	82.983	218.226	-1.39494	0.0296509	0.0369116	DOWN
mptA	alpha(1->6)-mannopyranosyltransferase A	83.7639	220.229	-1.3946	0.0298935	0.037179	DOWN
cyp142	cytochrome P450 monooxygenase Cyp142	91.6818	240.882	-1.39362	0.0304451	0.0378532	DOWN
qor	quinone reductase	94.8362	248.98	-1.39252	0.0310666	0.0386019	DOWN
Rv0907	hypothetical protein	73.0164	191.512	-1.39114	0.0313	0.0388679	DOWN
Rv0968	hypothetical protein	176.551	462.211	-1.38847	0.0338167	0.0419021	DOWN
fic	cell filamentation protein Fic	72.4765	189.407	-1.3859	0.0352484	0.0435952	DOWN
cut4	cutinase	79.319	206.529	-1.38061	0.037034	0.0456768	DOWN
pknH	serine/threonine-protein kinase PknH	76.7296	199.757	-1.38039	0.0353805	0.0437451	DOWN
PPE2	PPE family protein PPE2	80.1633	208.588	-1.37964	0.0357792	0.0442244	DOWN
Rv3194c	secreted protein	84.6283	220.159	-1.37934	0.0365287	0.0450952	DOWN
dprE1	decaprenylphosphoryl-beta-D-ribose oxidase	71.3449	185.57	-1.37908	0.03642	0.0449748	DOWN
mmaA1	mycolic acid methyltransferase MmaA1	77.1628	200.61	-1.37841	0.0374684	0.0461841	DOWN
nicT	nickel-transport integral membrane protein NicT	84.7624	220.333	-1.37819	0.0368745	0.045494	DOWN
pgsA2	CDP-diacylglycerol--glycerol-3-phosphate 3-phosphatidyltransferase	73.6981	191.478	-1.37748	0.0388934	0.0478376	DOWN
Rv0102	integral membrane protein	105.011	272.672	-1.37662	0.0366765	0.0452637	DOWN
hsaB	flavin-dependent monooxygenase reductase subunit HsaB	79.2562	205.76	-1.37636	0.0395344	0.0486111	DOWN
lipT	carboxylesterase LipT	92.039	238.898	-1.37608	0.0372656	0.0459483	DOWN
Rv0628c	hypothetical protein	134.082	347.752	-1.37494	0.0376762	0.0464117	DOWN
pgi	glucose-6-phosphate isomerase	94.2018	244.264	-1.37462	0.0378085	0.046546	DOWN
Rv3037c	S-adenosylmethionine-dependent methyltransferase	96.3032	249.074	-1.37092	0.0400239	0.0491978	DOWN
Rv1830	HTH-type transcriptional regulator	438.061	218.675	1.00234	4.73003e-20	1.66069e-19	UP
ctaD	cytochrome C oxidase cytochrome 1	393.988	196.089	1.00664	3.14737e-20	1.11283e-19	UP
Rv1481	membrane protein	521.893	258.502	1.01358	2.49519e-20	8.85362e-20	UP
Rv0543c	hypothetical protein	636.99	315.384	1.01416	3.64572e-20	1.28676e-19	UP
glnB	nitrogen regulatory protein P-II	374.188	184.88	1.01718	4.47538e-20	1.57543e-19	UP
eccA5	ESX-5 type VII secretion system protein EccA	324.379	160.188	1.01791	2.0316e-20	7.23429e-20	UP
eccD3	ESX-3 secretion system protein EccD	683.793	337.528	1.01855	1.82408e-20	6.53603e-20	UP
Rv2553c	membrane protein	463.314	228.428	1.02025	1.85396e-20	6.63121e-20	UP
Rv0559c	hypothetical protein	612.458	301.672	1.02163	2.5717e-20	9.11702e-20	UP
rpmG2	50S ribosomal protein L33	338.57	166.674	1.02242	1.84213e-19	6.27514e-19	UP
Rv3915	peptidoglycan hydrolase	488.582	240.424	1.02302	1.64477e-20	5.90408e-20	UP
hemK	release factor glutamine methyltransferase	482.975	237.662	1.02303	1.73697e-20	6.22945e-20	UP
ripA	peptidoglycan endopeptidase RipA	499.502	245.773	1.02316	1.58132e-20	5.68651e-20	UP
ponA1	penicillin-binding protein 1A/1B	469.511	230.544	1.02611	1.33675e-20	4.82434e-20	UP
Rv0805	3',5'-cyclic adenosine monophosphate phosphodiesterase CpdA	711.399	347.838	1.03224	1.09409e-20	3.95928e-20	UP
secY	preprotein translocase SecY	463.285	226.113	1.03486	1.00171e-20	3.63481e-20	UP
fadD2	fatty-acid--CoA ligase FadD2	579.802	282.2	1.03884	7.8617e-21	2.8683e-20	UP
espB	ESX-1 secretion-associated protein EspB	643.551	312.204	1.04356	6.54057e-21	2.39502e-20	UP
rpsO	30S ribosomal protein S15	718.288	348.44	1.04365	1.08793e-20	3.94056e-20	UP
htdX	3-hydroxyacyl-thioester dehydratase HtdX	621.572	301.024	1.04604	6.52509e-21	2.39154e-20	UP
Rv3678c	hypothetical protein	460.289	222.496	1.04876	8.39044e-21	3.05565e-20	UP
rseA	anti-sigma E factor RseA	927.112	448.046	1.0491	6.0581e-21	2.22445e-20	UP
Rv0299	toxin	424.66	204.955	1.051	1.11695e-20	4.03836e-20	UP
Rv2867c	GCN5-like N-acetyltransferase	605.063	291.991	1.05116	5.28993e-21	1.94417e-20	UP
Rv1158c	hypothetical protein	634.27	305.578	1.05356	5.02261e-21	1.84932e-20	UP
Rv2455c	2-oxoglutarate oxidoreductase subunit KorA	557.277	267.54	1.05864	3.39067e-21	1.26119e-20	UP
Rv3750c	excisionase	687.513	329.842	1.05961	4.67383e-21	1.72566e-20	UP
otsA	trehalose-phosphate synthase	448.649	214.707	1.06322	3.01487e-21	1.12559e-20	UP
pknA	serine/threonine-protein kinase PknA	474.468	227.031	1.06342	3.04542e-21	1.13594e-20	UP
Rv2160c	pseudo	764.714	365.029	1.06691	2.80731e-21	1.04908e-20	UP
Rv2665	arginine-rich protein	801.002	382.245	1.06731	3.72767e-21	1.38397e-20	UP
PE5	PE family protein PE5	433.203	206.101	1.07169	4.59748e-21	1.69903e-20	UP
Rv0227c	membrane protein	557.93	265.255	1.0727	2.0066e-21	7.53368e-21	UP
Rv2715	hydrolase	449.306	213.44	1.07387	2.1106e-21	7.91672e-21	UP
nuoM	NADH-quinone oxidoreductase subunit M	527.34	250.489	1.07399	1.83308e-21	6.89513e-21	UP
fabG4	3-oxoacyl-ACP reductase FabG	616.456	291.29	1.08154	1.34147e-21	5.06497e-21	UP
mpt64	immunogenic protein Mpt64	580.697	273.147	1.08811	1.21286e-21	4.59237e-21	UP
narH	nitrate reductase subunit beta	470.156	221.022	1.08895	9.91558e-22	3.77584e-21	UP
lppO	lipoprotein LppO	494.693	232.345	1.09027	1.33653e-21	5.05109e-21	UP
mpa	proteasome-associated ATPase	473.421	221.895	1.09324	8.13918e-22	3.11122e-21	UP
mcr7	ncRNA	23.6412	11.0715	1.09446	1.11943e-15	3.1294e-15	UP
secA2	protein translocase subunit SecA	550.043	257.432	1.09535	7.04543e-22	2.6957e-21	UP
sucC	succinyl-CoA ligase subunit beta	720.414	336.437	1.09849	6.54915e-22	2.50821e-21	UP
rpmF	50S ribosomal protein L32	1249.45	583.287	1.09901	1.0138e-21	3.85322e-21	UP
Rv1869c	reductase	573.277	267.195	1.10134	5.97782e-22	2.29379e-21	UP
Rv0079	hypothetical protein	908.47	423.207	1.10208	5.73658e-22	2.20544e-21	UP
rplJ	50S ribosomal protein L10	783.901	364.003	1.10672	5.42459e-22	2.0875e-21	UP
rplN	50S ribosomal protein L14	821.522	381.247	1.10757	5.93169e-22	2.27827e-21	UP
prfA	peptide chain release factor PrfA	528.775	245.346	1.10784	4.75673e-22	1.83226e-21	UP
pepD	serine protease PepD	522.251	242.248	1.10826	4.42994e-22	1.70802e-21	UP
dlaT	pyruvate dehydrogenase E2 component dihydrolipoamide acyltransferase	784.996	363.984	1.10881	3.98129e-22	1.538e-21	UP
Rv0693	mycofactocin radical SAM maturase MftC	453.867	209.482	1.11545	3.49439e-22	1.35382e-21	UP
mmpL7	transmembrane transport protein MmpL7	573.15	264.53	1.11548	2.93827e-22	1.14501e-21	UP
mycP3	membrane-anchored mycosin MycP	739.315	340.751	1.11747	2.83068e-22	1.10631e-21	UP
Rv2969c	hypothetical protein	473.644	217.882	1.12026	3.21211e-22	1.24808e-21	UP
Rv0080	hypothetical protein	746.2	342.905	1.12175	3.08535e-22	1.20116e-21	UP
Rv1828	HTH-type transcriptional regulator	502.819	230.934	1.12256	2.88189e-22	1.12523e-21	UP
cysE	serine acetyltransferase	379.673	174.242	1.12367	3.21854e-22	1.24937e-21	UP
mazF2	toxin MazF2	828.015	379.814	1.12436	3.1642e-22	1.23066e-21	UP
rpmH	50S ribosomal protein L34	498.17	228.383	1.12519	1.17018e-21	4.43916e-21	UP
Rv0822c	hypothetical protein	443.945	203.421	1.12591	2.0053e-22	7.91452e-22	UP
Rv2477c	macrolide ABC transporter ATP-binding protein	566.464	259.299	1.12737	1.87248e-22	7.40491e-22	UP
lpdC	dihydrolipoamide dehydrogenase	474.239	216.958	1.1282	1.92652e-22	7.61107e-22	UP
sahH	adenosylhomocysteinase	709.817	324.662	1.12851	1.75667e-22	6.96065e-22	UP
fadD28	long-chain-fatty-acid--AMP ligase FadD28	588.316	268.561	1.13134	1.56177e-22	6.2068e-22	UP
ispF	2C-methyl-D-erythritol 2,4-cyclodiphosphate synthase	543.223	247.875	1.13193	2.27032e-22	8.93409e-22	UP
vapB10	antitoxin VapB10	2259.27	1029.42	1.13402	1.54437e-22	6.14375e-22	UP
pepR	zinc protease	571.465	259.486	1.13901	1.18036e-22	4.74274e-22	UP
Rv0694	mycofactocin system heme/flavin oxidoreductase MftD	509.866	231.344	1.14008	1.17922e-22	4.74274e-22	UP
Rv3197	ABC transporter ATP-binding protein	622.837	282.529	1.14046	1.08804e-22	4.39828e-22	UP
eccB3	ESX-3 secretion system protein EccB3	545.557	247.144	1.14238	9.93127e-23	4.03087e-22	UP
dnaA	chromosomal replication initiator protein DnaA	425.471	192.712	1.14262	1.04166e-22	4.21503e-22	UP
Rv0250c	hypothetical protein	857.927	388.534	1.14282	1.45298e-22	5.79168e-22	UP
Rv3376	phosphatase	514.298	232.883	1.143	1.25412e-22	5.02401e-22	UP
devR	two component transcriptional regulator DevR	810.953	366.996	1.14385	1.03688e-22	4.19995e-22	UP
Rv0061c	hypothetical protein	809.644	366.082	1.14512	1.25856e-22	5.03675e-22	UP
tatB	Sec-independent protein translocase protein TatB	633.049	286.159	1.1455	1.30005e-22	5.19242e-22	UP
prcA	proteasome subunit alpha	462.142	208.039	1.15148	8.62029e-23	3.51301e-22	UP
Rv1480	hypothetical protein	514.791	231.209	1.15479	6.61142e-23	2.70259e-22	UP
Rv3412	hypothetical protein	1012.32	453.459	1.15862	5.90633e-23	2.42426e-22	UP
Rv3592	heme-degrading monooxygenase	524.03	234.599	1.15945	9.50415e-23	3.86927e-22	UP
Rv3224	iron-regulated short-chain dehydrogenase/reductase	649.068	290.046	1.16209	4.67192e-23	1.92548e-22	UP
rpsT	30S ribosomal protein S20	1076.04	480.779	1.16229	5.95213e-23	2.4391e-22	UP
Rv0007	membrane protein	590.077	261.097	1.17632	2.53267e-23	1.04705e-22	UP
lppZ	lipoprotein LppZ	569.361	251.187	1.18058	2.01684e-23	8.36384e-23	UP
sppA	protease IV SppA	704.564	310.624	1.18156	1.71532e-23	7.13559e-23	UP
Rv3230c	stearoyl-CoA 9-desaturase electron transfer partner	454.363	200.082	1.18325	1.89284e-23	7.85775e-23	UP
Rv1815	hypothetical protein	633.432	278.168	1.18724	1.69923e-23	7.076e-23	UP
espH	ESX-1 secretion-associated protein EspH	635.707	278.967	1.18827	1.74361e-23	7.24576e-23	UP
fabG1	3-oxoacyl-ACP reductase FabG1	545.081	238.634	1.19167	1.42014e-23	5.9385e-23	UP
xseB	exodeoxyribonuclease VII small subunit	245.617	107.226	1.19576	1.49667e-22	5.95992e-22	UP
parB	chromosome partitioning protein ParB	606.477	264.618	1.19654	1.008e-23	4.25056e-23	UP
Rv0049	hypothetical protein	798.609	348.19	1.19761	1.19063e-23	5.00488e-23	UP
nuoC	NADH-quinone oxidoreductase subunit C	454.238	198.005	1.19791	1.18762e-23	4.99747e-23	UP
Rv3822	hypothetical protein	450.531	195.88	1.20166	8.34073e-24	3.52829e-23	UP
fadA3	beta-ketoacyl CoA thiolase FadA	602.694	261.433	1.20498	6.72098e-24	2.84913e-23	UP
Rv3612c	hypothetical protein	396.282	171.747	1.20625	1.6169e-23	6.74016e-23	UP
Rv1676	hypothetical protein	515.574	222.249	1.214	5.57744e-24	2.37441e-23	UP
mmpS3	membrane protein MmpS3	477.376	205.545	1.21567	4.86053e-24	2.07583e-23	UP
nuoL	NADH-quinone oxidoreductase subunit L	605.173	260.195	1.21775	3.54997e-24	1.52424e-23	UP
Rv0954	transmembrane protein	746.134	320.073	1.22103	3.3673e-24	1.44892e-23	UP
mmaA4	hydroxymycolate synthase MmaA4	557.847	239.292	1.2211	3.62992e-24	1.5569e-23	UP
fadE23	acyl-CoA dehydrogenase FadE23	824.56	353.611	1.22146	3.07672e-24	1.32673e-23	UP
nusB	N utilization substance protein B	494.899	212.191	1.22177	5.00545e-24	2.13545e-23	UP
Rv1883c	hypothetical protein	663.677	283.424	1.22752	3.32708e-24	1.43315e-23	UP
ftsZ	cell division protein FtsZ	791.706	337.875	1.22848	2.29073e-24	9.93144e-24	UP
rpsP	30S ribosomal protein S16	837.425	357.286	1.22888	2.76388e-24	1.1944e-23	UP
gltA2	citrate synthase 1	710.225	301.807	1.23465	1.73575e-24	7.56629e-24	UP
aroF	chorismate synthase	733.547	310.75	1.23913	1.432e-24	6.27638e-24	UP
dfp	bifunctional phosphopantothenoylcysteine decarboxylase/phosphopantothenate--cysteine ligase	559.986	236.916	1.24101	1.3781e-24	6.04672e-24	UP
tpx	thiol peroxidase	891.291	376.947	1.24154	1.53316e-24	6.71239e-24	UP
rplU	50S ribosomal protein L21	865.783	365.306	1.2449	1.64497e-24	7.19404e-24	UP
sodC	superoxide dismutase	614.612	259.267	1.24524	1.30022e-24	5.71755e-24	UP
eccA1	ESX-1 secretion system protein EccA1	584.185	246.281	1.24612	1.02678e-24	4.52508e-24	UP
eccCb1	ESX-1 secretion system protein EccCb	600.114	251.087	1.25705	6.24523e-25	2.76752e-24	UP
ideR	iron-dependent repressor and activator IdeR	1017.07	424.383	1.26099	5.65183e-25	2.51569e-24	UP
Rv1410c	aminoglycosides/tetracycline-transport integral membrane protein	698.902	290.927	1.26443	4.47177e-25	2.00604e-24	UP
yrbE1A	membrane protein	686.309	284.303	1.27143	3.77906e-25	1.69909e-24	UP
mce1B	Mce family protein Mce1B	556.076	230.142	1.27276	3.50372e-25	1.57707e-24	UP
Rv2166c	protein MraZ	882.709	364.492	1.27605	3.49052e-25	1.57289e-24	UP
phoY2	phosphate-transport system transcriptional regulator PhoY2	466.072	192.36	1.27674	3.79718e-25	1.70533e-24	UP
prcB	proteasome subunit beta	464.155	191.02	1.28088	2.73798e-25	1.23796e-24	UP
adhC	NADP-dependent alcohol dehydrogenase	720.656	296.336	1.28208	2.16242e-25	9.86636e-25	UP
hadA	(3R)-hydroxyacyl-ACP dehydratase subunit HadA	486.763	200.056	1.28282	3.37773e-25	1.52378e-24	UP
clpP2	ATP-dependent CLP protease proteolytic subunit 2	654.574	268.888	1.28355	2.39327e-25	1.08701e-24	UP
esxO	ESAT-6 like protein EsxO	1570.98	645.305	1.28362	2.33511e-25	1.06301e-24	UP
Rv0144	transcriptional regulator	798.625	328.045	1.28363	2.06732e-25	9.44322e-25	UP
nuoH	NADH-quinone oxidoreductase subunit H	600.701	246.502	1.28505	1.89672e-25	8.68372e-25	UP
lipC	esterase LipC	725.604	297.174	1.28788	1.61256e-25	7.40816e-25	UP
ponA2	bifunctional penicillin-insensitive transglycosylase/penicillin-sensitive transpeptidase	635.49	258.944	1.29523	1.06673e-25	4.93453e-25	UP
hemB	delta-aminolevulinic acid dehydratase	620.521	252.617	1.29653	1.18202e-25	5.46155e-25	UP
trpB	tryptophan synthase subunit beta	567.327	229.749	1.30412	8.11322e-26	3.77048e-25	UP
sigA	RNA polymerase sigma factor SigA	1050.37	423.565	1.31024	5.35128e-26	2.50143e-25	UP
Rv1638A	hypothetical protein	601.79	242.662	1.31031	1.39539e-25	6.42523e-25	UP
Rv2454c	2-oxoglutarate oxidoreductase subunit KorB	511.126	205.959	1.31132	6.16634e-26	2.87906e-25	UP
hadC	(3R)-hydroxyacyl-ACP dehydratase subunit HadC	602.921	242.731	1.31261	7.54282e-26	3.50947e-25	UP
pirG	cell surface protein	1018.16	409.316	1.31468	4.79327e-26	2.2511e-25	UP
moxR1	transcriptional regulator MoxR1	784.794	314.643	1.3186	3.99232e-26	1.89045e-25	UP
metK	S-adenosylmethionine synthetase	686.483	275.21	1.31869	4.02869e-26	1.90542e-25	UP
espG3	ESX-3 secretion-associated protein EspG3	936.391	375.322	1.31898	3.97527e-26	1.88684e-25	UP
Rv0298	antitoxin	696.957	278.877	1.32144	8.27861e-26	3.84289e-25	UP
htrA	serine protease HtrA	615.871	246.105	1.32335	3.15977e-26	1.50155e-25	UP
rpsB	30S ribosomal protein S2	906.684	360.436	1.33086	2.34143e-26	1.12064e-25	UP
pyrH	uridylate kinase	682.451	270.81	1.33344	2.29856e-26	1.10144e-25	UP
hupB	DNA-binding protein HU	2814.5	1116.56	1.33382	1.80636e-26	8.69745e-26	UP
nadB	L-aspartate oxidase	893.568	354.338	1.33445	1.8022e-26	8.68786e-26	UP
Rv2256c	hypothetical protein	1138.32	450.098	1.3386	1.7497e-26	8.46532e-26	UP
Rv0176	Mce associated transmembrane protein	478.115	188.752	1.34086	1.72176e-26	8.34025e-26	UP
nuoG	NADH-quinone oxidoreductase subunit G	705.467	277.57	1.34573	1.0514e-26	5.16166e-26	UP
efp	elongation factor P	644.171	253.137	1.34753	1.40534e-26	6.84892e-26	UP
glcB	malate synthase	723.955	284.129	1.34936	8.95142e-27	4.40533e-26	UP
frr	ribosome recycling factor	506.743	198.733	1.35042	1.40774e-26	6.85224e-26	UP
Rv1891	hypothetical protein	488.463	191.521	1.35075	1.78434e-26	8.62253e-26	UP
Rv1435c	hypothetical protein	696.81	273.108	1.3513	1.10504e-26	5.39851e-26	UP
glnA2	glutamine synthetase	608.271	238.258	1.35219	8.72546e-27	4.29941e-26	UP
hadB	(3R)-hydroxyacyl-ACP dehydratase subunit HadB	422.899	165.416	1.35422	1.65726e-26	8.0375e-26	UP
Rv1156	hypothetical protein	952.069	372.316	1.35454	8.63066e-27	4.26318e-26	UP
gcpE	4-hydroxy-3-methylbut-2-en-1-yl diphosphate synthase	702.236	274.314	1.35613	7.27639e-27	3.61204e-26	UP
lpqE	lipoprotein LpqE	777.706	303.508	1.35749	8.29686e-27	4.10843e-26	UP
sigC	ECF RNA polymerase sigma factor SigC	611.144	238.286	1.35882	8.64584e-27	4.26543e-26	UP
secD	protein translocase subunit SecD	602.801	234.736	1.36064	5.64659e-27	2.82753e-26	UP
fbpB	diacylglycerol acyltransferase/mycolyltransferase Ag85B	748.256	291.135	1.36184	5.73167e-27	2.86655e-26	UP
whiB2	transcriptional regulator WhiB2	1200.09	466.126	1.36435	6.89004e-27	3.42876e-26	UP
Rv2468A	hypothetical protein	254.757	98.9274	1.36468	1.62233e-25	7.44449e-25	UP
Rv3284	hypothetical protein	722.764	280.175	1.3672	6.16781e-27	3.07317e-26	UP
nuoD	NADH-quinone oxidoreductase subunit D	588.297	225.912	1.38078	2.3536e-27	1.19651e-26	UP
rnhB	ribonuclease HII	717.527	275.458	1.3812	2.50849e-27	1.27364e-26	UP
nuoB	NADH-quinone oxidoreductase subunit B	534.442	204.907	1.38306	3.06275e-27	1.55309e-26	UP
lprG	lipoprotein LprG	810.483	308.665	1.39274	1.46416e-27	7.49097e-27	UP
mce1A	Mce family protein Mce1A	563.412	214.567	1.39276	1.35299e-27	6.93106e-27	UP
fadD5	fatty-acid--CoA ligase FadD5	643.17	244.856	1.39326	1.23734e-27	6.36302e-27	UP
lgt	prolipoprotein diacylglyceryl transferase	652.503	248.276	1.39404	1.22746e-27	6.32034e-27	UP
PPE68	PPE family protein PPE68	734.447	279.033	1.39622	1.1372e-27	5.87065e-27	UP
adoK	adenosine kinase	795.737	301.535	1.39997	9.65158e-28	5.00184e-27	UP
Rv1626	two-component system transcriptional regulator	834.784	316.13	1.40088	1.03981e-27	5.38176e-27	UP
Rv3922c	membrane protein insertion efficiency factor	312.055	118.075	1.4021	3.32118e-27	1.682e-26	UP
mce1D	Mce family protein Mce1D	652.607	246.849	1.40259	8.05121e-28	4.2051e-27	UP
mce1C	Mce family protein Mce1C	693.86	262.449	1.40261	7.99767e-28	4.18318e-27	UP
mihF	integration host factor MihF	1609.16	608.407	1.4032	7.9988e-28	4.18318e-27	UP
eccA3	ESX-3 secretion system protein EccA	1028.51	388.266	1.40543	6.4946e-28	3.41435e-27	UP
infB	translation initiation factor IF-2	797.88	300.321	1.40967	5.27845e-28	2.78597e-27	UP
espR	ESX-1 transcriptional regulator EspR	963.591	361.365	1.41497	6.0846e-28	3.20301e-27	UP
Rv3679	anion transporter ATPase	904.81	338.474	1.41857	3.89364e-28	2.06869e-27	UP
narG	nitrate reductase subunit alpha	740.451	276.918	1.41895	3.35353e-28	1.78409e-27	UP
adk	adenylate kinase	605.572	226.058	1.4216	4.82272e-28	2.54879e-27	UP
hns	histone-like protein Hns	627.475	234.207	1.42177	5.646e-28	2.97603e-27	UP
Rv3050c	AsnC family transcriptional regulator	748.336	278.707	1.42494	3.29999e-28	1.75795e-27	UP
Rv0502	hypothetical protein	730.838	270.787	1.43239	2.10719e-28	1.13004e-27	UP
fadD21	fatty-acid--CoA ligase FadD21	587.608	217.694	1.43255	1.98157e-28	1.0641e-27	UP
gcvH	glycine cleavage system protein H	750.656	277.138	1.43755	2.40438e-28	1.2877e-27	UP
fadA4	acetyl-CoA acetyltransferase	823.12	302.139	1.44589	1.06792e-28	5.74241e-28	UP
lprK	Mce family lipoprotein Mce1E	630.064	231.016	1.4475	1.04987e-28	5.66814e-28	UP
Rv1639c	hypothetical protein	667.634	243.527	1.45498	6.9225e-29	3.773e-28	UP
trpT	tRNA	4010.49	1462.31	1.45553	1.05917e-28	5.71068e-28	UP
nuoJ	NADH-quinone oxidoreductase subunit J	574.983	207.385	1.47121	4.02103e-29	2.20058e-28	UP
gpsI	bifunctional guanosine pentaphosphate synthetase/polyribonucleotide nucleotidyltransferase	1105.04	398.443	1.47165	2.78505e-29	1.53676e-28	UP
gid	rRNA small subunit methyltransferase G	686.416	247.253	1.4731	3.64412e-29	1.99978e-28	UP
Rv0513	transmembrane protein	488.7	175.66	1.47616	4.25255e-29	2.32411e-28	UP
Rv3686c	hypothetical protein	872.924	313.584	1.477	3.86908e-29	2.12032e-28	UP
Rv3680	anion transporter ATPase	744.986	267.158	1.47952	2.21438e-29	1.23205e-28	UP
Rv2147c	cell division protein SepF	873.032	312.963	1.48004	2.34345e-29	1.30026e-28	UP
gmk	guanylate kinase	1378.02	493.077	1.48271	1.90254e-29	1.06002e-28	UP
Rv1831	hypothetical protein	981.602	350.411	1.48609	2.77484e-29	1.53324e-28	UP
pgk	phosphoglycerate kinase	591.759	210.987	1.48786	1.54927e-29	8.6681e-29	UP
Rv2091c	membrane protein	1012.56	360.889	1.48838	1.50494e-29	8.43188e-29	UP
pcaA	cyclopropane mycolic acid synthase	659.213	234.077	1.49376	1.26163e-29	7.08848e-29	UP
Rv1078	hypothetical protein	1284.67	455.896	1.49463	1.06002e-29	5.98932e-29	UP
rplR	50S ribosomal protein L18	866.118	305.911	1.50145	1.14288e-29	6.44843e-29	UP
cfp2	low molecular weight antigen MTB12	927.657	326.059	1.50846	6.72082e-30	3.81895e-29	UP
PE19	PE family protein PE19	1194.56	418.952	1.51162	6.5869e-30	3.74817e-29	UP
rpmD	50S ribosomal protein L30	269.898	94.6205	1.51219	4.52719e-28	2.39576e-27	UP
eccCa1	ESX-1 secretion system protein EccCa	811.989	283.997	1.51558	3.48964e-30	2.00855e-29	UP
greA	transcription elongation factor GreA	1420.94	494.954	1.52148	3.12927e-30	1.80632e-29	UP
Rv1184c	hypothetical protein	599.492	208.758	1.52191	3.14113e-30	1.81056e-29	UP
mycP5	membrane-anchored mycosin MycP	501.198	173.137	1.53347	1.65663e-30	9.67416e-30	UP
rbfA	ribosome-binding factor RbfA	670.403	230.865	1.53798	1.82895e-30	1.06494e-29	UP
nuoI	NADH-quinone oxidoreductase subunit I	678.718	233.593	1.53882	1.62496e-30	9.50303e-30	UP
Rv2144c	transmembrane protein	1090.86	375.279	1.53943	1.65966e-30	9.67774e-30	UP
Rv3295	TetR family transcriptional regulator	711.215	244.32	1.54151	1.36886e-30	8.01704e-30	UP
gap	glyceraldehyde 3-phosphate dehydrogenase	750.86	257.641	1.54318	1.07216e-30	6.33492e-30	UP
accA3	bifunctional protein acetyl-/propionyl-CoA carboxylase subunit alpha AccA	1064.35	364.02	1.54788	7.27089e-31	4.39988e-30	UP
PE_PGRS41	acid and phagosome regulated protein AprC	638.744	218.278	1.54907	8.28869e-31	4.99316e-30	UP
rpsG	30S ribosomal protein S7	760.626	259.837	1.54958	1.06475e-30	6.30045e-30	UP
rplS	50S ribosomal protein L19	1629.28	556.572	1.54959	8.68669e-31	5.20941e-30	UP
cysH	phosphoadenosine phosphosulfate reductase	546.962	186.759	1.55027	9.49356e-31	5.651e-30	UP
Rv1303	hypothetical protein	695.677	237.119	1.55281	9.42636e-31	5.62772e-30	UP
cydA	cytochrome D ubiquinol oxidase subunit I CydA	503.689	171.53	1.55407	6.39697e-31	3.88277e-30	UP
coaE	dephospho-CoA kinase CoaE	773.909	263.07	1.55672	5.28261e-31	3.22594e-30	UP
nuoE	NADH-quinone oxidoreductase subunit E	658.049	223.44	1.55831	5.94273e-31	3.61802e-30	UP
rpoA	DNA-directed RNA polymerase subunit alpha	998.3	338.508	1.56028	4.35377e-31	2.66685e-30	UP
fadD32	long-chain-fatty-acid--AMP ligase FadD32	1343.37	454.999	1.56192	3.57144e-31	2.20449e-30	UP
Rv1178	aminotransferase	897.799	304.005	1.5623	3.99977e-31	2.45753e-30	UP
fhaA	FHA domain-containing protein FhaA	1197.23	402.84	1.57142	2.31186e-31	1.43809e-30	UP
cysK1	O-acetylserine sulfhydrylase	634.017	213.082	1.57311	2.71363e-31	1.68278e-30	UP
lprQ	lipoprotein LprQ	1359.01	456.658	1.57337	2.10824e-31	1.31757e-30	UP
fixB	electron transfer flavoprotein subunit alpha	1130.15	378.858	1.57678	1.93321e-31	1.21007e-30	UP
esxP	ESAT-6 like protein EsxP	1361.76	455.064	1.58133	2.14095e-31	1.33593e-30	UP
Rv1794	hypothetical protein	731.435	243.968	1.58404	1.53513e-31	9.63906e-31	UP
Rv3134c	universal stress protein	1979.1	659.553	1.58528	1.19749e-31	7.56645e-31	UP
mmpL3	transmembrane transport protein MmpL3	825.728	273.905	1.59199	8.25902e-32	5.26004e-31	UP
vapC47	ribonuclease VapC47	1762.74	583.569	1.59485	8.79303e-32	5.59125e-31	UP
pks13	polyketide synthase	1182.54	391.376	1.59526	6.64589e-32	4.24616e-31	UP
rplX	50S ribosomal protein L24	507.014	167.737	1.59582	2.30203e-31	1.4342e-30	UP
Rv2204c	hypothetical protein	2000.57	658.909	1.60226	6.13777e-32	3.92778e-31	UP
acpM	meromycolate extension acyl carrier protein	2331.71	767.355	1.60342	5.59394e-32	3.58549e-31	UP
rpsL	30S ribosomal protein S12	1282.36	420.614	1.60823	5.29467e-32	3.40457e-31	UP
nadC	nicotinate-nucleotide pyrophosphatase	874.34	285.472	1.61485	3.2584e-32	2.10535e-31	UP
Rv1109c	hypothetical protein	905.879	295.564	1.61585	3.37654e-32	2.17817e-31	UP
rpfC	resuscitation-promoting factor RpfC	1122.27	365.514	1.61842	2.94335e-32	1.90486e-31	UP
Rv0145	S-adenosylmethionine-dependent methyltransferase	1072.46	349.038	1.61947	2.40184e-32	1.55945e-31	UP
moaB2	pterin-4-alpha-carbinolamine dehydratase	770.094	249.942	1.62344	2.67443e-32	1.73362e-31	UP
fadD31	fatty-acid--CoA ligase FadD31	1280.07	413.972	1.62861	1.35285e-32	8.82661e-32	UP
rplL	50S ribosomal protein L7/L12	1499.27	483.917	1.63143	1.55628e-32	1.01373e-31	UP
Rv1738	hypothetical protein	3976.23	1282.69	1.63223	1.2518e-32	8.18063e-32	UP
PE15	PE family protein PE15	1046.81	334.886	1.64426	1.12051e-32	7.34658e-32	UP
Rv0831c	hypothetical protein	688.374	219.931	1.64614	7.6576e-33	5.05376e-32	UP
PE_PGRS38	PE-PGRS family protein PE_PGRS38	988.622	315.548	1.64756	5.53498e-33	3.67713e-32	UP
hemA	glutamyl-tRNA reductase	689.387	218.292	1.65905	3.4137e-33	2.27921e-32	UP
rplF	50S ribosomal protein L6	972.512	306.757	1.66462	3.14529e-33	2.10703e-32	UP
phoH2	phosphate starvation-inducible protein PsiH	1134.22	355.281	1.67467	1.44554e-33	9.79833e-33	UP
tsnR	23S rRNA methyltransferase TsnR	799.623	249.599	1.67971	1.38385e-33	9.41205e-33	UP
espC	ESX-1 secretion-associated protein EspC	2452.59	765.068	1.68065	1.23639e-33	8.45216e-33	UP
rpoB	DNA-directed RNA polymerase subunit beta	1908.61	593.771	1.68454	7.8087e-34	5.42143e-33	UP
lepB	signal peptidase	983.771	305.547	1.68693	8.70797e-34	6.00416e-33	UP
nuoA	NADH-quinone oxidoreductase subunit A	1025.33	317.977	1.68909	1.06823e-33	7.34018e-33	UP
nadA	quinolinate synthetase A	1956.5	596.769	1.71303	2.00969e-34	1.42493e-33	UP
Rv1312	hypothetical protein	714.119	217.429	1.71562	3.27805e-34	2.29578e-33	UP
rplE	50S ribosomal protein L5	807.497	245.549	1.71744	2.39629e-34	1.69304e-33	UP
fixA	electron transfer flavoprotein subunit beta	1532.83	464.759	1.72164	1.40441e-34	1.00466e-33	UP
Rv0178	Mce associated membrane protein	927.283	280.753	1.72371	1.47464e-34	1.05302e-33	UP
Rv2161c	hypothetical protein	1682.72	507.575	1.72911	9.33843e-35	6.75266e-34	UP
rplM	50S ribosomal protein L13	1396.41	418.162	1.73959	6.84053e-35	4.98239e-34	UP
gyrA	DNA gyrase subunit A	941.14	281.04	1.74364	4.19507e-35	3.10637e-34	UP
hemD	uroporphyrin-III C-methyltransferase	926.766	276.731	1.74372	4.39514e-35	3.23657e-34	UP
trpC	indole-3-glycerol phosphate synthase	1044.86	311.985	1.74377	4.98019e-35	3.65396e-34	UP
secE1	preprotein translocase SecE	1436.16	428.755	1.74399	5.24518e-35	3.84135e-34	UP
PE35	PE family protein PE35	1377.83	411.314	1.74409	6.59406e-35	4.8204e-34	UP
[truncated: 131 more rows]
